# Supplementary material for: Integrated analysis of lncRNA and mRNA expression profiles in cutaneous leishmaniasis lesions caused by Leishmania tropica
Source: Front Cell Infect Microbiol. 2024 Nov 21;14:1416925. doi: 10.3389/fcimb.2024.1416925 (PMC11617529; doi:10.3389/fcimb.2024.1416925)
Supplement: Supplementary file 1 [file Table1.xlsx]

## Sheet: Sheet1
Supplementary Table S1. Demographic and clinical characteristics of the patient group.
Characteristics		L. tropica infected CL patients
Gender	Female	13 (72.2%)
	Male	5 (27.8%)
Age	Mean years	43.61±3.79
Lesion	Size (cm2)	24.72±7.71
	Duration (month)	4.25±0.57
	Number 1	8 (44.4%)
	≥2	10 (55.6%)
