# Supplementary material for: Integrated analysis of lncRNA and mRNA expression profiles in cutaneous leishmaniasis lesions caused by Leishmania tropica
Source: Front Cell Infect Microbiol. 2024 Nov 21;14:1416925. doi: 10.3389/fcimb.2024.1416925 (PMC11617529; doi:10.3389/fcimb.2024.1416925)
Supplement: Supplementary file 2 [file Table2.xlsx]

## Sheet: Sheet1
	Supplementary Table S2. Sequence of primers used in qRT-PCR.
	Primer ID	Primer sequences (5′→3′)
	IL21R-AS1	F: CTCCGACCACTCATTCAG
		R: CTTATCACCTTGCCGTCTG
	SIRPG-AS1	F: ACGCTTCATGTGTGCTGAGA
		R: GTCCTGTAGGGGTAGGAGGG
	IL24	F: ACAGGACCAGAGGGACAAGA
		R: GCTTTGCAGCCTCTGTTGAAA
	IL21	F: TAGAGACAAACTGTGAGTGGTCA
		R: GGGCATGTTAGTCTGTGTTTCTG
	IFNG	F: CTAGGCAGCCAACCTAAGCA
		R: TGGCTCAGATTGCAGGCATA
	GBP4	F: CCGGCCTACAAATGACAAGC
		R:AGCCGCTTTCCAGTGACAAT
	GBP5	F: TCCTCGGATTATTGCTCGGC
		R: TTTCCGAGGCTCCCGATAGT
	IL27/p28	F: GAGGGAGTTCACAGTCAGCC
		R: GACGCTCCGGGTCAGAGA
	IL27B/EBI3	F: GCCCTGCAGTGGAAGGAAA
		R: CAGCCATGCCGAGCCTGTA
	GAPDH	F: GGAGCGAGATCCCTCCAAAAT
		R: GGCTGTTGTCATACTTCTCATGG
