# Supplementary material for: Integrated analysis of lncRNA and mRNA expression profiles in cutaneous leishmaniasis lesions caused by Leishmania tropica
Source: Front Cell Infect Microbiol. 2024 Nov 21;14:1416925. doi: 10.3389/fcimb.2024.1416925 (PMC11617529; doi:10.3389/fcimb.2024.1416925)
Supplement: Supplementary file 3 [file Table3.xlsx]

## Sheet: Common lncRNA 967
Supplementary Table S3. Results for annotation of lncRNAs and mRNAs expressed in RNA-seq in this work as well as differential expression analysis of these genes between CL patients and healthy groups. The genes with statistically significant expression (adjusted p-value < 0.05) are presented herein.
probes	gene_name_v99	transcript_id_v99	transcript_type_v99	gene_type_v99	description_v99	gc_v99	chr_v99	start_v99	end_v99	size_v99	UCL_healty_log2FoldChange	UCL_healty_padj	NUCL_healty_log2FoldChange	NUCL_healty_padj	A	B	C	D	E	F	G	H	I	J	K	L	M	O	P	Q	H1	H2	H3	H4	H5	H7
ENSG00000245105	A2M-AS1	ENST00000499762,ENST00000648157,ENST00000667950,ENST00000670582	lncRNA	lncRNA	A2M antisense RNA 1 [Source:HGNC Symbol;Acc:HGNC:27057]	46.3	12	9065163	9068689	3526	1.85164	3.4139e-09	1.52717	4.61395e-07	9.16691	9.01156	7.92277	8.32361	8.58231	8.98082	8.70508	7.70053	8.2802	8.7198	8.80564	8.54514	8.81127	8.58806	8.7836	8.06784	7.49561	6.76024	6.45218	7.32212	7.7713	7.33581
ENSG00000268947	AC002128.1	ENST00000602262	lncRNA	lncRNA	novel transcript	48.65	19	35262846	35264804	1958	0.9641	0.010112	0.974612	0.00561086	6.81034	6.01554	5.53059	6.30635	6.45293	6.4254	6.68631	6.63741	6.07178	6.20263	5.8685	5.96937	6.47318	6.64445	6.53118	6.38831	5.45364	5.30631	5.2236	5.11825	6.00828	6.16841
ENSG00000271366	AC002128.2	ENST00000604161	lncRNA	lncRNA	novel transcript	51.82	19	35251440	35253639	2199	-1.35182	0.00176429	-0.940455	0.0298304	4.73525	4.77461	4.65446	4.28868	4.24639	4.32429	4.87444	4.71595	4.24495	4.25049	4.31425	4.3237	4.3727	4.4365	5.73705	3.92706	5.1136	5.52736	5.47304	5.13081	5.54627	5.56715
ENSG00000267328	AC002398.2	ENST00000587767	lncRNA	lncRNA	novel transcript	57.41	19	35754566	35755490	924	-4.50597	0.0138467	-3.63962	0.0283884	0.173653	0.200601	0.965387	0.199793	0.161857	0.156187	0.83622	0.186821	0.257733	1.43621	0.153805	0.278149	0.206136	0.171505	1.71692	0.21739	2.51889	1.32678	0.894868	0.907736	6.08405	0.953031
ENSG00000236472	AC002401.1	ENST00000451776	lncRNA	lncRNA	novel transcript, antisense to PPP1R9B	57.12	17	50135586	50146176	10590	1.22612	0.000710054	1.30649	9.40232e-05	7.85795	7.75741	6.82242	7.75347	7.3577	7.54881	7.87047	7.21127	7.15455	7.64121	7.34272	7.93027	8.29888	7.44278	8.17053	7.07173	6.33486	6.39909	6.0551	6.48769	6.74084	7.31488
ENSG00000232759	AC002480.1	ENST00000435127	lncRNA	lncRNA	novel transcript, antisense to STEAP1B	44.71	7	22563337	22573996	10659	4.08896	5.33085e-06	3.0987	0.000669123	5.04123	2.69103	3.21044	4.40183	5.70292	3.2738	4.14703	4.34582	5.7291	2.65696	4.20169	2.94661	3.79115	4.5001	4.35676	4.09083	1.52793	1.53189	2.15857	2.1746	3.44038	1.60041
ENSG00000263342	AC003688.3	ENST00000576271	lncRNA	lncRNA	novel transcript, antisense to SLC2A4	57.96	17	7282947	7284071	1124	-3.89935	0.00112142	-3.92241	0.000391631	1.95255	2.38697	0.749047	0.763531	1.44824	1.89454	0.376711	0.740776	0.863264	1.52831	1.42542	2.29444	0.774596	1.94543	2.75915	1.60374	2.47183	2.69118	2.24698	1.93081	6.56113	4.37554
ENSG00000228113	AC003991.1	ENST00000594469,ENST00000447058,ENST00000591739,ENST00000628577,ENST00000447758,ENST00000629560,ENST00000595121,ENST00000627345,ENST00000600908,ENST00000434733,ENST00000631117,ENST00000629712,ENST00000629782,ENST00000627520	lncRNA	lncRNA	novel transcript, antisense to STEAP4	38.14	7	88219359	88304367	85008	2.08045	5.92933e-10	2.0212	1.84226e-10	8.71791	9.21701	8.20398	8.60813	8.97916	9.57366	8.93476	8.33212	9.36682	8.47028	9.19202	8.66466	8.74189	9.21605	8.96595	9.88226	7.78999	7.48989	6.58221	7.33845	7.20746	7.47624
ENSG00000234477	AC004231.1	ENST00000418393	lncRNA	lncRNA	novel transcript	41.13	17	40921430	40975926	54496	-2.05744	0.000264526	-1.50258	0.00834286	7.39111	8.8456	10.3774	8.30144	8.64804	8.38914	7.83522	7.50063	7.42578	8.62799	8.94824	6.86082	7.99559	7.78448	8.3767	9.34158	10.3171	9.69546	10.3807	9.72484	9.75174	10.2149
ENSG00000257433	AC004241.1	ENST00000547799,ENST00000621159,ENST00000552502,ENST00000553045,ENST00000552133,ENST00000663280,ENST00000667854,ENST00000653286,ENST00000659426	lncRNA	lncRNA	novel transcript, antisense to ENDOU and RAPGEF3	50.18	12	47706083	47742294	36211	-1.77724	9.07874e-06	-1.48527	0.000121582	6.12138	7.10637	7.8133	5.46447	6.55426	6.6176	6.8295	5.90281	6.59597	7.18201	6.78825	6.65469	5.99094	6.27703	6.85488	7.35144	8.03123	8.04404	8.37284	7.92441	7.90158	8.097
ENSG00000266101	AC004408.1	ENST00000579256	lncRNA	lncRNA	novel transcript, antisense to CACNB1	57.93	17	39173290	39177503	4213	-2.0571	0.00724735	-2.08193	0.00352694	4.31747	3.13701	3.53791	3.56965	3.42326	3.40118	4.29557	3.68734	3.02531	4.38888	3.82756	3.09234	4.26747	2.74123	4.17082	1.86269	4.45636	4.04866	4.46207	4.20012	6.63246	4.96843
ENSG00000262312	AC004494.1	ENST00000613210,ENST00000573820	lncRNA	lncRNA	novel transcript, antisense to NLRC3	52.94	16	3542739	3545785	3046	3.71649	4.12017e-07	4.08915	2.75074e-09	4.38759	5.25851	4.139	5.27996	4.58889	5.36153	5.9079	5.08956	5.61582	5.15969	5.18401	3.24833	6.22494	5.67992	6.2896	4.11353	2.80918	1.85994	1.87884	2.47023	3.88798	2.53104
ENSG00000225792	AC004540.2	ENST00000451368,ENST00000451264,ENST00000663469,ENST00000656289	lncRNA	lncRNA	novel transcript	35.35	7	26369310	26376701	7391	6.45141	3.9049e-15	6.30637	4.04755e-16	10.3156	8.10522	7.09126	9.49004	10.2098	9.66904	8.34261	9.62923	9.18954	7.02651	8.46471	10.7978	9.23359	9.81601	8.4064	9.24612	5.69232	3.50893	4.83746	3.14998	4.41821	3.92426
ENSG00000257452	AC004551.1	ENST00000552784	lncRNA	lncRNA	novel transcript, antisense to OAS1, OAS2 and OAS3	44.84	12	112907628	113017751	110123	2.06191	1.12057e-06	2.28523	5.28016e-09	7.32826	6.87481	6.83128	7.26658	7.75854	7.19013	6.73764	7.218	6.96892	6.52824	7.26615	7.90787	7.01757	7.22658	7.26549	8.11705	6.08854	5.04152	5.67192	6.02415	3.69143	5.63513
ENSG00000253102	AC004707.2	ENST00000511627	lncRNA	lncRNA	novel transcript, antisense to LRRC59	60.23	17	50396438	50397888	1450	1.1759	0.000979583	1.02943	0.00298742	7.39382	6.98361	6.25004	7.69609	7.34785	7.45884	7.28508	6.85797	7.89654	6.83311	7.20527	7.92155	7.43419	7.1357	7.35716	7.60666	6.75062	6.14165	6.4639	6.41086	5.85229	6.95355
ENSG00000228204	AC004830.2	ENST00000420449,ENST00000582616	lncRNA	lncRNA	novel transcript, antisense to COBL	41.55	7	50866747	51022990	156243	-1.82728	0.0185224	-1.73201	0.0188904	3.72069	5.34603	6.2023	3.62848	4.11179	4.0876	3.54873	2.67035	3.30015	5.78837	4.85089	3.92821	4.41674	3.87799	5.05123	4.06454	6.13673	5.54846	6.3523	5.94635	5.6088	6.32335
ENSG00000181123	AC004832.1	ENST00000610936,ENST00000628773,ENST00000610156,ENST00000610737,ENST00000442126	lncRNA	lncRNA	novel transcript, antisense to SEC14L4	51.08	22	30475364	30492804	17440	-4.45746	0.0159913	-3.64039	0.0404701	0.663849	1.95979	0.692434	0.705571	0.644831	0.635643	3.25027	0.684937	0.79625	2.26232	1.36009	0.827705	1.50027	0.660395	1.40726	0.733355	3.63658	3.3884	4.48111	4.90124	3.47732	1.44737
ENSG00000232667	AC004862.1	ENST00000627003,ENST00000629714,ENST00000598433,ENST00000630442,ENST00000626415,ENST00000601205,ENST00000622465,ENST00000625280,ENST00000437763,ENST00000605580,ENST00000615960,ENST00000615768,ENST00000617602,ENST00000614372,ENST00000614026,ENST00000616139,ENST00000620108,ENST00000628800,ENST00000629436,ENST00000619137	lncRNA	lncRNA	novel transcript, antisense to CD36	36.32	7	80312574	80391474	78900	-3.65715	0.00372314	-3.21538	0.00395254	0.466081	1.11322	1.09537	0.485049	1.03743	0.453564	0.71894	1.08615	0.528076	1.09302	1.38637	0.543557	0.489694	1.05621	0.464399	0.497974	2.55134	1.02248	1.67796	1.69364	2.91639	2.44661
ENSG00000255306	AC004923.4	ENST00000532296	lncRNA	lncRNA	novel transcript	57.58	11	68024809	68030461	5652	4.63582	0.000250208	4.47888	0.000320493	3.04816	2.55315	2.52465	2.05564	2.22095	3.18426	2.65978	1.65483	1.80287	2.03105	2.19746	1.84638	3.04453	3.04043	1.62298	2.38311	1.05675	1.05845	1.60317	1.07046	1.10056	1.08848
ENSG00000272183	AC005041.3	ENST00000606287	lncRNA	lncRNA	novel transcript, antisense to LBX2	57.94	2	74501717	74502365	648	3.92779	0.00274179	4.34966	0.000449368	2.61934	2.16949	2.35405	1.54256	2.26458	1.79469	2.58685	2.51384	1.65509	1.5245	1.45555	2.38847	1.91691	2.46501	2.08792	1.57636	0.951096	0.952478	1.47024	0.962254	0.986822	0.976949
ENSG00000272568	AC005162.2	ENST00000609389,ENST00000609495,ENST00000608972,ENST00000670619	lncRNA	lncRNA	novel transcript, antisense to CPVL	40.04	7	28979967	29013367	33400	1.79236	1.39997e-06	2.09807	7.66518e-10	6.78516	7.13787	6.46363	6.62749	6.79983	6.99557	7.48509	7.42149	6.31042	6.66253	6.93911	6.74184	6.59675	7.33392	6.7923	7.0509	6.23578	4.98171	4.93461	5.63905	5.39626	4.22951
ENSG00000268030	AC005253.1	ENST00000597411	lncRNA	lncRNA	novel transcript, antisense to KXD1	51.95	19	18557775	18561560	3785	0.662624	0.0182145	0.600366	0.026882	7.39756	7.74414	7.15596	7.97444	7.56483	7.51477	7.61514	7.75142	6.98487	7.74777	7.435	7.56393	7.81948	7.24905	7.85643	7.22617	6.78266	6.97513	7.18609	7.02966	7.43253	6.86349
ENSG00000251393	AC005280.1	ENST00000515412,ENST00000561382,ENST00000654900,ENST00000666612	lncRNA,retained_intron	lncRNA	novel transcript, antisense to NUMB and HEATR4	44.88	14	73462362	73477175	14813	4.40513	2.73634e-05	4.38192	1.33163e-05	4.6157	2.91444	2.57287	4.04556	5.33253	3.86143	5.22083	2.5574	4.38784	1.50138	2.44817	4.95136	4.57236	4.35105	4.02388	4.00961	2.03932	2.44933	1.44272	2.08211	1.51904	1.49317
ENSG00000265100	AC005332.1	ENST00000577698	lncRNA	lncRNA	novel transcript, antisense to AMZ2	57.86	17	68246629	68247938	1309	1.31257	0.0023443	1.37568	0.000608937	5.72071	5.96874	5.80345	4.39362	6.08113	5.60167	5.75635	5.80014	5.70633	5.79793	5.38393	5.09976	5.79368	6.14013	6.24995	5.16594	5.33101	4.81646	4.40906	4.05559	4.67046	4.71175
ENSG00000268565	AC005339.1	ENST00000598070	lncRNA	lncRNA	novel transcript, antisense to TNFAIP8L1	50.98	19	4654964	4655524	560	1.07699	0.00343604	1.0401	0.00298742	6.4174	6.18799	5.88091	6.18423	5.91388	6.03627	5.88544	6.4123	5.61644	5.05551	5.31822	5.82121	6.05471	6.24241	5.95853	5.70525	5.49893	5.15647	5.24757	5.37913	4.53577	4.96168
ENSG00000269604	AC005523.2	ENST00000601192,ENST00000596170	lncRNA	lncRNA	novel transcript, antisense to FEM1A	59.5	19	4791745	4795559	3814	-0.618046	0.0150118	-0.788129	0.000459085	10.3638	10.4907	10.4605	10.2509	10.3548	10.0746	10.05	9.83236	10.2819	10.4874	9.94333	10.5775	10.3007	10.0547	10.1514	10.2131	10.6678	10.5739	10.663	10.6142	11.5123	10.7624
ENSG00000235852	AC005540.1	ENST00000413911	lncRNA	lncRNA	novel transcript	70.23	2	190880797	190882059	1262	1.02143	4.81276e-05	0.7647	0.00245889	8.63928	8.37173	7.9481	8.82668	8.87659	8.33033	8.47228	8.28187	8.4086	8.66773	8.43371	8.77054	8.67065	8.49636	8.22776	8.01536	7.93324	7.81439	7.2523	7.38434	7.82214	8.20143
ENSG00000237070	AC005550.2	ENST00000451240	lncRNA	lncRNA	novel transcript, antisense to MEOX2	34.2	7	15667947	15681980	14033	-1.88399	0.00219905	-1.36724	0.0282322	5.04476	4.59872	6.6063	4.71036	5.42248	6.74911	6.58101	5.85597	3.68631	6.56723	6.60423	5.50526	5.51682	5.82321	6.31994	4.39731	7.51047	7.29619	6.69803	7.35619	7.48232	6.25689
ENSG00000264044	AC005726.2	ENST00000583787,ENST00000577814	lncRNA	lncRNA	novel transcript, antisense to KIAA0100	50.24	17	28633206	28635950	2744	0.363532	0.0346788	0.37609	0.0193397	10.568	10.6648	10.4231	10.4568	10.6852	10.5798	10.5208	10.382	10.5249	10.2347	10.376	10.7652	10.6522	10.5753	10.4228	10.7477	10.3375	10.2105	10.3602	10.2257	10.2206	10.0648
ENSG00000235415	AC005808.1	ENST00000444112	lncRNA	lncRNA	novel transcript	43.87	20	53608354	53634590	26236	2.44722	0.00510142	2.39473	0.00445953	3.5495	2.84954	3.51893	2.62845	2.72523	3.28078	3.05002	2.31907	2.51069	2.99676	2.8736	2.15772	1.99787	3.08543	3.78806	2.40131	1.88083	2.23151	1.37488	1.91282	1.98231	1.95453
ENSG00000256862	AC005842.1	ENST00000649371,ENST00000537149,ENST00000545357,ENST00000545163,ENST00000668261,ENST00000663241,ENST00000654573	lncRNA	lncRNA	novel transcript, antisense to PARP11	41.34	12	3871579	3910382	38803	1.55277	0.00724218	1.59837	0.00316305	5.39988	5.0203	4.21508	5.24373	5.3457	5.09788	4.81155	5.41848	4.60027	3.77797	5.08701	4.28287	4.67965	5.42995	5.50505	5.32162	4.53046	3.23272	2.62299	4.51339	3.62084	4.06708
ENSG00000203335	AC006019.1	ENST00000425591,ENST00000663737,ENST00000667043,ENST00000655983,ENST00000662315,ENST00000662813,ENST00000665169,ENST00000665490,ENST00000668685,ENST00000665052,ENST00000656477,ENST00000657267,ENST00000665469	lncRNA	lncRNA	novel transcript	56.34	7	154055286	154063325	8039	-3.96474	3.26769e-07	-4.60798	1.97829e-10	2.02582	3.39677	3.5435	2.11093	1.30121	2.41306	3.23016	2.06883	2.29643	4.45441	1.96035	2.36117	2.13142	2.46954	2.79978	1.43934	4.42815	5.49464	5.95243	6.78458	4.84221	6.83728
ENSG00000233363	AC006019.2	ENST00000451116	lncRNA	lncRNA	novel transcript	48.14	7	154092201	154096043	3842	-4.26567	0.000237887	-3.35048	0.00301502	2.10209	4.26819	4.89734	1.50326	1.41372	2.04574	3.36279	2.1443	1.63827	3.4014	3.42815	2.43269	3.25081	2.85643	3.32292	1.54446	5.0555	5.46104	6.04627	6.76028	4.15725	6.55004
ENSG00000270114	AC006019.3	ENST00000446335	lncRNA	lncRNA	novel transcript	44	7	154026287	154038604	12317	-6.80272	0.0225655	-6.91924	0.0124985	-0.355581	-0.329489	-0.338209	-0.330263	-0.367199	-0.372827	-0.546012	-0.342755	-0.276127	-0.339364	-0.375201	-0.257667	-0.324205	-0.357688	-0.357873	-0.313539	0.427096	2.25024	1.90826	2.67768	-0.330998	2.76676
ENSG00000272638	AC006027.1	ENST00000608195	lncRNA	lncRNA	novel transcript, antisense to NOD1	47.64	7	30424672	30425412	740	1.21838	1.86925e-08	0.927237	1.39259e-05	7.79896	8.30148	7.59617	7.67222	7.97414	8.02192	7.32151	7.56109	7.8107	7.61444	7.84371	8.06981	7.70287	7.51048	7.84342	7.40176	6.90195	7.0812	6.89106	6.97369	6.54593	7.08418
ENSG00000235427	AC006159.1	ENST00000452009	lncRNA	lncRNA	novel transcript	41.52	7	116542718	116551969	9251	-2.07134	0.000605303	-1.3935	0.0193397	2.98688	2.79054	4.47964	3.654	3.35274	3.75057	3.62518	3.03082	2.55791	2.7591	3.13981	3.3345	3.21549	2.70142	3.20182	4.39307	5.00057	3.95405	4.63171	4.47731	4.67637	4.3463
ENSG00000249502	AC006160.1	ENST00000652378,ENST00000511010	lncRNA	lncRNA	novel transcript, antisense to LAP3	43.84	4	17586267	17614585	28318	2.23057	1.90259e-09	1.91195	1.12624e-07	6.45405	6.09723	4.94583	5.49324	6.0048	6.64785	6.0095	6.41898	6.1902	6.04918	5.63529	5.54363	6.15415	6.13492	5.50904	6.32383	4.40737	4.96251	4.07038	4.57398	4.807	4.00999
ENSG00000268460	AC006262.1	ENST00000593980,ENST00000596066,ENST00000598170,ENST00000656054,ENST00000656560,ENST00000666402	lncRNA,retained_intron	lncRNA	novel transcript	50.1	19	46201552	46214838	13286	-4.30893	0.00844826	-4.08454	0.00826384	1.28281	2.08094	2.05101	1.34952	1.25225	1.23744	3.79939	1.31658	1.49318	4.86518	1.2312	2.83307	2.09913	3.44789	3.44707	3.80779	5.53867	6.40243	6.76182	6.77867	5.16721	5.23974
ENSG00000269729	AC006262.2	ENST00000599127,ENST00000600152	lncRNA	lncRNA	novel transcript	45.19	19	46163893	46180647	16754	-2.27573	0.000431227	-1.82837	0.00367253	3.25441	5.19366	4.41749	2.66674	3.6318	2.90574	4.13482	3.53626	2.8442	5.34848	4.60043	4.78249	4.37233	4.94757	4.42793	4.80186	5.90303	6.11727	6.15383	6.22172	5.24026	5.37535
ENSG00000269745	AC006262.3	ENST00000597337	lncRNA	lncRNA	novel transcript, antisense to IGFL1	54.46	19	46228964	46230388	1424	4.75559	0.00156955	3.97003	0.0088576	4.35707	3.64176	0.951723	1.66369	2.52657	2.50649	1.13387	3.26406	3.87369	0.949972	3.35316	1.07761	2.1182	4.09463	1.59211	2.72166	1.54418	0.896838	1.56772	0.915895	0.962687	0.944065
ENSG00000268316	AC006272.1	ENST00000596964	lncRNA	lncRNA	novel transcript	45.02	19	51839771	51840945	1174	2.34071	0.0217256	2.51835	0.00770802	5.21064	3.96017	2.73898	3.67732	4.85204	4.96585	4.27728	5.14954	2.95588	3.03512	3.76793	5.68339	3.70221	4.55216	3.56493	4.60919	4.07824	1.64107	1.65705	3.38161	1.73632	2.31925
ENSG00000265784	AC006441.3	ENST00000580121	lncRNA	lncRNA	novel transcript, antisense to LASP1	54.46	17	38918801	38921769	2968	1.28083	2.78138e-07	1.26325	7.23322e-08	9.21548	8.78627	8.32728	9.26826	9.34437	9.30306	9.28709	9.13716	9.05058	8.73029	8.66248	9.49857	9.28807	9.21889	9.30992	8.80367	8.01063	7.88082	7.76034	8.10919	8.35552	8.26147
ENSG00000236668	AC006450.3	ENST00000453529	lncRNA	lncRNA	novel transcript, antisense to LHX2	53.04	9	124006277	124009396	3119	-4.74149	3.0149e-06	-5.74003	1.76859e-08	0.512568	1.34941	0.539217	0.551464	1.24787	0.486273	0.78657	0.532228	0.635967	1.79755	0.482666	1.55072	0.560825	1.27326	0.509065	0.577363	4.00589	3.44239	3.88662	4.30142	1.3453	3.9966
ENSG00000268292	AC006547.3	ENST00000600090	lncRNA	lncRNA	novel transcript, antisense to C22orf25	55.11	22	20064552	20065705	1153	0.921651	8.8697e-05	0.863308	0.000112393	7.91702	7.99457	7.33068	7.97178	8.02054	8.01133	8.06498	7.69106	7.96033	7.7743	7.71617	8.01967	8.36261	8.19822	7.7739	7.65484	6.92168	7.14971	7.17074	7.01146	7.58003	7.321
ENSG00000257105	AC006581.1	ENST00000545706	lncRNA	lncRNA	novel transcript	38.14	12	8987175	8996566	9391	2.00857	0.0226666	2.74148	0.000347104	2.79582	2.01701	3.03419	2.01522	2.75774	3.19704	3.59537	3.80906	3.2579	2.84958	2.90643	2.89852	2.68022	2.96648	2.96584	3.41763	2.25769	1.91475	1.39978	1.40628	2.01353	2.34947
ENSG00000237400	AC006960.3	ENST00000435254	lncRNA	lncRNA	novel transcript	41.77	7	36463023	36504513	41490	5.70703	2.01874e-05	5.87169	5.26514e-06	3.7137	2.37007	1.91055	3.59407	3.66433	4.12965	1.35104	5.62274	3.35339	3.88184	3.27721	3.21514	3.16009	2.27747	3.89221	2.42325	1.16146	1.16481	1.17838	1.18825	1.24562	1.8963
ENSG00000259628	AC007000.4	ENST00000459742	lncRNA	lncRNA	novel transcript	39.49	7	77043721	77198626	154905	1.63163	0.00260322	1.60129	0.00183102	6.63217	5.92142	5.22006	5.67753	6.16037	6.15797	5.83294	6.42383	5.79696	5.3342	6.04302	6.47962	5.2852	6.59437	5.67151	5.51154	5.83033	4.92001	4.05898	3.92135	4.97022	3.31281
ENSG00000272807	AC007038.1	ENST00000608095	lncRNA	lncRNA	novel transcript, antisense to KANSL1L	31.62	2	210028417	210029156	739	-1.62159	0.00689488	-1.42319	0.0124914	2.33788	3.47812	3.605	3.63563	3.86348	3.31774	3.47813	3.02055	2.55296	3.44117	4.18616	4.0717	2.80012	3.18999	2.6957	3.12046	4.76179	4.26127	4.54794	4.24148	4.01014	4.39555
ENSG00000231609	AC007098.1	ENST00000650490,ENST00000429952,ENST00000437346,ENST00000412297,ENST00000413549,ENST00000660923	lncRNA	lncRNA	novel transcript, antisense to EHBP1	35.93	2	62957326	63048640	91314	-1.12538	0.00147662	-1.1788	0.000314092	5.86252	6.87172	6.59115	6.06219	6.37581	5.93227	6.50554	5.36296	5.80066	6.87989	6.47882	6.72649	5.92757	6.07384	5.83121	6.53301	7.074	7.11005	7.09295	7.44754	7.18922	7.4311
ENSG00000263089	AC007114.2	ENST00000576014	lncRNA	lncRNA	novel transcript, antisense to AKAP1	47.7	17	57092145	57096425	4280	-1.42179	5.11555e-06	-1.30528	9.36071e-06	5.76426	5.42864	5.6643	5.92647	6.14438	6.14599	6.2617	6.1394	5.39564	6.45668	6.4569	5.39944	6.10938	5.71142	6.2326	5.98625	6.54372	6.90035	7.55386	6.97944	7.06567	7.20163
ENSG00000224721	AC007182.1	ENST00000455232	lncRNA	lncRNA	novel transcript, antisense to FLVCR2	48.88	14	75574888	75579588	4700	1.59213	0.000207351	1.45167	0.000413454	8.41776	8.17072	6.75151	8.00781	8.40431	8.63975	7.57874	7.77773	7.93732	6.73336	7.55001	8.76555	8.14427	7.95648	7.74255	8.81706	6.81025	6.0179	7.0592	7.29657	6.97148	6.7269
ENSG00000269124	AC007193.2	ENST00000596807	lncRNA	lncRNA	novel transcript, antisense to HIF3A	49.33	19	46320197	46340004	19807	-3.37639	0.0195063	-4.64263	0.000561299	0.440122	1.25666	0.463164	0.473786	1.15995	0.417486	1.34098	1.22232	0.547607	2.50897	0.414388	1.44994	0.481919	0.437345	0.437101	0.496315	1.90308	2.84259	1.61015	1.17305	5.49219	3.80718
ENSG00000213981	AC007277.1	ENST00000428156	lncRNA	lncRNA	novel transcript, antisense to MYO3B	41.36	2	170640374	170695374	55000	-3.35896	0.00284658	-2.38823	0.0219171	0.864353	0.890443	2.38586	1.50937	0.85302	2.0568	1.56628	0.877067	0.946695	1.48941	2.04971	1.6771	0.895836	1.44984	1.82508	0.906839	2.59236	3.30765	3.40957	2.64416	1.89842	2.7112
ENSG00000257715	AC007298.1	ENST00000547346	lncRNA	lncRNA	novel transcript, antisense to LTA4H	36.69	12	96025323	96027971	2648	1.66675	0.000138211	1.52782	0.000255272	9.80209	7.94185	7.8767	8.51031	9.10496	8.97403	8.72748	8.41971	8.33594	7.74648	7.76978	9.72252	8.64926	9.16119	8.02927	8.59958	7.38316	7.43261	7.69836	7.42738	7.2673	7.51983
ENSG00000257878	AC007298.2	ENST00000551849	lncRNA	lncRNA	novel transcript, antisense to LTA4H	39.29	12	95996521	96011489	14968	1.61523	0.00236523	1.4141	0.00621132	8.4962	6.81899	6.7532	7.36565	8.22425	7.86311	7.71008	7.79027	7.23653	6.01645	6.29213	8.56394	7.19458	7.2133	7.09143	7.42883	6.34082	6.92493	6.7182	6.4654	5.53887	5.54521
ENSG00000224063	AC007319.1	ENST00000453517,ENST00000412276,ENST00000428329	lncRNA	lncRNA	novel transcript, antisense to TFPI and CALCRL	34.98	2	187003220	187556288	553068	-0.900774	0.0394658	-0.94253	0.0205789	7.24545	6.17965	7.59733	7.17415	6.95676	7.46676	6.69335	7.16034	6.61771	6.37153	7.51832	6.6768	6.6712	6.4006	6.45437	6.04921	7.96292	7.82054	6.88598	7.4937	8.05704	7.42761
ENSG00000225216	AC007362.1	ENST00000598710,ENST00000628086,ENST00000628604,ENST00000626426,ENST00000596616,ENST00000625831,ENST00000626881,ENST00000423425,ENST00000628650,ENST00000629410,ENST00000626140,ENST00000627646,ENST00000629854,ENST00000625830,ENST00000626337	lncRNA	lncRNA	novel transcript	45.18	2	205756469	205764006	7537	1.7766	5.75428e-07	1.71405	3.34696e-07	8.10228	7.29039	6.60599	7.43098	8.08437	7.81499	7.13774	7.53307	6.95325	6.90821	7.21203	8.29856	7.54088	8.02979	7.38344	7.41625	6.35264	5.65934	6.25261	6.45051	6.02641	6.2382
ENSG00000231955	AC007383.3	ENST00000453039	lncRNA	lncRNA	novel transcript	42.14	2	206115547	206122323	6776	-0.949634	0.000142062	-0.988522	1.95083e-05	7.29796	7.88954	8.01262	7.65494	7.53024	7.51961	7.73169	7.91597	7.51862	7.55872	7.67452	7.40295	7.27667	7.44128	7.06671	6.94409	8.26651	8.16645	8.53347	8.41328	8.51912	8.16135
ENSG00000256577	AC007406.4	ENST00000539568	lncRNA	lncRNA	novel transcript	60.36	12	203642	205094	1452	4.87546	8.51534e-05	5.18078	1.37416e-05	3.83883	2.55593	2.75382	1.26203	3.46224	2.41795	3.06122	3.45856	2.73352	2.23904	2.80996	2.05583	3.41982	3.02924	3.28877	3.33589	1.20183	1.76919	1.21361	1.2205	1.26105	1.24485
ENSG00000231597	AC007557.2	ENST00000440900	lncRNA	lncRNA	novel transcript	48.92	2	216854389	216855132	743	-4.38665	0.00128967	-3.21083	0.00855416	1.27113	1.33271	1.7382	0.628661	0.586532	0.580235	1.40467	0.614254	0.693064	1.30922	2.51284	0.715796	0.635707	0.597246	0.597036	0.64821	1.92165	2.15963	3.20898	2.94585	2.82463	3.94185
ENSG00000255655	AC007570.1	ENST00000539987	lncRNA	lncRNA	novel transcript, antisense to MYO1H	43.97	12	109445410	109447497	2087	3.37637	0.0464404	3.8313	0.0145943	2.17213	2.487	2.64723	2.48434	2.35953	0.859551	2.07589	0.893177	3.19207	0.89704	1.45095	2.94539	3.44042	0.876339	2.39071	3.38965	0.855313	0.857326	0.865518	0.871498	1.95556	0.892594
ENSG00000205414	AC007608.1	ENST00000379963	lncRNA	lncRNA	novel transcript, antisense to NKD1	52.83	16	50606076	50613684	7608	-1.70072	0.000387212	-1.33918	0.0042527	4.15641	4.26671	4.35709	3.54086	4.79074	5.14121	5.48845	5.04138	4.68977	5.74274	5.28096	5.03946	4.63853	4.38759	5.26296	5.47076	5.32026	6.58448	6.01304	5.77429	6.26758	6.21978
ENSG00000260029	AC007608.2	ENST00000569940	lncRNA	lncRNA	novel transcript, antisense to NKD1	49.22	16	50551824	50553940	2116	-1.50684	0.0382077	-1.50996	0.0266103	3.16962	2.97433	3.82061	3.99781	3.70375	4.64369	4.39704	5.01684	3.16117	5.23077	4.33723	4.56152	3.28428	2.87865	3.88376	3.32382	4.80748	5.73709	4.2832	4.87386	5.44003	5.54782
ENSG00000260249	AC007608.3	ENST00000570241,ENST00000570167	lncRNA	lncRNA	novel transcript, antisense to SNX20	51.58	16	50664903	50671639	6736	3.16527	1.63724e-24	3.25122	1.51105e-28	7.93293	7.58885	7.11137	7.87143	8.04933	8.30259	8.31577	8.2174	7.97011	7.17299	7.71191	8.10122	7.95457	7.90556	8.20322	7.65814	5.77328	5.75933	5.25429	4.33575	5.17824	5.62396
ENSG00000260381	AC007610.3	ENST00000566770	lncRNA	lncRNA	novel transcript, antisense to HEATR3	42.81	16	50100339	50121943	21604	1.04405	0.00529742	0.914346	0.0125178	5.86693	5.55969	5.36779	5.50772	6.19863	5.966	5.55116	5.75148	5.60441	4.82853	5.43675	5.28478	5.98395	5.78955	5.51752	5.68162	5.51337	4.75255	4.61814	4.44591	5.02411	4.96882
ENSG00000262420	AC007613.1	ENST00000572811	lncRNA	lncRNA	novel transcript, antisense to TXNDC11	56.49	16	11741910	11744506	2596	2.23903	1.06578e-06	1.38276	0.00404961	6.51242	6.08828	6.29235	7.61096	6.25652	5.80867	5.92667	5.46953	7.75746	6.13862	6.21736	6.25784	6.65763	6.5954	5.34333	5.83174	5.22733	5.08234	4.15747	5.53075	4.98383	5.15971
ENSG00000263096	AC007638.2	ENST00000574716	lncRNA	lncRNA	novel transcript, antisense to HLF	46.84	17	55271504	55273653	2149	-1.95955	0.00102192	-1.85031	0.00103091	4.54232	4.65903	6.07557	4.05837	4.73973	5.22236	3.9307	5.02593	3.91923	5.19437	5.41197	3.04323	4.08401	3.77923	4.62142	4.12939	6.24176	6.44858	6.16922	5.82854	5.58045	6.68215
ENSG00000260616	AC007728.1	ENST00000575917,ENST00000564510	lncRNA	lncRNA	novel transcript, antisense to CYLD	37	16	50783859	50803338	19479	0.940501	0.0159321	0.911302	0.013982	7.15295	6.07716	6.67814	7.00586	6.99576	6.63054	6.5688	7.00173	6.13396	5.95346	6.83208	6.05799	6.36781	6.78988	6.8423	6.1909	6.46728	5.78508	6.15816	5.88418	5.4554	5.39916
ENSG00000233251	AC007743.1	ENST00000596663,ENST00000432793,ENST00000447423,ENST00000668950,ENST00000659091	lncRNA	lncRNA	novel transcript, antisense to CCDC85A	47.37	2	56173534	56185870	12336	-2.25187	0.0107714	-1.8689	0.0263987	1.92162	3.06725	1.96292	2.36747	1.8944	1.88133	2.62781	3.01954	1.46188	2.84611	1.32471	2.896	1.99676	1.3478	2.56344	3.28717	3.68985	3.5229	3.34415	3.66491	3.956	3.43719
ENSG00000236841	AC007750.1	ENST00000609668,ENST00000418968	lncRNA	lncRNA	novel transcript	37.18	2	162159762	162173223	13461	3.86385	1.49781e-18	3.0333	9.95215e-13	8.39484	7.8805	7.83549	8.55447	8.24922	8.36401	6.96545	8.1789	8.25871	6.60619	7.56951	7.66927	7.84094	6.56491	6.96116	6.55795	5.61707	5.25614	4.05013	5.13472	5.67507	3.93698
ENSG00000267009	AC007780.1	ENST00000590353,ENST00000591567,ENST00000586515,ENST00000592030	lncRNA	lncRNA	novel transcript	43.93	17	68413623	68524949	111326	1.24911	0.0183008	1.10841	0.0316303	5.82939	6.00709	6.12408	5.64881	6.06945	6.00019	5.14411	5.44401	6.79384	5.23276	6.05796	6.36216	5.84853	6.08759	5.2082	6.30323	4.99804	5.39258	4.34722	3.2769	5.64532	5.46714
ENSG00000270823	AC007938.2	ENST00000604666	lncRNA	lncRNA	novel transcript, antisense to MEST	38.88	7	130495794	130498427	2633	-2.54316	9.36587e-05	-1.52903	0.0224299	3.20436	2.61383	4.86069	3.73227	3.39102	4.4022	4.4507	3.92399	3.75402	4.55096	4.20662	4.36426	3.75703	2.52526	5.69538	4.57617	6.36906	5.97908	5.52047	5.87248	4.39995	4.90267
ENSG00000253939	AC007991.3	ENST00000517623	lncRNA	lncRNA	novel transcript, antisense to IDO1 and IDO2	41.18	8	39903775	39995248	91473	4.34102	0.00126792	4.41761	0.000695572	2.54802	1.59095	1.00413	1.58932	1.86454	2.76929	2.17924	2.876	2.1105	2.7552	2.10314	1.75008	2.25371	3.04272	1.88857	2.50762	1.49446	0.971936	0.97831	0.982981	1.01069	0.999565
ENSG00000254287	AC007991.4	ENST00000522970	lncRNA	lncRNA	novel transcript	38.33	8	39918076	39920890	2814	6.06385	1.48992e-15	5.92615	1.74139e-16	8.64546	7.38545	6.37086	8.074	9.50693	8.52219	7.48292	9.25802	9.0592	7.48268	8.07388	8.78043	8.38285	8.93756	8.22311	8.76583	5.16224	3.57058	3.2758	4.55555	2.94898	2.91042
ENSG00000260101	AC008074.2	ENST00000561559	lncRNA	lncRNA	novel transcript	37.49	2	64522187	64524093	1906	-3.63779	0.0160902	-3.68631	0.00849995	1.77021	0.626238	1.36623	0.625116	1.29112	0.564118	0.328024	0.60707	0.704831	2.4035	1.70926	0.732627	0.633911	0.585657	2.54112	1.43144	3.6447	3.15732	4.83663	2.07046	3.44416	0.606332
ENSG00000257925	AC008083.2	ENST00000547748	lncRNA	lncRNA	novel transcript, antisense to FAM113B	41.9	12	47237734	47279021	41287	3.53122	3.96652e-07	3.78656	7.87768e-09	4.81462	4.80722	4.69809	4.40709	5.07449	4.12338	5.39549	4.98828	5.55391	3.59806	4.59931	2.07188	4.83151	5.57209	5.24851	4.97826	2.7382	2.74449	1.80913	2.39986	3.19561	2.45755
ENSG00000233175	AC008105.1	ENST00000587534,ENST00000393507	lncRNA	lncRNA	novel transcript, antisense to FMNL1	55.95	17	45238028	45241734	3706	2.54781	2.9999e-09	2.9509	9.63094e-14	8.26116	8.74126	7.29487	8.08163	8.00153	8.78018	9.17151	8.59613	8.61147	8.7419	7.94034	8.65252	9.68073	8.84567	9.50177	8.00306	6.80716	6.2266	5.02888	6.50865	6.43423	6.96981
ENSG00000267121	AC008105.3	ENST00000670229,ENST00000590495,ENST00000590522,ENST00000591365,ENST00000585471,ENST00000586376	lncRNA	lncRNA	novel transcript, antisense to FMNL1	48.52	17	45190931	45222222	31291	1.89895	0.018657	2.38829	0.000871141	3.70099	4.79866	3.60488	3.80426	3.92512	4.46324	5.58686	3.8986	4.43538	5.44131	3.26861	4.98783	5.65453	5.42651	5.23691	2.56546	2.37457	3.04197	3.0689	3.67491	3.80124	3.15708
ENSG00000255649	AC008114.1	ENST00000544122,ENST00000655882	lncRNA	lncRNA	novel transcript, antisense to PLBD1	39.7	12	14530124	14543575	13451	1.49013	0.0141007	1.52297	0.0074402	5.13384	5.19906	5.45754	5.13726	6.00115	5.45819	4.35634	5.32082	5.11936	3.64295	5.3273	5.04197	3.89366	4.8192	5.1233	6.42659	4.66281	4.33186	3.72069	3.90288	3.86618	4.36405
ENSG00000258177	AC008149.1	ENST00000551844	lncRNA	lncRNA	novel transcript, antisense to ELK3	49.7	12	96222797	96223973	1176	0.897172	0.00511035	1.0366	0.000358364	7.47105	7.74199	7.48218	7.54814	7.24223	7.58201	7.45118	7.48525	7.83781	7.56478	7.9165	8.06827	8.16115	7.83744	7.31654	7.1299	7.18095	6.59488	5.87552	7.1019	6.9629	7.03917
ENSG00000257022	AC008250.1	ENST00000539874	lncRNA	lncRNA	novel transcript	36.39	12	21827210	21887957	60747	-1.50894	0.0122608	-1.21635	0.0408926	4.12532	4.47997	5.72074	4.76802	4.60335	5.47952	5.2114	5.19678	4.39517	5.21252	5.68391	4.80178	4.79529	3.62462	4.6447	3.99254	5.96709	5.89601	4.7608	5.53056	7.03464	5.13619
ENSG00000250222	AC008443.5	ENST00000514487,ENST00000508877,ENST00000664992	lncRNA	lncRNA	novel transcript	53.5	5	181191875	181194429	2554	-1.62516	0.0186837	-2.20438	0.000279882	3.67091	5.5981	5.19727	3.57792	3.62405	4.44262	3.82391	3.00488	4.17297	5.24306	3.75563	4.77354	3.07096	3.46971	3.97193	4.61734	5.6152	5.87733	5.37783	4.85735	6.65351	5.80746
ENSG00000250258	AC008496.2	ENST00000421252	lncRNA	lncRNA	novel transcript, antisense to CMYA5	41.47	5	79774348	79816190	41842	-3.68044	0.0112942	-3.69997	0.00579329	0.515203	1.28444	2.02857	0.545695	0.50142	1.17912	1.73159	0.530571	0.613098	2.02465	1.17346	0.636811	0.553085	0.512694	0.512474	0.566188	3.02605	3.13595	1.93063	1.94854	5.03066	1.25052
ENSG00000249175	AC008534.1	ENST00000513849	lncRNA	lncRNA	novel transcript	43.17	5	94788789	94793599	4810	2.14798	6.28165e-08	2.40206	6.78108e-11	6.25607	5.97554	6.2587	6.48285	6.48134	6.7162	6.43944	6.319	6.59647	5.72483	6.84742	7.20406	7.14888	6.58982	5.92815	5.21968	4.77305	4.59962	4.41684	5.26119	4.89014	4.25435
ENSG00000267379	AC008569.1	ENST00000590626	lncRNA	lncRNA	novel transcript, antisense to CD97	56.73	19	14402717	14408723	6006	2.148	7.12795e-11	2.31403	4.698e-14	8.22168	8.00605	7.29692	8.21929	8.57821	8.42105	8.60107	8.48168	8.6686	8.19638	8.11824	8.66832	8.68843	8.45567	9.13599	8.17927	7.17051	6.6678	5.49919	6.40464	6.64337	6.82047
ENSG00000267291	AC008649.1	ENST00000589557	lncRNA	lncRNA	novel transcript	52.44	19	38596346	38601694	5348	2.76397	5.88353e-10	3.26784	2.57614e-15	6.22864	6.2452	5.82605	6.14967	5.83597	6.31718	7.26361	6.38218	6.57073	6.52865	6.02094	5.89812	7.50214	6.78424	7.05317	6.20001	4.20678	3.7281	2.91447	4.71119	4.85149	4.20764
ENSG00000248544	AC008676.1	ENST00000508443,ENST00000520658	lncRNA	lncRNA	novel transcript, antisense to CYFIP2	43.57	5	157375741	157384950	9209	2.59163	1.28503e-09	2.99963	3.95595e-14	5.79757	5.81278	5.35881	5.92018	5.93558	6.22158	6.63548	6.71064	5.76251	5.23886	6.16305	4.76726	6.17533	6.35243	6.52557	5.47572	4.45787	3.63324	3.66274	4.3034	3.80866	3.7592
ENSG00000253269	AC008680.1	ENST00000523398	lncRNA	lncRNA	novel transcript	41.72	5	169772966	169779365	6399	3.27779	2.17652e-08	3.13082	2.48313e-08	5.45064	4.39154	5.08469	4.53168	5.87733	4.97758	5.18003	5.16774	5.32118	4.24221	4.28847	4.34893	5.22938	5.36384	4.45322	5.2537	3.6976	1.91615	2.48918	3.4013	2.02051	3.24132
ENSG00000267580	AC008738.3	ENST00000589932	lncRNA	lncRNA	novel transcript	56.11	19	33299934	33301168	1234	-0.75734	0.0271363	-0.724011	0.0265384	10.2382	10.2238	9.99267	9.29036	9.80996	9.50004	9.807	9.17931	8.75703	9.8659	9.14445	10.0043	9.76959	10.0218	9.81085	10.0065	10.3875	10.0637	10.589	10.3638	10.0872	10.6979
ENSG00000267727	AC008738.5	ENST00000587312	lncRNA	lncRNA	novel transcript	72.96	19	33301279	33301940	661	-0.80117	0.0391065	-0.734817	0.0496145	8.10814	8.66068	7.95118	7.45735	7.95626	7.99665	8.29573	7.38034	7.44547	8.50029	7.26833	8.41881	8.75053	8.30763	7.97622	8.27096	8.56698	8.39958	8.91853	8.83029	8.40833	9.17888
ENSG00000254760	AC008750.1	ENST00000532473	lncRNA	lncRNA	novel transcript, antisense to SIGLEC10	58.68	19	51414298	51414965	667	5.78344	1.66548e-10	5.97192	2.79624e-12	7.56049	6.02926	4.14886	7.57759	6.85513	7.46144	6.15655	6.57382	7.37461	3.24912	5.96525	8.7871	7.79645	7.18498	6.52862	7.08469	3.38796	2.74054	3.65752	2.78656	2.8988	2.31319
ENSG00000255441	AC008750.2	ENST00000526996,ENST00000532688	lncRNA	lncRNA	novel transcript, antisense to SIGLEC10	60.22	19	51415724	51417425	1701	5.34993	1.91448e-10	5.38071	9.55635e-12	9.16934	7.11999	5.80736	9.30072	8.7285	9.42716	7.49824	8.40044	8.94358	5.74919	7.52824	10.279	9.25536	9.10396	7.89425	8.90114	3.61828	4.2552	3.90346	3.35573	5.33547	5.5574
ENSG00000269243	AC008894.2	ENST00000597983,ENST00000599676	lncRNA	lncRNA	novel transcript, antisense RAB8A	53.65	19	16123661	16139892	16231	0.984017	4.19421e-05	0.914766	6.15525e-05	10.6752	9.9864	9.80184	10.4808	10.4162	10.0462	10.1611	10.2555	10.5396	9.77481	10.1134	10.8111	10.24	10.3863	10.0794	10.1956	9.65201	9.37402	9.42475	9.31683	9.39851	9.79
ENSG00000248734	AC008906.1	ENST00000512856,ENST00000602972	lncRNA	lncRNA	novel transcript	40.39	5	96784777	96785999	1222	1.19233	2.15003e-10	1.03061	9.91173e-09	9.18379	8.55348	8.3697	9.009	8.78501	8.92915	8.48451	8.85784	8.5125	8.66346	8.56467	8.7005	8.76402	8.81016	8.73095	8.88001	8.09242	7.67269	7.89576	7.97892	7.69397	7.759
ENSG00000250155	AC008957.1	ENST00000510740,ENST00000512329,ENST00000508745,ENST00000659180	lncRNA	lncRNA	novel transcript	42.46	5	36666214	36725195	58981	3.49585	1.62222e-12	3.1867	1.77557e-11	7.29564	6.79231	5.98324	6.7301	6.90224	7.21875	6.25564	6.86818	6.66136	3.36795	6.1656	7.02007	6.33641	6.66909	6.44428	6.66649	3.71946	3.72688	4.10524	4.71369	3.90586	4.48038
ENSG00000261113	AC009034.1	ENST00000568125,ENST00000562376,ENST00000563344	lncRNA	lncRNA	novel transcript, antisense to EEF2K	47.17	16	22286708	22288738	2030	-1.00545	0.0420848	-0.997809	0.0324796	6.78208	7.51013	8.23918	6.53072	6.16369	6.71893	6.99997	7.14759	7.01515	8.29134	7.31924	6.82952	7.34478	6.49628	6.82324	6.59745	7.75262	8.20184	8.31776	7.55084	7.97195	8.13366
ENSG00000259780	AC009065.2	ENST00000564055	lncRNA	lncRNA	novel transcript	66.37	16	2235689	2236913	1224	-1.40569	0.00295437	-0.982587	0.0422436	5.04162	6.36683	6.3771	5.36152	5.25123	5.43958	6.2149	5.09989	5.40914	6.07899	5.56705	5.14521	6.40639	5.69271	5.50956	6.66923	6.63608	6.26079	7.1499	6.84381	5.63622	7.296
ENSG00000259807	AC009093.1	ENST00000566070,ENST00000664554,ENST00000671600,ENST00000658292	lncRNA	lncRNA	novel transcript	48.87	16	29215385	29221040	5655	1.87365	8.04017e-09	2.16044	6.41657e-13	6.17535	6.59332	5.65221	6.62422	6.45317	6.86311	6.8127	7.26179	6.76283	6.12874	6.65678	7.32445	6.41508	6.86611	6.52133	6.7076	5.25756	5.00483	4.70188	5.13409	5.20441	5.28756
ENSG00000260927	AC009107.2	ENST00000569580,ENST00000656934,ENST00000660742	lncRNA	lncRNA	uncharacterized LOC101927556 [Source:NCBI gene;Acc:101927556]	43.92	16	58129519	58163246	33727	-1.85183	0.000618224	-1.35439	0.0109988	4.04922	4.15818	5.30167	3.29957	4.31093	3.71326	3.2726	3.97581	3.50109	4.11676	4.89166	3.26752	3.74383	3.91473	3.77274	4.44687	5.45975	4.99479	5.25011	5.14709	4.78694	5.61732
ENSG00000260719	AC009133.3	ENST00000565600	lncRNA	lncRNA	novel transcript, antisense to C16orf54	55.03	16	29745247	29748299	3052	2.88907	0.00475736	3.23681	0.000654024	2.55692	2.6399	3.01897	3.0474	3.20617	3.05067	3.45928	3.72245	2.51664	3.43325	2.71008	2.57413	3.06919	3.66228	3.47113	1.40296	1.31983	1.32216	1.33165	1.33858	2.63504	1.94179
ENSG00000253653	AC009185.1	ENST00000517634	lncRNA	lncRNA	novel transcript	46.17	5	157260122	157266625	6503	3.28741	0.000140655	3.49522	1.9993e-05	3.22574	3.46224	2.44294	2.74922	2.84738	3.41809	3.74443	3.53422	3.36166	3.54745	3.15387	2.99498	3.91374	3.77708	3.58513	2.1257	2.33182	1.97695	1.4432	2.00732	1.49484	1.4772
ENSG00000235066	AC009303.2	ENST00000585381,ENST00000630241,ENST00000627670,ENST00000588042,ENST00000629927,ENST00000627378,ENST00000588733,ENST00000627106,ENST00000628427,ENST00000627626	lncRNA	lncRNA	novel transcript, antisense to CCDC93	41.57	2	117995397	118055033	59636	0.920189	0.0260547	1.00654	0.00808452	7.95315	7.39094	7.31729	8.022	7.919	7.76981	7.39703	7.94036	7.77652	7.00222	6.97355	8.89407	7.8195	7.84642	7.20437	7.65103	7.47219	6.94052	6.61151	6.81236	6.94137	7.02151
ENSG00000272895	AC009303.3	ENST00000591103	lncRNA	lncRNA	novel transcript, antisense to CCDC93	38.45	2	117998745	117999480	735	1.40394	0.00538674	1.1936	0.0166555	5.61465	4.70373	4.89534	5.60399	4.61932	5.19124	4.70019	4.94245	5.31389	5.02165	4.50373	6.23935	4.72713	4.80819	4.49182	5.07514	4.21537	3.84904	4.69395	3.90032	4.51325	3.8152
ENSG00000224467	AC009313.1	ENST00000425470	lncRNA	lncRNA	novel transcript	37.69	2	161096231	161160224	63993	3.6408	6.17331e-07	3.86402	2.93873e-08	4.64109	3.43626	3.95215	4.63646	3.93502	3.43192	4.07028	5.07735	3.81685	3.39836	3.99553	3.72088	4.38264	4.23758	3.63155	3.6648	2.19275	1.63505	2.21789	1.65895	2.71252	2.28416
ENSG00000257176	AC009318.1	ENST00000553105,ENST00000612816,ENST00000655500	lncRNA	lncRNA	novel transcript, antisense to FAR2	37.34	12	29277955	29317848	39893	-1.58184	0.005629	-1.38695	0.012372	7.31932	6.13484	6.97299	6.68819	6.98784	6.97625	7.23873	7.09315	6.74015	6.48484	7.35202	7.18511	6.19902	7.1154	6.77687	6.25068	7.6004	6.99834	9.24223	8.90468	6.84679	5.53686
ENSG00000223911	AC009480.1	ENST00000402410	lncRNA	lncRNA	novel transcript	33.41	2	147899401	147902956	3555	-1.40214	1.1143e-06	-1.13627	3.96082e-05	6.11756	6.08979	6.79691	5.99107	5.92695	6.21174	6.30892	6.30128	5.24968	6.22757	6.18646	5.50923	5.53942	6.13892	6.31146	6.32177	6.91413	7.20508	7.3893	7.25763	6.97175	6.91908
ENSG00000256377	AC009509.2	ENST00000536317,ENST00000536922,ENST00000542660,ENST00000656583	lncRNA	lncRNA	novel transcript	42.85	12	27696388	27710803	14415	-1.63581	0.000226451	-1.22437	0.00459723	3.49008	3.94034	4.17294	4.07952	4.31462	3.20712	3.75666	4.55293	4.55449	4.5677	3.89648	4.23861	4.54576	4.71563	3.96658	5.045	5.16921	5.21993	5.46336	5.50587	4.86851	5.25604
ENSG00000259720	AC009562.1	ENST00000561299,ENST00000558755,ENST00000665655	lncRNA	lncRNA	novel transcript, antisense to TRPM1	41.23	15	30992171	31042302	50131	-2.539	0.000868586	-2.38138	0.000987431	2.68603	6.06232	5.92385	4.34855	3.90707	5.37192	5.29383	4.01221	2.96291	4.96623	5.44707	3.02955	4.09274	3.58393	3.58317	5.82917	7.01879	6.86282	6.53699	6.83268	6.22562	7.28976
ENSG00000261460	AC009690.2	ENST00000570175	lncRNA	lncRNA	novel transcript, antisense to HEXA and CELF6	46.47	15	72278867	72351794	72927	1.5176	8.79006e-08	1.2304	7.9224e-06	11.3637	10.3564	10.2952	11.0636	11.1233	10.7533	10.4295	10.6827	10.701	9.94613	10.1652	11.2628	10.5242	10.8299	10.0367	10.6704	9.59412	9.60036	9.35507	9.56025	9.73794	9.65717
ENSG00000254162	AC009812.3	ENST00000523871	lncRNA	lncRNA	novel transcript	41.99	8	80535006	80539135	4129	1.39226	0.00450012	1.01041	0.0453916	6.52318	5.66923	5.07793	6.04113	5.13765	6.68249	5.72605	6.32736	5.67905	5.43186	5.59716	4.66957	5.9339	5.69928	6.20437	5.1185	4.28074	4.16464	5.13665	5.2738	5.30462	5.05486
ENSG00000253335	AC009884.2	ENST00000522670	lncRNA	lncRNA	novel transcript	39.77	8	18989279	19000952	11673	-2.16401	2.76403e-06	-2.42361	1.18279e-08	3.69569	3.94684	3.17436	4.07287	3.29683	4.11235	3.75948	4.02027	3.09918	3.90589	4.28492	3.16571	3.46057	2.81771	2.43738	4.14389	5.51334	5.05981	5.52752	5.28212	5.26368	5.33131
ENSG00000254027	AC009902.2	ENST00000518880,ENST00000517670	lncRNA	lncRNA	novel transcript	64.09	8	81279871	81281446	1575	2.25959	0.000196577	2.42041	1.62312e-05	7.11444	7.38894	7.94023	7.98966	8.10964	7.0126	5.95866	6.83302	7.26829	5.89603	6.96994	8.86227	6.37748	6.96038	6.00875	8.4021	5.84219	5.03816	5.28521	6.51918	4.97397	5.32944
ENSG00000270277	AC009948.2	ENST00000603415	lncRNA	lncRNA	novel transcript, antisense to titin	39.77	2	178548884	178550681	1797	-6.52753	5.26537e-12	-6.05594	1.24901e-11	6.20608	4.37986	6.2615	4.77222	6.45205	5.67079	6.33907	6.13759	5.138	4.98274	6.16894	5.22808	6.26555	5.69901	5.43671	5.39168	9.782	8.09403	9.22793	5.5278	13.2625	7.35184
ENSG00000270956	AC009948.3	ENST00000604692	lncRNA	lncRNA	novel transcript, antisense to TTN	36.15	2	178541125	178541799	674	-6.43664	4.03305e-10	-6.30133	6.51856e-11	3.92514	2.87741	4.00727	3.69371	3.94396	4.61146	4.08552	4.67468	3.72135	3.1682	4.21971	3.18318	3.50101	3.35029	4.05781	3.28153	7.84418	5.84627	7.28158	2.3059	11.371	5.70017
ENSG00000225963	AC009950.1	ENST00000628587,ENST00000445199,ENST00000454058,ENST00000625550,ENST00000630748,ENST00000626428,ENST00000625295,ENST00000609120,ENST00000595586,ENST00000594622,ENST00000600787	lncRNA	lncRNA	novel transcript, antisense to SP110	43.69	2	230121370	230174223	52853	1.90957	4.82613e-16	1.98943	1.87784e-19	9.09789	9.01797	8.40833	8.63569	9.22192	9.03369	9.11582	9.11733	9.02919	8.63181	9.21939	8.77246	9.26218	9.07746	9.2232	8.9003	7.75893	7.62996	6.66414	7.38003	7.21849	7.61543
ENSG00000269068	AC009955.4	ENST00000597192	lncRNA	lncRNA	novel transcript, antisense to OBSL1	56.8	2	219559083	219559626	543	-2.23846	0.0188345	-2.68357	0.00183499	2.20982	2.70971	3.88857	3.26247	2.1747	2.55997	4.1714	1.61731	3.47917	5.14662	2.55187	2.96794	3.81485	1.58402	3.67292	2.33895	4.8819	4.79455	5.34815	4.50694	5.73266	5.55812
ENSG00000260742	AC009962.1	ENST00000567327	lncRNA	lncRNA	novel transcript, antisense to SSFA2	36.59	2	181887851	181891663	3812	-5.12646	6.17885e-07	-2.78297	0.000746523	0.996672	1.03775	1.70956	1.03652	0.978611	2.03154	2.13284	1.69758	1.12418	1.70651	3.19693	1.15492	1.74674	1.65852	2.99034	1.06323	4.18212	4.08316	4.17121	3.25001	4.22106	3.44365
ENSG00000233953	AC009970.1	ENST00000444873	lncRNA	lncRNA	novel transcript	49.33	2	60495686	60499964	4278	-1.49478	0.00119895	-1.0793	0.0203476	4.99014	5.40488	5.60031	4.275	5.25811	5.23211	5.97126	5.12048	5.19478	6.43331	5.95121	5.36655	5.66678	4.98059	5.98823	6.2813	6.46503	6.74621	6.01874	7.07802	5.72628	6.8881
ENSG00000235419	AC010149.1	ENST00000455357,ENST00000414539	lncRNA	lncRNA	novel transcript, antisense to SP100	41.2	2	230520594	230580006	59412	1.58155	3.40918e-05	1.56212	1.47527e-05	5.76589	4.86973	4.98945	5.95707	6.51342	5.91073	5.74134	6.14158	5.3492	5.5138	5.63651	5.95425	5.76215	6.22417	5.6811	5.48308	4.81654	4.58147	4.41764	4.63756	4.86296	4.40816
ENSG00000248268	AC010275.1	ENST00000504081	lncRNA	lncRNA	novel transcript	36.84	5	111277517	111302567	25050	3.17447	1.31389e-06	3.60043	4.53434e-09	4.43258	4.20205	3.94444	4.29524	4.13664	4.61892	5.09986	4.8116	4.20803	3.50207	4.27104	3.37909	4.22475	4.85118	5.23864	3.60354	3.17023	2.29334	2.31442	2.32976	1.82349	2.38357
ENSG00000249412	AC010285.1	ENST00000510240	lncRNA	lncRNA	novel transcript	45.34	5	179963615	179964419	804	1.8105	0.00150481	2.11538	4.29085e-05	5.28016	4.25514	5.04912	4.7413	5.3549	5.5833	4.39507	5.5679	5.06705	3.94169	4.82019	6.10877	4.14895	5.83778	4.8345	5.0364	3.93053	3.93809	3.25538	4.23122	3.10392	3.7622
ENSG00000267934	AC010300.1	ENST00000600671	lncRNA	lncRNA	novel transcript, antisense to ZNF91	39.75	19	23323968	23329101	5133	-1.70531	8.29556e-10	-1.60236	9.54079e-10	7.3404	7.05022	7.7229	6.61186	6.8645	7.28861	7.35712	7.41149	6.77415	7.60248	7.30342	6.73452	6.9517	6.96861	7.22008	6.78892	8.29841	8.35905	9.12109	8.57722	8.24963	8.21196
ENSG00000269053	AC010319.3	ENST00000597028	lncRNA	lncRNA	novel transcript, antisense FAM125A	47.45	19	17419305	17419774	469	2.35645	0.00729127	3.20461	3.08376e-05	3.97957	3.50251	2.58842	2.21586	3.35614	2.76215	4.37472	4.03357	3.86531	3.8487	3.52945	3.61956	4.68175	3.23076	5.0577	3.39856	2.09152	2.47376	1.5397	2.79873	1.60419	2.57241
ENSG00000269481	AC010319.4	ENST00000593957	lncRNA	lncRNA	novel transcript, antisense FAM125A	49.76	19	17414257	17422324	8067	1.96064	0.000210835	1.99843	5.72049e-05	5.24236	5.52001	4.86453	5.09452	5.44189	4.90035	5.26356	5.34852	4.72311	4.85931	4.76585	4.80741	5.94919	5.08165	5.18354	4.74267	4.54493	2.60617	2.99165	4.5694	3.40254	3.07468
ENSG00000214248	AC010336.1	ENST00000539278	lncRNA	lncRNA	novel transcript, antisense to LRRC8E	56.83	19	7898804	7903542	4738	-1.06293	0.0424378	-1.07072	0.0295508	6.32903	8.07517	8.39712	7.08953	6.65538	7.42652	6.65592	6.59746	7.15172	8.09915	6.94165	7.29119	6.60269	7.5322	6.62827	8.23203	8.35903	8.07912	8.38431	8.10899	7.99708	8.65069
ENSG00000249318	AC010468.2	ENST00000511981	lncRNA	lncRNA	novel transcript	39.94	5	111265809	111270089	4280	3.23399	5.59327e-05	3.8795	1.50375e-07	4.46546	3.65848	4.12226	4.05005	3.77867	4.89091	4.94123	5.25806	2.51076	4.11729	4.05994	3.00448	4.32656	5.24295	4.58768	4.00364	3.11447	1.63827	1.65366	2.64551	1.73006	2.30908
ENSG00000253980	AC010609.1	ENST00000519375	lncRNA	lncRNA	novel transcript	43.08	5	157199242	157224380	25138	4.79323	1.81212e-13	4.39218	4.10397e-12	6.35851	5.5091	5.04521	4.77877	5.55458	5.82965	5.46991	5.35852	5.42933	4.61593	4.71555	4.52141	5.35376	5.93032	5.81963	3.36766	3.12417	1.89193	1.91095	2.88673	2.59877	2.55856
ENSG00000268119	AC010615.2	ENST00000596705,ENST00000597444,ENST00000594557,ENST00000600469,ENST00000599993,ENST00000593653,ENST00000663704,ENST00000656526	lncRNA,retained_intron	lncRNA	novel transcript	40.82	19	21444241	21463908	19667	-2.9681	5.46098e-06	-2.24193	0.000487116	5.62802	6.13835	6.70357	4.65308	3.5231	3.50079	6.55245	5.85785	5.20471	5.87445	4.90321	6.01673	5.41425	3.56093	5.93089	5.19168	6.52951	7.7867	7.89468	8.59745	7.65751	5.7318
ENSG00000267784	AC010680.1	ENST00000590024	lncRNA	lncRNA	novel transcript, antisense to titin	36.77	2	178723457	178727046	3589	-5.32967	4.6553e-08	-5.23099	1.09924e-08	7.70139	6.80219	7.61164	6.71847	7.96926	7.06848	7.63978	7.6201	7.46637	6.89879	7.83192	4.53758	7.48899	7.23518	7.6731	6.86826	10.5576	9.04916	10.0572	6.62952	13.9867	7.98591
ENSG00000270574	AC010680.2	ENST00000603521	lncRNA	lncRNA	novel transcript, antisense to titin	40.39	2	178578790	178580906	2116	-5.72933	3.36586e-10	-5.74733	1.80526e-11	6.66149	6.3452	6.41815	5.80252	7.2212	6.52684	7.05635	7.0788	6.90804	6.64208	7.05104	5.42084	6.47164	6.41304	6.25659	6.77157	9.94974	8.7117	9.67297	6.23625	13.6779	7.9817
ENSG00000271011	AC010680.3	ENST00000604215	lncRNA	lncRNA	novel transcript, antisense to TTN	39.81	2	178577103	178577622	519	-5.69782	8.01722e-10	-5.8276	1.81708e-11	5.61427	4.66587	4.62419	4.76533	5.51053	4.22695	5.11075	5.37453	4.92477	4.24614	4.73171	4.47435	5.06122	4.89802	4.00765	4.94188	8.1948	6.76399	7.90321	4.51098	11.9216	6.42874
ENSG00000271141	AC010680.4	ENST00000605334	lncRNA	lncRNA	novel transcript	38.31	2	178616581	178617123	542	-5.44586	1.88542e-07	-5.46514	2.36289e-08	5.76487	2.73841	5.29966	3.7006	5.6468	4.86085	5.18615	4.55958	5.08559	3.8672	4.29356	3.0181	5.42884	5.26198	4.37516	4.99007	8.03145	6.3032	7.91941	4.4678	11.6152	6.23702
ENSG00000271401	AC010680.5	ENST00000605021	lncRNA	lncRNA	novel transcript	36.72	2	178644717	178645179	462	-5.33932	0.0159321	-4.52618	0.0295005	0.252073	0.29574	0.281134	0.294443	1.95306	0.223263	1.29214	1.67612	0.385522	0.2792	0.2193	0.416792	1.20654	1.62443	0.248242	0.322497	2.93078	2.6226	2.23203	0.241301	7.50507	1.67434
ENSG00000267774	AC010776.2	ENST00000588946	lncRNA	lncRNA	novel transcript, antisense to CCBE1	62.25	18	59696459	59698111	1652	-2.06374	0.00152778	-2.17218	0.000297832	2.87632	3.49964	4.10517	3.69317	3.12286	4.07338	3.60258	3.95587	3.46803	5.46818	4.77797	3.78969	3.88666	3.58275	4.51221	2.62328	6.07575	4.94565	5.00557	5.196	6.00762	5.8412
ENSG00000259287	AC010809.1	ENST00000560268	lncRNA	lncRNA	novel transcript, antisense to RYR3	43.53	15	33858602	33864825	6223	-5.01932	0.0237964	-4.4638	0.0347882	-0.556892	-0.547469	-0.550664	-0.547755	-0.560958	-0.5629	-0.614175	-0.552311	-0.526905	-0.551084	-0.563713	-0.518724	0.0852377	-0.557636	-0.557701	-0.541507	1.10055	0.341988	1.01837	-0.559158	0.692718	0.0518682
ENSG00000237798	AC010894.4	ENST00000454203	lncRNA	lncRNA	novel transcript, antisense WIPF1	42.24	2	174575227	174587726	12499	2.49283	8.47574e-10	2.55385	2.40288e-11	6.76841	6.61672	6.02315	7.0155	6.90065	6.91008	6.92133	6.97664	6.1953	5.96274	6.27214	6.72698	6.9703	6.81053	6.89259	6.60184	5.66653	4.53094	3.02437	4.34921	4.92476	4.82251
ENSG00000188525	AC010969.1	ENST00000673264,ENST00000340444	lncRNA	lncRNA	novel transcript	45.95	2	10001757	10006030	4273	-1.65387	0.0108726	-1.6568	0.00635158	2.6134	4.80475	4.68776	3.36517	4.24179	4.16457	3.90623	3.31837	4.88607	5.14136	4.92119	4.34331	4.25723	2.97999	4.6391	5.14707	5.1665	5.42029	6.07599	6.01072	4.87086	5.86534
ENSG00000243230	AC011005.4	ENST00000466717	lncRNA	lncRNA	novel transcript	57.23	7	129209775	129213545	3770	-2.17592	0.00254054	-1.6453	0.0214968	4.14976	4.46681	4.94838	2.97009	2.84186	1.89066	4.7624	3.9588	3.16401	5.05746	3.82369	2.80966	4.74309	4.14072	4.34179	3.56669	5.08325	5.1796	5.33524	5.90545	5.09638	6.0329
ENSG00000235586	AC011247.1	ENST00000457097	lncRNA	lncRNA	novel transcript	49.05	2	38601598	38602178	580	1.94043	1.64796e-06	1.67445	2.21281e-05	6.03022	5.10591	4.61489	5.51985	5.68528	5.52024	5.38915	5.43902	4.89265	4.85683	5.72626	5.1537	5.22069	5.2526	5.14928	4.89606	4.35339	3.72491	3.35088	3.93507	4.64661	4.01144
ENSG00000254246	AC011377.1	ENST00000517708	lncRNA	lncRNA	novel transcript	42.77	5	157104788	157114900	10112	3.95929	6.6498e-06	4.15301	8.79068e-07	3.97963	3.56498	3.53072	2.83781	3.75314	3.82266	3.0829	3.51294	2.71999	3.5262	3.3874	4.56334	3.28007	3.69032	2.9694	4.15709	2.03918	1.48383	1.49559	2.07607	2.15571	1.53437
ENSG00000248222	AC011389.1	ENST00000509170,ENST00000504527,ENST00000513790,ENST00000508547,ENST00000512417,ENST00000511447,ENST00000507092,ENST00000508600,ENST00000507304,ENST00000508470	lncRNA	lncRNA	novel transcript	43.22	5	169013227	169037998	24771	-1.92913	0.0256715	-1.91579	0.0188904	5.57376	7.01457	7.56648	5.06748	6.13448	6.83293	6.8836	6.117	5.22101	7.85443	7.55936	3.59574	6.52506	5.97031	6.63123	4.94419	8.77709	8.6212	7.70559	8.02449	8.29352	7.1466
ENSG00000248965	AC011389.2	ENST00000514811	lncRNA	lncRNA	novel transcript	46.12	5	168993000	168995677	2677	-2.40608	0.00996964	-1.82476	0.0492816	1.63554	3.27563	4.53806	2.31666	2.89704	2.58373	3.99582	2.27935	2.48247	4.78766	4.67927	1.85122	3.29608	2.63447	3.53024	3.09356	5.38096	5.19709	5.00159	4.62566	5.21445	3.98526
ENSG00000197813	AC011450.1	ENST00000602554,ENST00000358234	lncRNA	lncRNA	novel transcript	55.77	19	49331525	49340303	8778	3.21322	4.357e-10	3.56825	1.10244e-13	7.32411	5.72973	4.70505	6.20191	6.77808	6.3755	6.91548	6.88528	6.2003	5.1577	6.09541	7.30824	6.96298	7.01997	6.75015	6.22269	4.04459	3.70392	2.88144	3.94438	4.51461	4.57636
ENSG00000269050	AC011455.1	ENST00000593830	lncRNA	lncRNA	novel transcript, antisense to RINL	53.37	19	38870159	38873763	3604	3.296	7.48368e-06	4.01727	2.90266e-09	4.53777	3.42399	4.26379	5.14557	4.55856	3.25459	5.46856	4.34213	4.54212	5.19932	5.07601	4.62734	6.08527	4.91234	5.74269	2.93786	3.00705	1.75963	2.7483	2.76701	2.47073	2.43232
ENSG00000268583	AC011466.1	ENST00000595201	lncRNA	lncRNA	novel transcript, antisense to CARD8	42.2	19	48204071	48214751	10680	1.23436	0.000680222	1.261	0.000198845	7.25995	6.68865	6.80147	7.20041	7.7232	7.06971	7.10108	7.43894	7.00297	6.036	6.99111	7.25033	6.91219	7.60455	6.58418	6.96553	6.44555	6.3423	6.11606	6.10883	6.15224	5.12696
ENSG00000267576	AC011472.3	ENST00000586051	lncRNA	lncRNA	novel transcript, sense intronic to TSPAN16	47.16	19	11322156	11324195	2039	-0.930651	0.0254465	-0.953007	0.0145025	8.66364	9.97611	9.96566	8.94621	9.13417	9.40176	8.46094	8.59771	9.27123	9.65275	9.18904	9.85037	8.63751	9.09154	8.89612	10.0871	10.0666	10.1606	10.2515	9.86526	9.90311	10.4398
ENSG00000267265	AC011476.3	ENST00000593060,ENST00000586845,ENST00000586961	lncRNA	lncRNA	novel transcript, antisense to RDH13 and GP6	49.09	19	55006193	55048086	41893	-1.36072	0.00440975	-1.1349	0.0157398	5.41305	8.134	7.99984	7.08373	6.95827	6.75308	7.27547	6.94203	6.51291	8.27694	7.23218	7.39014	7.58291	7.11066	7.89093	7.76247	8.18652	8.30082	8.45207	8.08125	8.51479	8.93656
ENSG00000269289	AC011503.1	ENST00000596326,ENST00000598914	lncRNA	lncRNA	novel transcript, antisense to ZNF726	37.98	19	23919081	23958035	38954	-2.3833	6.39002e-08	-1.74057	4.44942e-05	5.65983	4.67891	5.70254	3.82411	4.60698	5.45203	5.59435	5.03951	4.41422	4.06217	4.37207	5.36629	5.05201	5.96354	5.10303	4.93896	6.06828	6.9724	7.2468	6.69439	6.50819	6.24512
ENSG00000266978	AC011511.2	ENST00000592893	lncRNA	lncRNA	novel transcript, antisense to MRPL4 and ICAM1	52.99	19	10252268	10285108	32840	1.52174	0.000109471	1.493	5.45923e-05	8.2711	8.21017	6.91904	8.36045	7.94558	8.22859	7.94729	7.45977	7.96551	7.55603	7.37697	8.89838	8.6964	7.93457	8.21878	8.00176	7.00097	6.57902	5.88896	6.84529	6.99723	7.44348
ENSG00000267607	AC011511.5	ENST00000589379	lncRNA	lncRNA	novel transcript, antisense to ICAM4 and ICAM1	56.63	19	10285801	10289019	3218	3.94033	1.59835e-23	3.78713	3.80733e-24	10.1455	9.48325	8.05989	10.1763	10.2903	10.1526	9.40524	9.73571	9.99259	8.79452	8.8947	10.7988	10.1068	9.93103	9.79765	9.91885	7.23716	6.57725	5.9397	6.69527	7.08742	6.78275
ENSG00000257438	AC011595.1	ENST00000548901	lncRNA	lncRNA	novel transcript, antisense to NUAK1	41.82	12	106103163	106106165	3002	-1.45071	0.000423572	-1.68582	6.57246e-06	4.94549	4.71935	6.02439	5.06074	5.42025	5.68556	4.89068	5.07596	5.23379	6.1702	5.63675	4.68822	5.08852	4.77769	5.464	4.68525	6.33055	6.56222	6.65107	7.06015	6.05942	6.34751
ENSG00000258017	AC011603.3	ENST00000548149,ENST00000552893,ENST00000547387,ENST00000547712,ENST00000551496,ENST00000656133,ENST00000665211,ENST00000664160,ENST00000667827	lncRNA	lncRNA	novel transcript, antisense to TUBA1B	45.11	12	49127782	49188484	60702	1.27775	0.000409026	1.02554	0.00408426	13.4493	11.8372	11.8656	12.8387	13.0514	12.5087	12.2521	12.6892	12.3573	11.9516	11.9733	13.2244	12.0317	12.8344	12.012	12.6666	12.0336	11.6266	11.6019	11.4752	11.479	11.4949
ENSG00000266495	AC011731.1	ENST00000585184	lncRNA	lncRNA	novel transcript, antisense to CABLES1	50.96	18	23257164	23260354	3190	-1.65953	0.00867337	-2.21488	7.07174e-05	3.84399	5.29261	5.43653	4.79957	3.44162	4.15861	4.56962	4.28848	4.58369	4.83136	3.90635	2.90997	3.08155	3.97964	2.9624	3.85036	5.76429	5.95265	5.96477	5.83515	5.06589	6.07045
ENSG00000265342	AC011933.3	ENST00000578226	lncRNA	lncRNA	novel transcript, antisense to GRB2	48.16	17	75394123	75394963	840	2.32791	6.12701e-07	1.77019	0.000155081	5.00287	5.09232	4.12446	5.97463	5.64303	5.3616	5.20354	5.32663	5.82279	4.95163	4.57513	5.26236	5.08559	5.05096	4.16878	5.72148	3.25785	3.6717	3.29176	4.15128	4.50334	3.60756
ENSG00000265987	AC011933.4	ENST00000585081	lncRNA	lncRNA	novel transcript, antisense to GRB2	43.69	17	75344405	75373662	29257	1.97401	5.33085e-06	2.19036	4.69852e-08	6.67405	5.72361	5.48263	6.20536	6.65314	6.40738	6.67335	6.556	6.75139	5.36351	5.92436	7.17199	5.9204	6.79654	6.31842	6.88482	5.27548	4.38198	3.99244	4.55016	5.34134	5.00251
ENSG00000177699	AC011944.1	ENST00000316148	lncRNA	lncRNA	novel transcript, antisense to RASGRF1	51.29	15	78978889	78985926	7037	2.85868	0.00272314	3.2798	0.000181044	4.24544	2.5703	3.56422	2.56785	3.96939	3.76612	4.40718	4.07258	3.05258	3.6865	2.93332	2.37206	4.31036	4.09016	3.82757	3.79183	1.47652	1.47962	1.4922	1.50137	3.28464	2.13511
ENSG00000258274	AC012085.2	ENST00000550287,ENST00000551107	lncRNA	lncRNA	novel transcript	38.86	12	93707791	93737823	30032	-0.511789	0.029982	-0.537843	0.0139057	6.95481	7.29002	7.56474	7.55505	7.3314	7.04323	7.09759	7.41367	7.20012	7.41706	7.3045	7.21657	7.14657	6.8477	7.08421	7.43195	7.58246	7.96996	7.60334	7.70134	7.51264	7.67721
ENSG00000259773	AC012100.2	ENST00000558317	lncRNA	lncRNA	novel transcript, antisense to SPPL2A	35.89	15	50746709	50749829	3120	0.884716	0.00128795	0.699146	0.010858	7.97939	7.47779	7.40585	7.90522	8.01215	8.08657	7.26589	7.94516	7.85713	7.44221	7.36892	8.17251	7.43224	8.00544	7.41029	7.88793	7.28363	6.98956	7.15673	7.2585	7.31374	6.68678
ENSG00000260111	AC012184.1	ENST00000566960	lncRNA	lncRNA	novel transcript, antisense to ST3GAL2	53.12	16	70379457	70399502	20045	1.08715	0.00828878	1.11635	0.00368971	7.09257	7.07458	5.69856	7.21941	6.95484	7.25693	7.40268	6.6893	7.30932	7.21941	6.89856	7.12849	7.79405	7.41813	7.64691	6.92238	6.37894	6.1638	5.75668	5.47829	6.89762	6.60419
ENSG00000259772	AC012236.1	ENST00000560812,ENST00000558388,ENST00000559853,ENST00000559094,ENST00000558109	lncRNA	lncRNA	uncharacterized LOC283710 [Source:NCBI gene;Acc:283710]	50.31	15	31221999	31230838	8839	1.47158	0.0259687	1.45842	0.0202666	4.85676	3.77704	4.40589	4.59719	4.80493	3.04946	4.10573	5.01568	4.26823	4.11701	3.04134	4.21684	4.62375	4.61467	3.80504	4.22495	3.664	3.04253	2.43314	3.64976	3.91259	3.15152
ENSG00000240401	AC012358.4	ENST00000625718,ENST00000613806,ENST00000366287,ENST00000599475,ENST00000626053,ENST00000630025,ENST00000626226,ENST00000628820,ENST00000608103,ENST00000626036,ENST00000599352,ENST00000600219,ENST00000594078,ENST00000627989,ENST00000629819,ENST00000628537,ENST00000628048,ENST00000629859,ENST00000625264,ENST00000626674,ENST00000625679,ENST00000629546,ENST00000629788,ENST00000625627,ENST00000626359…	lncRNA	lncRNA	novel transcript, antisense to CCDC88A	36.02	2	55282350	55346049	63699	1.56304	1.93795e-06	1.60131	1.8335e-07	8.97106	8.32145	8.6405	9.08316	8.83685	8.74738	8.76625	8.75994	9.02297	7.95586	8.48625	9.54479	8.72977	8.94984	8.43083	8.37094	8.14396	7.52136	7.11781	7.65146	7.38246	6.60603
ENSG00000261416	AC012645.3	ENST00000568506,ENST00000566144,ENST00000567153	lncRNA	lncRNA	novel transcript, antisense to CORO1A	67.24	16	30183505	30184957	1452	3.41606	7.64697e-23	3.32528	6.62752e-24	8.85509	7.53522	7.43772	8.33612	8.53675	8.04703	8.45646	8.66389	7.91067	7.65536	7.98377	6.90059	8.21579	8.46152	8.44958	7.58997	5.67098	5.77581	5.14419	5.57757	5.22168	5.60478
ENSG00000257284	AC013437.1	ENST00000549878	lncRNA	lncRNA	novel transcript, antisense to ARHGAP15	37	2	143162078	143172172	10094	3.9527	4.82613e-16	3.63751	6.63426e-15	6.56703	6.43688	6.44085	6.92616	6.89086	6.6781	6.68136	6.76135	6.5509	5.44718	6.54435	4.66916	6.2222	6.66835	5.75701	5.93499	4.58496	3.43074	2.3081	3.70697	3.83409	3.27231
ENSG00000235610	AC013448.2	ENST00000440341	lncRNA	lncRNA	novel transcript	38.37	2	223505476	223510933	5457	-5.4344	0.0108572	-4.87933	0.0158363	-0.606243	-0.595145	-0.598889	-0.595479	-0.611082	-0.613404	-0.677614	-0.600827	-0.571471	-0.599382	-0.614379	0.19455	-0.592859	-0.607125	-0.607202	-0.588206	-0.614989	1.31607	0.575788	0.00590799	0.423657	0.396953
ENSG00000254688	AC013549.3	ENST00000526953	lncRNA	lncRNA	novel transcript	44.28	11	12822435	12823667	1232	-1.44784	0.0188996	-1.63217	0.00370921	3.44948	5.22686	3.28708	4.49162	3.18216	3.38439	4.03431	3.49829	3.51937	4.90399	4.54106	4.71791	4.3702	3.44149	3.93278	4.65475	5.66542	5.11166	5.38979	5.41505	4.80943	5.44651
ENSG00000261191	AC013640.1	ENST00000565366	lncRNA	lncRNA	novel transcript, antisense to C15orf41	36.28	15	36641186	36669097	27911	-1.65964	0.0122505	-1.32888	0.0407278	3.10738	4.45845	5.23769	3.19719	3.47561	3.75305	3.37408	2.49286	4.15052	3.39265	3.74357	4.2298	4.07754	3.67285	3.32385	3.25743	4.54764	4.76222	5.39601	4.73525	5.08956	4.55642
ENSG00000264982	AC015563.3	ENST00000579580	lncRNA	lncRNA	novel transcript, antisense to FAM59A	36.43	18	32287437	32290340	2903	-1.81254	2.74328e-05	-1.7101	2.84291e-05	6.28298	7.88386	7.6767	6.19673	5.98205	7.16099	6.75282	6.40698	5.74613	7.04768	6.9225	6.62842	6.10594	6.36444	6.82252	7.58933	8.31251	8.18243	8.486	8.4475	8.20079	8.22897
ENSG00000267078	AC015802.1	ENST00000588104	lncRNA	lncRNA	novel transcript, antisense to ST6GALNAC2	55.35	17	76569792	76571240	1448	-1.94865	0.00236523	-2.08118	0.000438609	4.14352	7.30563	6.59468	4.79241	5.55195	5.7902	6.6084	4.49697	5.33447	7.38521	5.35596	6.93027	6.10287	5.64567	6.34684	5.80846	7.46409	7.04058	8.0672	8.09836	7.55142	8.43652
ENSG00000267349	AC015911.5	ENST00000587076	lncRNA	lncRNA	novel transcript	37.47	17	35477994	35478444	450	3.73054	1.10671e-13	3.65325	1.88299e-14	6.65772	6.58625	6.56431	6.64689	6.91708	6.8522	6.44331	6.82952	6.76568	5.48151	6.63145	5.17097	6.2852	7.35093	6.42195	6.39506	5.01059	3.69404	3.22511	3.24522	2.46859	4.01387
ENSG00000265254	AC015917.2	ENST00000580714	lncRNA	lncRNA	novel transcript, antisense to SLC46A1	62.36	17	28405240	28406796	1556	2.05649	0.0221988	2.32955	0.00481983	3.04551	2.4513	2.05276	3.29354	3.29266	2.32762	2.93107	2.90823	3.88427	2.69943	3.48941	3.84603	2.97175	3.32814	3.90815	3.00873	1.96281	2.58775	1.98416	1.44869	1.49081	2.68698
ENSG00000267651	AC015961.1	ENST00000589715	lncRNA	lncRNA	novel transcript	44.3	18	37234119	37236242	2123	-1.52283	0.0151634	-1.77492	0.00180571	3.03266	5.05451	5.65627	4.14469	4.94258	4.91688	3.56354	4.86023	4.05814	5.18449	4.4834	3.93489	4.52285	3.72288	4.37524	3.18116	5.06448	5.71286	5.60501	6.21105	5.99786	5.93817
ENSG00000203395	AC015969.1	ENST00000366218	lncRNA	lncRNA	novel transcript, antisense to PLEK	43.74	2	68361214	68365584	4370	3.43712	4.42227e-08	3.57231	1.72043e-09	5.65881	4.54731	4.30274	5.47781	5.94753	4.98663	5.24317	5.23207	5.38752	4.04896	4.2469	6.38873	5.6686	5.71355	4.94152	5.3709	3.15991	3.7538	1.96961	2.92621	3.33359	2.03069
ENSG00000251405	AC016571.1	ENST00000509655	lncRNA	lncRNA	novel transcript, sense overlapping ADAM19	44.39	5	157363382	157365501	2119	2.77945	6.31397e-11	2.87013	6.98231e-13	7.37445	6.30518	6.56267	6.94381	7.16241	6.98089	7.22608	7.35384	6.37708	5.47009	6.99	5.74168	6.70027	6.9841	7.22837	6.10006	5.17681	4.16406	4.77024	4.7944	3.78152	4.87886
ENSG00000223947	AC016738.1	ENST00000452364	lncRNA	lncRNA	novel transcript	45.61	2	100993676	101002244	8568	-1.76532	0.000133905	-1.66478	0.000126592	4.18465	5.91342	5.21933	4.64152	4.85715	4.90137	5.14673	4.09618	4.21149	5.21396	5.52809	4.46168	5.6886	4.30221	5.44015	4.49356	6.4577	6.71181	6.4668	5.97646	6.26397	6.02358
ENSG00000232767	AC016825.1	ENST00000433600,ENST00000657747	lncRNA	lncRNA	novel transcript, antisense to HSPA12A	49.32	10	116670034	116672750	2716	-1.33611	0.00989914	-1.17983	0.0178625	4.98813	4.8252	5.00302	4.33509	4.17873	4.91009	4.99357	5.37167	3.92773	5.28863	5.47354	4.20222	3.50868	4.53022	4.97773	4.13403	6.05244	6.06132	4.87096	5.37269	5.89269	5.66167
ENSG00000226380	AC016831.1	ENST00000432045,ENST00000447307,ENST00000418546	lncRNA	lncRNA	novel transcript	45.07	7	130876809	130913310	36501	-1.86049	0.0308317	-2.25508	0.00370599	2.54115	1.60798	3.12355	3.15285	3.01793	1.52934	3.28401	2.58193	2.80074	4.63268	2.0992	2.86388	3.17529	3.05238	3.40515	2.6763	4.82095	4.2285	4.88344	3.87398	4.72526	3.7334
ENSG00000233223	AC016876.2	ENST00000655859,ENST00000573187,ENST00000417897,ENST00000572046,ENST00000415124	lncRNA	lncRNA	novel transcript, antisense to MPDU1 and CD68	61.05	17	7581964	7584086	2122	2.6521	1.09278e-09	2.66751	7.1236e-11	8.84412	7.9843	7.07392	8.11215	8.83627	8.41954	8.33745	8.06458	7.70358	6.67077	7.20262	9.16015	8.26251	8.60668	7.79243	8.50078	6.58916	5.61898	6.13767	5.43709	6.4814	6.13788
ENSG00000229434	AC017048.1	ENST00000412153	lncRNA	lncRNA	novel transcript	41.22	2	176506245	176507702	1457	-6.64102	1.43352e-07	-3.7365	0.000121575	1.45268	0.776244	2.93041	0.775057	0.719282	0.710931	0.968448	0.756006	0.859895	0.761157	1.40055	0.889696	0.784365	0.733484	2.47026	0.800868	3.95296	4.16172	3.71096	4.17124	3.57889	4.04148
ENSG00000236231	AC017048.2	ENST00000431455	lncRNA	lncRNA	novel transcript	39.06	2	176524879	176531683	6804	-3.55446	0.00471237	-3.55336	0.0025234	2.03013	3.36142	3.66066	1.41397	1.3271	2.40678	3.10899	2.07088	1.54339	4.39488	2.39834	1.5883	2.13027	1.34938	4.2285	2.16469	5.31712	5.59164	5.42343	5.78633	5.61772	5.11648
ENSG00000272551	AC017048.3	ENST00000608775	lncRNA	lncRNA	novel transcript	39.11	2	176611437	176612249	812	-3.59941	0.00795016	-4.97584	0.000137326	1.01433	0.385181	1.46623	0.384489	0.352185	0.977689	0.214306	0.373408	0.434407	1.46302	0.345367	0.452161	0.38992	0.360371	0.360211	0.399576	2.58829	1.87807	1.67508	3.21197	2.21763	2.47926
ENSG00000261684	AC018362.1	ENST00000649053,ENST00000564805	lncRNA	lncRNA	novel transcript, antisense to SNAP23	41.71	15	42497394	42532840	35446	1.3432	3.26769e-07	1.24778	5.77779e-07	10.4989	9.6239	9.60777	9.97858	10.3203	10.2063	9.83741	10.0689	9.95749	9.27815	9.65643	10.502	9.80733	10.251	9.63339	9.95761	9.32516	8.94896	8.84528	8.70692	8.90141	8.81133
ENSG00000261633	AC018552.3	ENST00000563251	lncRNA	lncRNA	novel transcript, antisense to GPR56	57.71	16	57622034	57631647	9613	-2.35316	0.000306093	-2.34314	0.000108981	3.81594	3.92504	4.13631	2.47012	3.26482	2.34193	3.66915	2.82712	2.63939	4.97141	3.59076	3.44748	4.19693	2.77591	3.93563	3.99251	4.74439	5.05103	5.17059	5.4858	5.38307	6.13118
ENSG00000253859	AC018616.1	ENST00000524085	lncRNA	lncRNA	novel transcript	36.36	8	81439436	81521818	82382	2.85128	0.0177261	2.84318	0.0142483	3.06517	1.99473	2.45021	1.9927	2.15417	2.78703	1.83833	2.43581	1.1191	1.61096	1.53976	2.71696	2.27964	2.18146	2.18092	2.52946	1.87408	1.03088	1.55494	1.0415	1.06821	1.05748
ENSG00000256967	AC018653.3	ENST00000544657,ENST00000538062	lncRNA	lncRNA	novel transcript	61.04	12	7129079	7131198	2119	1.19849	0.0341111	1.14316	0.0344435	6.33828	7.83244	6.20664	6.57029	6.57927	7.41139	6.89905	6.45603	6.47706	7.70543	6.89807	6.86776	7.34356	6.20973	8.25302	7.15677	5.31058	5.43443	5.96061	6.12501	6.1353	7.15215
ENSG00000250116	AC018682.1	ENST00000506009	lncRNA	lncRNA	novel transcript	39.61	2	46568256	46580238	11982	1.58295	4.02477e-07	1.38591	3.91756e-06	8.22537	7.37693	7.55518	8.21444	8.42279	8.1969	7.45238	8.01727	8.07228	7.26517	7.93847	8.56698	7.74088	8.0393	7.30903	7.75989	7.20851	6.8138	6.86002	6.34318	6.7331	6.40074
ENSG00000267062	AC018761.2	ENST00000585496	lncRNA	lncRNA	novel transcript, antisense to PRDX2	54.47	19	12796823	12801849	5026	-1.12084	0.00127634	-1.06607	0.00125716	8.1594	8.22299	9.2721	8.74783	8.44788	7.97089	8.07823	7.9171	8.38556	8.28132	7.95017	9.00699	7.96649	7.85353	7.81012	8.52654	9.19846	9.07228	9.67817	9.37602	9.20132	8.88847
ENSG00000235978	AC018816.1	ENST00000465436,ENST00000449914,ENST00000441894,ENST00000496600,ENST00000489771,ENST00000474544,ENST00000478724	lncRNA	lncRNA	novel transcript, antisense to ITPR1	41.12	3	4814294	4887293	72999	2.05885	8.41379e-06	2.08909	1.41069e-06	7.62509	6.11898	5.61333	7.08487	7.45628	7.36363	6.81374	7.11697	6.97323	5.66057	6.95402	8.08168	6.66024	7.53557	6.54044	6.99177	5.62914	4.99454	5.36452	5.05228	5.56352	5.87529
ENSG00000271825	AC019080.3	ENST00000606180	lncRNA	lncRNA	novel transcript, antisense to NFE2L2	39.73	2	177300600	177302006	1406	-1.9221	0.000534127	-1.26811	0.0241248	3.86174	4.35737	4.76969	3.37806	2.96416	3.93292	4.42416	4.30022	3.82355	5.29617	4.86743	2.94433	4.90563	4.56564	5.11144	4.63002	5.48466	5.17762	5.49323	5.03981	5.89538	6.00236
ENSG00000271996	AC019080.4	ENST00000606200	lncRNA	lncRNA	novel transcript, antisense to NFE2L2	40.14	2	177306373	177310572	4199	-2.31203	3.7237e-05	-1.60325	0.00404961	4.28984	5.12958	5.30812	3.12466	3.69065	3.47895	5.27556	3.08015	3.32246	5.02195	4.576	4.4712	4.63139	4.38585	4.48151	5.26336	6.00037	5.82968	6.24337	5.29187	5.76083	6.45091
ENSG00000248980	AC019163.1	ENST00000512634	lncRNA	lncRNA	novel transcript	38.77	4	176308268	176320458	12190	1.55692	2.13411e-05	0.933937	0.0163172	8.40932	7.54632	7.98633	8.95379	8.46365	7.90658	7.33102	7.55815	8.94399	6.83031	8.10857	8.09212	7.59965	7.96641	7.50747	7.98783	7.38876	6.56197	7.1205	6.95248	7.16151	7.10091
ENSG00000237133	AC020594.1	ENST00000437680	lncRNA	lncRNA	novel transcript	42.58	2	33555047	33563547	8500	1.67426	0.00946642	1.36	0.0349027	6.22851	3.62497	4.78135	4.8171	5.57461	4.62698	4.98088	4.90122	5.70071	3.58658	4.8186	5.15213	5.17011	5.35597	4.61689	4.96586	4.27081	3.93731	2.97873	2.9971	4.36308	4.6817
ENSG00000257964	AC020612.3	ENST00000550644	lncRNA	lncRNA	novel transcript, antisense to PRPF40B	48.65	12	49576840	49577505	665	-1.97695	2.32065e-05	-1.33547	0.00375761	3.98105	4.21674	3.90979	4.08573	3.44653	3.77036	4.83524	5.20174	4.56478	3.90509	4.33457	3.63377	3.38099	4.31514	3.97164	5.11999	5.41845	5.60778	5.68794	5.37519	5.48066	4.98377
ENSG00000257764	AC020656.1	ENST00000548900	lncRNA	lncRNA	novel transcript, antisense to LYZ	40.52	12	69353493	69354225	732	6.36489	4.40584e-18	6.2664	1.23517e-19	16.2509	13.8306	13.4124	15.4502	15.6439	15.4064	14.284	15.3888	15.0797	12.9483	14.088	16.9081	14.7506	15.5195	14.2554	14.1597	11.4847	9.68953	8.87199	10.0331	9.67193	9.2812
ENSG00000174171	AC020659.1	ENST00000309874,ENST00000564432,ENST00000568861,ENST00000562920,ENST00000662841,ENST00000653607,ENST00000657738,ENST00000663161,ENST00000659518,ENST00000654230,ENST00000669721,ENST00000655958	lncRNA	lncRNA	novel transcript, antisense to SPTBN5	54.84	15	41892777	41899528	6751	0.755402	0.0414408	0.769999	0.026728	6.46569	6.23576	5.68252	6.19951	6.69212	6.45039	6.28899	5.88387	6.49847	6.92908	6.29704	6.55848	7.16724	6.76685	6.87106	6.57313	5.97644	6.16628	5.68363	5.57132	5.97999	6.10337
ENSG00000250379	AC020659.2	ENST00000510176,ENST00000512295	lncRNA	lncRNA	novel transcript	57.79	15	41825099	41827936	2837	-1.13506	0.00293178	-1.04517	0.00422407	6.40713	8.2506	7.72289	7.00398	7.04711	6.87493	7.2883	6.52806	7.07018	7.89197	7.26709	7.59818	7.64049	7.09395	7.66178	7.73176	8.13966	7.96957	8.34668	8.30484	8.26872	8.64383
ENSG00000205682	AC020741.1	ENST00000381217	lncRNA	lncRNA	novel transcript	44.36	4	61420246	61428221	7975	-4.97549	1.49703e-05	-3.52907	0.00175143	1.46521	3.01503	2.19726	2.22474	1.43406	2.07842	5.21263	2.96099	1.68094	4.17792	1.41265	2.48131	2.24576	3.9792	3.15863	4.05511	6.08772	6.40825	6.63701	7.09465	5.54987	6.06632
ENSG00000271032	AC020907.4	ENST00000605640	lncRNA	lncRNA	novel transcript	56.14	19	35014961	35025335	10374	1.40134	0.0169688	1.49858	0.00585805	5.60773	5.87232	3.8694	5.3348	5.28508	4.78202	5.45112	5.04964	4.79805	5.15555	4.25851	5.87663	6.29029	5.35228	5.86098	4.52449	4.01478	4.84016	4.29169	4.20126	3.48187	4.59526
ENSG00000268056	AC020913.1	ENST00000597216,ENST00000599360	lncRNA	lncRNA	novel transcript, antisense MYO9B	48.95	19	17152588	17168051	15463	1.20902	4.1211e-05	1.44969	6.24984e-08	8.29097	8.33215	7.25008	8.10234	8.19739	8.30116	8.68524	8.36999	8.16729	7.9157	7.82135	8.54819	8.73728	8.60716	8.54191	8.31415	7.36283	7.16912	7.02712	6.65499	7.19603	7.67959
ENSG00000269480	AC020913.2	ENST00000601929	lncRNA	lncRNA	novel transcript, antisense MYO9B	49.26	19	17207138	17208010	872	1.2487	0.00623816	1.36127	0.00121279	7.08724	7.37683	5.50236	7.03213	7.10336	6.98578	7.26232	7.13606	7.11185	6.89397	5.97383	7.11907	7.76452	7.45553	7.90941	6.78926	5.77503	5.93951	5.48426	5.8016	6.52686	6.6651
ENSG00000268516	AC020915.3	ENST00000597230	lncRNA	lncRNA	novel transcript, antisense to ZNF544	47.1	19	58257270	58278808	21538	-0.672303	0.00335453	-0.52541	0.0212077	7.06432	7.2613	7.21803	7.32231	7.55368	7.31312	7.53354	7.35121	7.70286	7.22881	7.39076	7.65903	7.93299	7.26238	7.34687	7.48276	8.01354	8.19438	7.83052	7.93946	7.74137	7.64553
ENSG00000267387	AC020931.1	ENST00000589622	lncRNA	lncRNA	novel transcript, antisense to C19orf66	55.94	19	10089032	10090377	1345	1.35122	1.02944e-05	1.41857	6.44121e-07	6.8954	7.74554	7.01858	7.39256	7.60517	7.07076	7.4786	7.62456	7.21542	7.53927	6.989	7.26896	7.57997	7.09186	7.88003	7.68252	6.67347	6.11158	5.58411	6.13886	6.12076	6.83759
ENSG00000267735	AC020934.2	ENST00000592400	lncRNA	lncRNA	novel transcript, antisense to DNASE2	52.31	19	12880969	12884088	3119	1.75893	2.72536e-05	1.42567	0.000536421	8.47847	7.59667	6.85573	8.47252	8.34057	7.56052	7.05923	7.57795	7.63811	6.71103	7.02955	8.57679	7.95713	8.14217	6.88341	7.84003	6.45418	6.67631	6.20639	6.64848	6.27563	6.89473
ENSG00000262160	AC020978.5	ENST00000571197	lncRNA	lncRNA	novel transcript, antisense to NFATC3	43.03	16	68225969	68229145	3176	0.591649	0.000786532	0.695419	1.31409e-05	10.0138	9.86572	9.68204	9.71096	9.92454	9.64375	10.0022	10.0003	9.67118	9.45453	9.82684	9.78202	9.82263	10.047	9.79621	9.65188	9.49476	9.12682	9.27342	9.39791	9.30489	9.04534
ENSG00000263276	AC020978.7	ENST00000571975	lncRNA	lncRNA	novel transcript	41.07	16	68224713	68227734	3021	-1.98931	0.00242159	-1.80607	0.00402807	4.05911	5.86044	6.16061	3.57875	5.2821	4.74378	5.14925	4.25837	4.40296	6.14062	5.34411	5.10161	4.02643	4.54315	3.88594	6.48033	6.80538	6.81464	7.17549	6.87938	5.96143	6.46883
ENSG00000250267	AC021237.1	ENST00000504175	lncRNA	lncRNA	novel transcript	41.56	8	109298598	109316513	17915	1.36121	0.000637884	0.966497	0.0192963	5.75945	5.0636	5.14842	5.84681	5.70441	5.67781	4.82446	5.56541	4.59507	4.87977	5.30865	5.32808	4.87107	5.32136	5.05895	4.7478	4.78476	4.05099	4.31676	4.62254	4.75885	4.04037
ENSG00000254237	AC021242.2	ENST00000670837,ENST00000522129,ENST00000521842,ENST00000669119,ENST00000658239,ENST00000664726,ENST00000522765,ENST00000670850	lncRNA	lncRNA	novel transcript	43.09	8	9367898	9436205	68307	-4.44607	0.0322694	-4.71756	0.0121842	-0.415554	-0.404697	0.206337	0.220315	-0.420256	-0.422505	-0.482854	-0.410268	-0.381181	-0.408855	-0.423448	-0.372625	-0.402447	-0.416413	-0.416488	-0.397854	1.19151	0.72266	1.27305	-0.418173	0.582584	0.19751
ENSG00000250286	AC021491.2	ENST00000513017,ENST00000509260,ENST00000654456	lncRNA,retained_intron	lncRNA	novel transcript, antisense to EPN3	55.88	17	50525520	50538761	13241	-1.46347	0.0065001	-1.38613	0.00653327	4.76608	5.9818	5.58436	4.58939	5.30218	5.05014	5.14362	3.80101	4.43571	5.93393	4.90791	5.02525	5.60403	4.57307	6.03308	5.98881	6.26929	5.79661	6.3793	6.14999	6.30204	7.19899
ENSG00000253690	AC021678.2	ENST00000521731	lncRNA	lncRNA	novel transcript	44.61	8	28250063	28339255	89192	7.90717	7.42329e-07	6.843	1.39259e-05	3.11759	3.22571	4.42342	5.62666	3.87888	3.04677	3.74404	3.35206	6.16757	1.19166	5.17106	1.37762	4.48913	3.28892	1.85752	2.46813	1.10818	1.11227	1.12886	1.1409	1.21047	1.1829
ENSG00000259407	AC021739.2	ENST00000558375	lncRNA	lncRNA	novel transcript, antisense to AKAP13	48.91	15	85744109	85750281	6172	0.613852	0.000355493	0.614145	0.000135994	9.06298	9.01334	8.79164	8.78779	8.84413	8.99091	8.81774	9.12875	9.02694	8.85451	9.0929	8.86967	9.12706	8.95101	9.01009	8.609	8.50413	8.25841	8.19836	8.44531	8.6212	8.57828
ENSG00000259544	AC021739.4	ENST00000561417	lncRNA	lncRNA	novel transcript, antisense to AKAP13	37.83	15	85726115	85727227	1112	0.719392	0.00108765	0.601975	0.00535797	9.42079	8.93085	9.14783	9.25315	9.20047	9.14339	8.81921	9.3538	9.21216	8.60035	9.16995	9.02745	8.834	9.18456	9.02645	8.5804	8.76537	8.43524	8.40757	8.42102	8.70529	8.48051
ENSG00000245648	AC022075.1	ENST00000500682,ENST00000663376,ENST00000654540,ENST00000671087,ENST00000665123,ENST00000666750	lncRNA	lncRNA	novel transcript, antisense to KLRK1	37.27	12	10363638	10398506	34868	3.57456	8.66101e-13	3.71393	2.2486e-15	8.9905	7.68229	7.73124	8.65776	9.04635	8.93198	8.46532	9.4228	8.40728	7.79086	8.9269	6.9325	8.36541	9.46969	9.23753	7.72656	6.87125	5.74721	4.7219	4.86176	5.66785	5.32369
ENSG00000249639	AC022092.1	ENST00000510230	lncRNA	lncRNA	novel transcript, antisense to TIFAB	48.05	5	135450613	135458697	8084	2.53431	0.041335	2.99465	0.00802465	2.92049	1.20511	1.77503	2.1709	3.13129	2.99213	3.00638	2.13633	2.32648	1.77246	2.85105	2.68496	3.17147	3.04732	2.91233	2.91365	1.15315	1.15511	1.1631	2.56646	1.2034	1.1896
ENSG00000267169	AC022098.1	ENST00000588387,ENST00000588658,ENST00000592086	lncRNA	lncRNA	novel transcript, antisense to LPHN1	55.97	19	14137146	14171267	34121	-1.23351	0.0367495	-1.15212	0.0415723	3.96911	6.33826	5.1748	5.27627	4.65675	5.57926	5.70603	5.27941	4.10634	6.26335	5.12941	5.24664	5.58446	4.78695	6.3453	5.86263	5.83303	6.23892	6.22767	6.15256	6.61942	7.14171
ENSG00000248898	AC022126.1	ENST00000670789,ENST00000502995	lncRNA	lncRNA	novel transcript	37.77	5	52673186	52799956	126770	2.25585	0.000965675	1.96407	0.00360471	3.8855	3.45042	4.39496	4.90208	3.93927	4.44405	3.03304	4.37539	3.22213	3.71423	3.28058	3.28938	4.2987	3.64226	3.76499	3.94389	2.87524	3.28185	1.7201	2.28012	2.74473	2.98748
ENSG00000180458	AC022148.1	ENST00000316807	lncRNA	lncRNA	novel transcript, antisense to ZNF793	42.33	19	37545470	37549171	3701	-2.61485	8.05469e-05	-1.57823	0.0148864	2.54732	2.62808	2.88741	1.63984	2.13933	2.49483	2.8162	3.09896	2.38382	3.72868	3.46338	2.43625	2.93518	2.82181	4.12772	3.56209	4.12265	4.68747	4.4751	4.03025	4.2421	3.92824
ENSG00000260276	AC022167.2	ENST00000565934,ENST00000613908	lncRNA	lncRNA	novel transcript, antisense to CARHSP1	53.94	16	8848105	8860456	12351	1.41058	0.0098188	1.55957	0.00186141	7.58744	8.1299	7.07188	8.42687	8.24339	7.77832	7.35243	7.10522	8.53442	7.15784	6.98104	9.23311	7.84635	7.9265	7.66511	9.41402	6.53482	6.99149	6.37332	7.14697	7.00823	7.23999
ENSG00000254777	AC022182.1	ENST00000526936,ENST00000529234,ENST00000527672	lncRNA	lncRNA	novel transcript	44.84	8	60910053	60966557	56504	3.43586	0.00124802	3.54997	0.000476343	3.2047	2.31107	2.56642	3.00222	3.02622	3.26039	2.62167	2.95771	3.51095	1.31774	3.13178	3.07342	3.32329	3.06066	3.77934	1.96521	1.27066	1.27293	1.28216	2.21853	1.92351	1.31272
ENSG00000263843	AC022211.3	ENST00000585075,ENST00000582668	lncRNA	lncRNA	novel transcript, antisense to SLC25A19	60.78	17	75271369	75273895	2526	2.27309	2.00853e-07	2.31074	1.76859e-08	7.72715	6.69585	6.05967	7.63953	7.64954	7.43329	7.19749	6.76302	7.02257	5.79919	6.94535	8.27472	7.41248	7.43305	6.9163	7.58801	4.94738	5.03561	5.1443	5.66815	5.88556	5.93568
ENSG00000269954	AC022239.1	ENST00000602626,ENST00000528629,ENST00000533322	lncRNA	lncRNA	novel transcript, antisense to BLK	55.62	8	11552488	11564694	12206	4.35686	0.0104431	4.19564	0.011343	1.64559	1.26178	0.373052	0.9134	1.41812	0.357627	1.26582	1.23069	1.3929	0.372519	1.58987	1.04895	0.924083	1.44306	0.364151	0.943155	0.355975	0.356759	0.359963	0.362318	0.376411	0.370727
ENSG00000248378	AC022447.1	ENST00000515358	lncRNA	lncRNA	novel transcript	39.87	5	31743988	31744451	463	-5.32153	1.08631e-05	-4.53703	4.34382e-06	0.504006	0.537749	0.526409	0.53674	0.489161	0.482007	1.37024	0.520523	0.608604	1.71747	1.17791	0.633737	0.544651	1.22098	1.22052	0.55866	3.747	3.45002	1.63226	3.08515	3.48878	3.5871
ENSG00000248813	AC022447.3	ENST00000506865	lncRNA	lncRNA	novel transcript	42.02	5	31741833	31742327	494	-5.30834	1.73994e-05	-3.86793	0.000118146	0.414804	1.09558	1.077	0.435653	0.405465	0.400992	0.961399	0.42528	0.482607	0.428079	0.399115	0.499392	0.440744	1.0362	1.03581	0.449806	2.056	2.58347	2.50248	2.73169	2.51518	1.87443
ENSG00000250164	AC022447.7	ENST00000509629	lncRNA	lncRNA	novel transcript	50.8	5	31747644	31748078	434	-4.74689	5.64586e-05	-6.42576	1.76859e-08	0.384595	0.418121	0.406862	0.417119	0.369823	0.3627	0.153156	1.16378	0.488281	1.96315	0.359702	0.51309	0.42497	0.38191	0.381674	0.43886	3.45234	3.31892	3.27296	2.73242	3.25335	3.45602
ENSG00000256273	AC022511.1	ENST00000544089	lncRNA	lncRNA	novel transcript	42.28	12	68344664	68349959	5295	3.47379	0.02845	3.34713	0.0312816	1.62756	0.577035	0.572596	1.44141	1.597	1.58234	0.994346	1.07865	1.57456	0.572014	1.57618	1.62257	1.45579	1.37781	1.37739	1.48141	0.553959	0.554814	0.558311	0.560881	1.09913	0.570058
ENSG00000254060	AC022778.1	ENST00000518302	lncRNA	lncRNA	novel transcript	38.47	8	81036964	81040831	3867	2.11189	2.39504e-06	1.89385	1.10878e-05	6.25265	5.98266	6.07724	6.84741	6.55216	6.70318	5.76401	6.087	6.71254	4.91091	6.04867	6.98267	6.04414	6.72763	5.56226	6.165	4.90066	5.43578	5.14592	4.52279	3.70396	4.3645
ENSG00000254031	AC022858.1	ENST00000521685,ENST00000521084,ENST00000666052	lncRNA	lncRNA	novel transcript	39.89	8	71155454	71204223	48769	-5.48554	0.0219127	-5.03021	0.0265384	-0.739953	-0.729344	-0.732918	-0.729662	-0.744595	-0.746825	-0.405109	-0.73477	-0.705362	-0.733389	-0.747762	-0.696136	-0.727164	-0.740799	-0.740873	-0.722734	0.676572	-0.747625	-0.744682	1.18153	0.66273	-0.0867252
ENSG00000253636	AC022893.1	ENST00000517664	lncRNA	lncRNA	novel transcript	41.62	8	73052178	73063061	10883	-2.71359	0.0139522	-3.22473	0.00130311	1.22606	1.27674	1.94233	2.40373	1.85921	1.84323	2.34616	1.25089	1.38279	4.45997	2.80282	2.65589	1.28709	3.07112	3.0704	2.01431	3.56428	4.89782	4.3909	4.76143	4.06	5.23069
ENSG00000253720	AC022973.3	ENST00000665358,ENST00000520146,ENST00000658834	lncRNA	lncRNA	novel transcript	45.25	8	129939844	129951056	11212	2.08137	1.35317e-11	2.1615	7.5696e-14	7.18195	6.91697	6.5779	6.89418	6.90243	6.71965	6.83234	7.26017	7.30542	6.00313	6.57232	7.00815	6.81486	7.08753	7.23611	7.08786	5.61815	4.98403	5.29383	5.04176	4.57879	5.82069
ENSG00000254263	AC022973.4	ENST00000521014	lncRNA	lncRNA	novel transcript	37.97	8	129890465	129901758	11293	1.48655	4.77937e-08	1.53837	1.57578e-09	7.55812	7.0744	6.65909	7.05259	7.46685	7.06958	6.94182	7.387	7.66029	6.89377	6.81163	7.5276	7.39985	7.62026	7.67364	7.50868	6.29044	6.01767	6.10486	6.21247	6.15354	5.84328
ENSG00000253675	AC023194.3	ENST00000524253,ENST00000522679	lncRNA	lncRNA	novel transcript	39.62	8	86098965	86154225	55260	7.44444	1.56473e-06	8.35538	1.06096e-08	5.9807	6.13965	1.68706	4.63285	6.46078	5.22	5.6578	3.34761	3.85874	2.77769	3.89398	8.10097	5.97314	6.84724	4.31619	6.32027	2.2073	1.58188	1.60317	1.61862	1.70785	1.67249
ENSG00000258449	AC023510.1	ENST00000555862	lncRNA	lncRNA	novel transcript, antisense to LRMP	40.07	12	25096868	25100980	4112	1.73381	0.000151785	1.4436	0.00135228	6.83934	5.57066	6.27548	7.1477	6.72335	5.86295	5.95605	6.1669	6.66594	4.74983	6.56811	5.86349	5.99048	6.67345	5.86493	6.24851	5.2424	5.25088	4.15003	5.36524	4.68296	5.50568
ENSG00000248576	AC023794.3	ENST00000504210	lncRNA	lncRNA	novel transcript, antisense to SMUG1	47.66	12	54163139	54168595	5456	-2.17345	0.00217031	-1.39533	0.0482539	3.02973	2.22684	2.20441	2.8926	3.46505	2.11714	2.90457	2.19279	1.72997	2.86223	3.61179	2.83835	3.32914	3.20613	3.73395	3.53164	4.54696	4.50665	3.69596	3.99489	3.30394	3.89387
ENSG00000256482	AC023796.2	ENST00000545410	lncRNA	lncRNA	novel transcript, antisense to BCAT1	38.2	12	24830421	24836558	6137	4.3388	1.69951e-14	4.25489	2.11174e-15	8.06435	6.66825	5.80496	7.10606	7.5062	7.58242	6.75223	6.96248	6.63899	5.45075	6.19668	8.64304	7.21222	7.48643	6.22754	6.19773	4.78709	3.77504	3.58405	3.82784	3.73011	3.68063
ENSG00000260145	AC023825.2	ENST00000562970	lncRNA	lncRNA	novel transcript, antisense to NLRC5	51.38	16	57052505	57058497	5992	1.85303	0.000160992	1.86089	5.40691e-05	5.59528	6.27721	4.60391	5.91927	5.97672	6.03754	6.37278	6.79673	6.51489	6.70589	5.66597	5.26605	6.1548	6.57654	6.92583	5.75085	4.05952	4.6411	4.09803	5.08393	4.83672	5.46256
ENSG00000269256	AC024603.1	ENST00000597938	lncRNA	lncRNA	novel transcript, antisense to C10orf11	39.58	10	76558350	76560994	2644	1.74037	0.0300482	1.68561	0.0285899	3.55591	1.61823	2.80703	3.65384	2.92792	3.86779	3.10795	3.01045	3.24446	3.61845	3.36245	3.8836	3.78813	3.29291	2.47595	3.71949	2.68545	2.07757	2.09491	2.73133	2.83026	2.15216
ENSG00000236556	AC025038.1	ENST00000433249	lncRNA	lncRNA	novel transcript	34.98	10	59282147	59282835	688	-2.62728	0.0143542	-2.04227	0.0491477	1.14824	2.50523	2.18652	1.18172	2.60685	1.70884	2.17856	2.69048	1.25656	2.47305	2.76366	1.9939	2.22786	1.7444	2.63859	1.20435	3.17512	3.29226	3.2108	3.44348	4.51252	1.16441
ENSG00000259188	AC025040.1	ENST00000560375,ENST00000558150,ENST00000666846	lncRNA	lncRNA	novel transcript, antisense to ATP8B4	40.89	15	49877299	49883525	6226	1.74205	3.3151e-05	1.13729	0.0104572	5.42205	5.24419	4.80159	5.31691	5.30593	5.52774	4.94671	4.09852	4.62671	5.36912	5.31063	5.00624	4.7874	4.47135	3.89661	5.44335	4.55649	3.82891	4.12159	3.87999	4.00504	3.79471
ENSG00000245904	AC025164.2	ENST00000501008,ENST00000499685,ENST00000665784,ENST00000654992,ENST00000618125	lncRNA	lncRNA	novel transcript, antisense to BTG1	39.49	12	92145573	92226557	80984	1.26394	0.00148106	0.869257	0.0349027	7.924	7.66673	7.30107	7.76391	7.45902	7.45281	6.65107	7.43984	7.22653	6.71565	7.2255	7.41838	7.02288	7.32628	7.11313	7.0371	6.50989	6.42093	6.70946	7.36771	5.24186	5.53931
ENSG00000224713	AC025165.1	ENST00000356672,ENST00000444467,ENST00000593846,ENST00000610219	lncRNA	lncRNA	novel transcript, antisense to ARHGEF25	54.18	12	57612118	57619638	7520	-1.3558	0.0133655	-1.64857	0.000783519	5.37918	6.3584	6.50418	6.90795	5.76367	6.35845	6.57187	5.37814	4.47715	6.99368	6.35889	4.3661	6.16014	5.74609	6.44399	5.38189	6.98313	7.30573	6.95601	7.23008	7.90942	7.55223
ENSG00000257342	AC025165.2	ENST00000549477	lncRNA	lncRNA	novel transcript, antisense to OS9	43.95	12	57694132	57721510	27378	0.793176	0.000151234	0.491694	0.0261094	11.1201	10.4628	10.6106	11.1437	11.0135	10.587	10.3608	10.6714	11.0247	10.3858	10.416	10.9611	10.6973	10.6295	10.3793	10.6117	10.342	10.0996	10.1026	10.1938	10.1538	10.2997
ENSG00000250764	AC025178.2	ENST00000503441	lncRNA	lncRNA	novel transcript	41.29	5	32103445	32121941	18496	-2.23079	0.00209097	-2.71412	3.46417e-05	2.28913	4.6202	4.15663	2.77342	3.80976	3.347	3.43891	2.73057	1.86734	4.15161	3.89197	1.91014	3.09868	2.67977	3.40586	2.83137	4.54062	5.23979	5.58132	5.30046	5.02986	5.37189
ENSG00000261265	AC025271.2	ENST00000566990	lncRNA	lncRNA	novel transcript	46.74	15	57527187	57529009	1822	-2.20379	0.000968117	-1.77064	0.00672	4.17722	4.15969	5.36807	3.11787	4.24303	4.10294	4.9761	4.10269	3.31874	5.80222	5.78445	3.3893	4.81329	3.01885	4.94512	3.71285	5.77724	6.20149	5.98588	6.14514	6.26362	6.3156
ENSG00000268845	AC025278.1	ENST00000593558	lncRNA	lncRNA	novel transcript, antisense to EMR4P	41.97	19	6953211	6954904	1693	1.60116	0.00362924	2.21767	3.8359e-06	5.53171	5.63635	5.57511	4.02089	4.69522	5.04587	5.23469	4.35533	4.3981	4.96084	4.86223	6.1538	6.0723	5.73147	4.66019	5.52136	4.31302	3.67784	4.0097	4.27249	3.43306	3.38728
ENSG00000268509	AC026202.3	ENST00000600805	lncRNA	lncRNA	novel transcript, antisense to EDEM1	70.45	3	5187172	5188298	1126	1.2846	2.83941e-05	1.03096	0.000654024	7.64614	7.38701	7.41543	8.1521	7.84769	7.58067	7.71387	7.16238	8.44951	7.7494	7.56875	7.85524	8.33267	7.86067	7.39813	7.27366	7.02797	6.36525	7.02353	7.22476	6.56132	6.63975
ENSG00000243305	AC026347.2	ENST00000463255	lncRNA	lncRNA	novel transcript	35.74	3	152457759	152496813	39054	0.654542	0.0310363	0.799871	0.00319527	7.53523	7.20673	7.45673	6.96139	7.43166	7.49182	7.01653	7.50784	6.77812	6.52285	7.65805	7.20195	7.12281	7.50226	6.99039	7.06437	6.56478	6.68147	6.80734	6.93504	6.44858	6.47626
ENSG00000260823	AC026461.3	ENST00000569778	lncRNA	lncRNA	novel transcript	47.95	16	56609501	56611375	1874	4.72593	8.66716e-06	4.3219	3.32542e-05	3.17565	5.02412	2.07709	3.95264	3.29795	3.77117	3.13272	2.785	4.69554	3.23877	2.90522	5.32531	3.47013	4.44998	3.61166	2.57693	1.35595	2.37482	1.99462	1.38378	1.44353	1.41976
ENSG00000258654	AC026495.1	ENST00000556397,ENST00000554815,ENST00000557528	lncRNA	lncRNA	novel transcript	56.3	15	20344736	20359166	14430	4.08757	0.00161913	5.33804	5.57472e-06	2.60096	2.87822	1.75911	2.17075	2.06589	2.72498	3.97652	2.99012	1.90936	1.75642	2.53548	2.94482	3.0589	2.09255	3.66045	3.09891	1.10379	1.10598	1.11487	1.70416	1.15955	1.14429
ENSG00000259252	AC026583.1	ENST00000561310	lncRNA	lncRNA	novel transcript	56.72	15	70195638	70198509	2871	6.58424	2.58195e-05	4.99642	0.0020167	0.679918	4.3159	1.41852	2.20149	2.83008	3.5011	1.25586	0.697114	3.19652	0.701686	1.32665	2.11437	3.00018	0.677109	2.35095	3.0431	0.65195	0.654368	0.664186	0.671335	0.713013	0.696424
ENSG00000249713	AC026725.1	ENST00000511327	lncRNA	lncRNA	novel transcript	39.19	5	76606608	76608970	2362	2.8663	7.26841e-10	2.33402	2.92912e-07	6.11079	5.6679	5.38979	6.42101	6.5127	6.28792	5.73141	6.17369	6.47884	4.69708	5.26675	6.39406	5.28745	6.03204	5.4437	5.14059	4.70111	4.62717	3.63854	3.43574	3.78418	3.22697
ENSG00000248223	AC026785.2	ENST00000511821	lncRNA	lncRNA	novel transcript	49.6	5	17353910	17354899	989	2.9311	4.51469e-13	3.10997	1.98408e-16	10.4216	9.8568	8.5751	9.85023	10.0093	10.3427	10.1425	9.40182	10.0963	8.86383	9.13928	11.0193	10.7828	10.5672	10.0692	9.72412	7.57864	7.51784	7.14592	7.21109	8.20135	7.79288
ENSG00000267040	AC027097.1	ENST00000591854,ENST00000592201,ENST00000619899	lncRNA	lncRNA	novel transcript, antisense to ATP8B1	44.41	18	57630302	57669296	38994	-0.957567	0.0420928	-1.02528	0.0184431	5.32676	6.15962	6.20331	5.77301	5.10086	5.24711	4.63188	5.14868	5.06384	5.22831	5.67603	5.32509	5.0165	5.3694	4.94099	5.76778	5.3313	6.18019	6.39572	6.82609	5.9232	6.15071
ENSG00000256013	AC027277.1	ENST00000535363	lncRNA	lncRNA	novel transcript, antisense to EMP2	49.3	16	10529440	10532082	2642	-1.76572	1.04296e-06	-1.53569	9.73472e-06	8.91288	9.92373	10.2095	9.23478	9.12039	9.20194	9.07772	8.73153	8.92918	9.9422	9.63278	9.27335	8.92218	8.95342	9.65266	10.4953	10.93	10.8346	11.1945	10.5769	10.6827	10.8469
ENSG00000257474	AC027288.1	ENST00000548359,ENST00000551032,ENST00000552167	lncRNA	lncRNA	novel transcript	45.04	12	79540203	79550535	10332	-1.7627	0.0014693	-1.52674	0.00383358	3.72543	4.58515	4.69492	3.66279	3.11161	2.81731	3.72195	3.91852	3.1417	4.5418	4.02357	4.12622	2.97713	3.36916	3.71636	4.48407	5.14625	4.88509	5.148	5.13031	4.7947	5.25941
ENSG00000253445	AC027309.1	ENST00000519976	lncRNA	lncRNA	novel transcript	51.45	5	172690454	172697720	7266	-1.33464	3.16115e-05	-1.29239	1.77543e-05	6.33374	6.8733	6.55448	6.08737	5.44099	6.69935	6.3411	6.13978	6.71052	7.04857	6.76408	6.78919	6.31567	6.40682	7.14502	6.47943	7.45514	7.49532	7.57302	7.94623	7.33723	7.82704
ENSG00000260894	AC027682.3	ENST00000564717	lncRNA	lncRNA	novel transcript, antisense to FAM65A	54.65	16	67542304	67542572	268	2.65366	0.00887051	2.56777	0.00855519	3.32799	2.32796	2.30331	3.42461	3.28419	3.01177	2.53051	2.96431	3.01243	1.35781	2.67589	3.27422	2.8453	2.91231	3.31933	3.227	1.31266	1.31483	1.32367	1.33014	2.60152	2.28911
ENSG00000234758	AC034228.2	ENST00000446275	lncRNA	lncRNA	novel transcript	41.47	5	131944408	131968220	23812	2.52484	0.00450068	2.12564	0.0169011	4.16936	2.8192	3.2021	3.87171	3.39042	3.7909	3.31279	4.4113	3.23887	3.4972	3.68996	1.67157	2.83681	3.13132	3.13065	3.10263	2.66517	1.48533	2.695	1.50459	2.81418	1.53323
ENSG00000240535	AC034238.2	ENST00000615566,ENST00000371487,ENST00000595218,ENST00000596909,ENST00000608975,ENST00000607910,ENST00000616403,ENST00000618221,ENST00000608466,ENST00000608929,ENST00000615560,ENST00000596137,ENST00000611148,ENST00000609699,ENST00000609792	retained_intron,lncRNA	lncRNA	novel transcript, antisense to GZMK	40.15	5	55021299	55042844	21545	4.89609	1.75255e-11	4.57953	3.14952e-11	10.226	8.77521	8.90024	9.68619	9.83971	9.31445	9.29377	9.60616	9.06956	8.08205	9.36106	8.13763	8.82861	9.83777	9.35718	8.32393	7.00992	3.63296	3.94565	3.96523	5.53401	5.47881
ENSG00000261054	AC036108.2	ENST00000566974	lncRNA	lncRNA	novel transcript, antisense to SYNM	49.92	15	99128832	99131806	2974	-1.65145	0.00873117	-2.38313	1.1865e-05	6.69732	5.9115	6.57652	8.15144	6.87511	8.02874	7.01637	7.5248	7.76706	8.08439	7.42262	5.26895	7.23553	7.1674	7.30151	5.82326	8.24898	8.34618	8.09275	7.36301	10.3667	8.89221
ENSG00000261616	AC036108.3	ENST00000564527	lncRNA	lncRNA	novel transcript, antisense to TTC23	41.03	15	99139317	99145370	6053	-1.1895	0.00142323	-1.22493	0.000391631	5.14107	5.80723	6.19796	5.18929	5.37602	6.03035	5.04294	4.98401	5.51097	5.89765	5.95989	5.10422	6.1912	5.51857	4.95465	5.39935	6.46248	6.44144	6.56615	6.48396	6.64765	6.60724
ENSG00000253210	AC040970.1	ENST00000520885,ENST00000517908,ENST00000664702,ENST00000667929,ENST00000668517,ENST00000654205	lncRNA	lncRNA	novel transcript	54.26	8	141124717	141130064	5347	2.73703	0.000975475	2.35477	0.00408426	3.73934	2.68326	3.18045	5.15151	3.6922	4.36001	3.79788	3.66414	4.68732	2.65126	3.04526	4.01709	4.75777	3.29916	3.10822	4.68705	2.53231	2.5381	1.60477	2.19459	3.40118	2.24623
ENSG00000272256	AC044849.1	ENST00000606596	lncRNA	lncRNA	novel transcript, antisense to TMEM66	68.45	8	30082758	30083467	709	1.03947	0.000182812	0.792344	0.00443786	8.899	8.26371	7.72141	8.63069	8.35132	8.0204	8.32276	8.03696	8.46583	7.86038	8.02428	8.6289	8.25875	8.45471	8.1196	7.95881	7.20948	7.83929	7.54012	7.94429	7.43383	7.15441
ENSG00000259362	AC046168.1	ENST00000561283	lncRNA	lncRNA	novel transcript	55.49	15	77525540	77534110	8570	-5.35942	0.00111515	-3.19874	0.0421709	0.0529433	0.066519	0.0619141	0.0661075	0.0470929	0.0443008	-0.029188	0.65754	0.0962421	0.0613092	0.598325	0.107167	0.0693429	0.0518738	0.995592	0.075122	2.09286	0.598947	1.62399	1.25298	1.34123	1.5229
ENSG00000234638	AC053503.3	ENST00000431827	lncRNA	lncRNA	novel transcript	58.08	2	219425071	219426184	1113	-4.45576	0.0254465	-5.35376	0.00290301	1.17551	4.30068	1.99148	2.52154	1.14036	3.40549	2.74474	1.21426	2.22755	5.87471	1.85258	1.47134	1.27021	3.28017	5.55323	2.08467	6.25845	5.10235	6.08431	1.90198	9.93477	3.99992
ENSG00000257700	AC055716.3	ENST00000547533	lncRNA	lncRNA	novel transcript, antisense to KRT77	48.78	12	52692605	52696788	4183	-3.97593	9.30602e-05	-5.26143	7.87768e-09	2.89387	5.41368	5.64797	4.08802	5.02963	5.00271	5.44003	4.35093	3.194	8.11173	5.56062	4.21241	5.08003	3.54015	5.89348	3.05108	8.70669	9.66499	9.94477	8.72168	9.50578	9.61356
ENSG00000272155	AC055822.1	ENST00000606067	lncRNA	lncRNA	novel transcript, antisense to MTFR1	39.55	8	65714334	65714778	444	-1.19441	0.0358557	-1.07836	0.0464746	2.75897	3.33848	3.4911	3.94162	3.20529	4.07167	3.96381	3.76917	3.89152	2.8085	3.70561	2.66683	3.54321	3.5749	3.02149	4.00901	4.2179	4.49316	4.32988	4.42166	3.93868	4.35796
ENSG00000253125	AC055854.1	ENST00000523627,ENST00000519624,ENST00000521141	lncRNA,retained_intron	lncRNA	novel transcript	52.43	8	22690150	22798616	108466	-1.69323	0.0465488	-2.00387	0.00894513	4.11846	6.2296	5.78347	4.08076	3.56566	4.66565	5.38259	2.21039	3.69841	6.30567	3.88943	4.40034	5.51393	3.79737	5.25187	5.01807	5.73439	5.67648	6.71076	6.32748	7.19187	6.72156
ENSG00000233665	AC060234.2	ENST00000428825,ENST00000610464	lncRNA,retained_intron	lncRNA	novel transcript	48.88	10	48976554	48993046	16492	2.54184	9.58993e-13	2.70629	5.09769e-16	7.71974	6.89704	6.79202	7.12882	7.81054	7.23088	7.63608	7.49805	7.06241	6.65327	6.8704	7.22238	7.58703	7.61894	7.99609	6.93638	5.62955	5.04232	4.1951	5.43666	5.07259	5.83368
ENSG00000241577	AC060234.3	ENST00000430438	lncRNA	lncRNA	novel transcript, sense intronic to LRRC18	45.05	10	48883955	48935213	51258	3.14761	5.90663e-09	3.24887	1.87638e-10	6.22681	4.72194	5.88199	5.58421	6.52182	6.18885	6.32135	6.66222	5.95908	5.72986	5.43555	5.65342	5.80348	6.19207	6.30821	5.43855	4.5096	4.5178	2.20914	3.12091	2.85668	3.1898
ENSG00000269072	AC063977.6	ENST00000600074	lncRNA	lncRNA	novel transcript, antisense to SIGLEC7 and SIGLEC17P	46.32	19	51152923	51181966	29043	5.32667	1.02569e-07	5.59671	4.80991e-09	5.2449	5.03131	4.59661	4.51052	5.56387	5.48961	5.53709	5.57037	4.14472	1.73263	2.24727	5.88676	4.90733	5.10181	4.14923	5.48999	1.63995	1.64448	1.66286	2.2894	2.81023	1.72288
ENSG00000222007	AC064874.1	ENST00000409661,ENST00000440101	lncRNA	lncRNA	novel transcript, antisense to AGAP1	44.83	2	235773855	235783387	9532	-1.15829	0.0341145	-1.25514	0.0124966	3.64614	4.17792	4.96032	4.39216	4.67512	4.47148	3.79751	3.50885	3.52909	4.44799	4.20205	4.60355	3.76808	3.63803	3.63732	4.69024	5.36884	4.5376	4.4145	5.08975	5.52779	5.17544
ENSG00000259668	AC066613.1	ENST00000559977,ENST00000560727,ENST00000559173,ENST00000661767	lncRNA	lncRNA	novel transcript, antisense to DMXL2	37.33	15	51455268	51460582	5314	2.82235	1.64031e-10	2.78991	1.80526e-11	9.73007	8.6102	7.98879	9.2837	9.39838	9.40222	8.5729	9.20053	9.03526	7.81792	8.26035	10.3223	8.78952	9.49066	8.39496	9.33283	7.27181	6.14123	6.37706	6.73813	7.51156	6.70674
ENSG00000259678	AC066613.2	ENST00000561007	lncRNA	lncRNA	novel transcript, antisense to DMXL2	37.79	15	51414097	51498833	84736	2.87293	4.02684e-10	2.99217	3.29507e-12	9.9405	8.50523	8.49542	9.61165	9.80888	9.64816	8.60192	9.85302	9.26037	7.74297	8.79146	10.5707	9.06021	9.88339	8.51226	9.81152	7.57156	7.08154	6.45473	7.0245	7.45291	6.42622
ENSG00000253829	AC067817.2	ENST00000459965	lncRNA	lncRNA	novel transcript	44.22	8	38844866	38846439	1573	1.06723	0.0145824	0.916426	0.0334723	5.14119	4.80836	4.68838	5.20218	4.97746	5.42374	4.90677	5.19972	5.26903	5.31752	5.52374	4.50673	5.11169	5.23327	5.23242	4.83907	4.81266	4.99975	3.75027	3.92849	4.63227	3.65971
ENSG00000231858	AC067945.3	ENST00000456176,ENST00000429796	lncRNA,retained_intron	lncRNA	novel transcript	40.87	2	191021526	191032314	10788	3.55742	2.37434e-14	3.32299	8.60856e-14	7.17929	6.05078	6.31154	6.71971	6.79991	6.75559	6.75991	7.43798	6.86959	6.06942	6.37002	6.17957	5.7169	6.52112	6.45612	5.85861	4.6376	4.7345	3.74613	2.41278	4.08599	3.3407
ENSG00000269445	AC067969.2	ENST00000597015	lncRNA	lncRNA	novel transcript, antisense to RYR1	57.68	19	38526954	38528555	1601	-5.89785	0.0310699	-7.27093	0.00391748	-0.0834003	-0.027444	-0.0460507	-0.0290917	-0.108598	-0.120873	0.30994	-0.055787	0.0846088	2.66425	-0.126063	0.122737	1.07036	-0.0879558	0.956902	0.00636163	3.91272	0.899794	2.27856	-0.0973576	9.1124	1.63022
ENSG00000259528	AC068397.1	ENST00000560337	lncRNA	lncRNA	novel transcript, antisense to NEO1	42.78	15	73255334	73256109	775	-2.18077	0.000430682	-1.84994	0.00182963	4.01167	4.76647	4.20128	2.95321	2.82692	3.31765	4.18124	4.06575	3.14462	4.39887	4.41292	3.97514	2.58094	3.37533	4.88992	3.54631	5.10066	5.65863	5.09908	6.1911	4.75963	5.11609
ENSG00000229118	AC068491.2	ENST00000438897	lncRNA	lncRNA	novel transcript	48.95	2	111265283	111279880	14597	3.428	0.00486268	3.63121	0.00179606	2.47462	1.70074	1.12032	2.33948	2.43793	2.21373	2.04709	2.8455	2.7368	2.52646	2.73287	3.1565	2.91119	1.99483	2.25732	2.11248	1.08412	1.60694	1.09265	1.09766	1.69753	1.11544
ENSG00000235027	AC068580.3	ENST00000449248	lncRNA	lncRNA	novel transcript	63.53	11	1760348	1762486	2138	1.25205	0.00785103	1.3627	0.00168877	11.3288	10.9175	9.52426	10.976	11.1028	10.4703	10.7072	10.1596	10.523	9.83024	9.71969	11.7538	11.3314	11.2268	10.5058	11.397	9.42377	9.36265	9.58532	9.5252	9.81973	10.5499
ENSG00000261687	AC068724.2	ENST00000565685	lncRNA	lncRNA	novel transcript, antisense to TMEM62	46.94	15	43184079	43185141	1062	1.58805	1.80729e-06	1.07	0.0017902	7.54326	5.89399	6.41565	7.12863	6.71068	6.75392	6.19204	6.39339	6.80246	6.26988	6.5047	6.54874	6.48448	6.32048	6.08783	6.71042	6.02879	5.49834	5.67115	5.78061	4.88614	5.37074
ENSG00000257824	AC068789.1	ENST00000547942	lncRNA	lncRNA	novel transcript, antisense to NCKAP1L	44.82	12	54543111	54544105	994	3.31018	4.62214e-18	3.01107	1.19621e-16	9.09164	7.98006	7.37274	8.46662	8.78105	8.62863	8.3161	8.68837	8.71203	7.53365	7.81134	8.71515	8.32871	8.75263	7.82125	8.16163	6.76076	5.45906	5.20807	6.0847	4.98757	6.02689
ENSG00000256569	AC069234.3	ENST00000544939	lncRNA	lncRNA	novel transcript, antisense to UNC119B	46.93	12	120721507	120723639	2132	-0.60166	0.00544654	-0.621098	0.00202594	7.22146	7.55876	7.03999	7.20404	7.1336	7.07479	7.15358	6.96014	7.24213	7.22462	7.36085	7.52015	7.12796	7.18068	7.14866	7.47623	7.60245	7.43993	7.68861	8.08297	7.75004	7.73023
ENSG00000227769	AC072062.1	ENST00000617699,ENST00000611187,ENST00000627811,ENST00000437897,ENST00000595058,ENST00000602182,ENST00000419251,ENST00000615813,ENST00000627336,ENST00000628464,ENST00000626134,ENST00000626771	lncRNA	lncRNA	novel transcript, antisense to ABCA12	36.74	2	215004782	215085488	80706	-2.11814	0.00223342	-1.59122	0.0224299	4.4924	6.9245	7.06226	4.0795	5.84804	5.04848	5.62257	3.43598	6.02376	5.69134	5.4479	6.16269	5.12324	6.01675	5.31201	7.46371	7.63309	7.42303	8.15648	7.19028	6.91685	7.07438
ENSG00000255565	AC073651.1	ENST00000544015	lncRNA	lncRNA	novel transcript	39.11	12	15780068	15782120	2052	-1.37272	0.0311363	-1.31595	0.0290141	3.68871	3.95672	5.41988	4.93146	4.38124	5.1253	4.63379	4.48736	4.32791	3.5627	4.66208	3.34177	4.36695	3.26832	4.10913	4.29687	5.84877	5.75284	4.99995	5.42839	5.68447	3.90043
ENSG00000258172	AC073655.1	ENST00000550111	lncRNA	lncRNA	novel transcript, antisense to PLXNC1	49.19	12	94272150	94277195	5045	2.48872	0.000119781	2.55208	2.99947e-05	3.53927	4.38914	3.02978	3.77948	4.30243	4.20398	3.93005	4.25127	4.13066	3.74317	3.83554	4.78565	4.48807	3.67067	4.0076	4.08876	2.26145	2.26631	2.28605	1.74721	2.76849	3.58686
ENSG00000258365	AC073655.2	ENST00000551941,ENST00000547927	lncRNA	lncRNA	novel transcript, antisense to PLXNC1	45.53	12	94277758	94282844	5086	1.28763	0.033663	1.44161	0.00931177	5.01991	4.12594	3.78492	4.95264	5.8077	4.54815	5.09605	5.45944	4.8061	4.61335	5.08698	5.41767	5.21879	5.57665	4.53234	4.32114	4.16794	3.93918	3.48493	4.87318	3.115	3.92679
ENSG00000232518	AC074366.1	ENST00000630361,ENST00000629644,ENST00000626762,ENST00000446277,ENST00000627448	lncRNA	lncRNA	novel transcript	42.45	2	38668202	38671421	3219	2.62117	2.09628e-05	2.26146	0.000206336	4.61955	3.02483	3.94316	4.41481	4.25695	3.90346	4.27304	4.43138	3.64381	3.93846	3.89383	3.27821	3.76189	3.33428	3.14965	3.66214	2.59608	2.24155	2.26067	3.13498	2.35617	2.69814
ENSG00000235872	AC078777.1	ENST00000425371	lncRNA	lncRNA	novel transcript	37.28	12	67658991	67670919	11928	1.3016	0.000542093	1.24222	0.000491514	9.03601	7.65423	8.18856	8.4705	8.77603	8.76679	8.3413	9.08359	8.14081	7.39276	8.31807	8.39245	8.07695	8.70413	7.72576	8.20438	7.82634	7.45435	7.32912	7.242	7.5661	6.57001
ENSG00000231114	AC078842.3	ENST00000447529,ENST00000448365	lncRNA	lncRNA	novel transcript	37.73	7	137318592	137326953	8361	-2.98694	0.00633071	-2.99988	0.0030248	2.00205	1.6666	0.998518	2.37612	0.961299	0.954192	2.51794	0.992613	1.08192	2.34627	1.94545	2.30042	1.01688	0.973395	1.99539	1.70581	4.16421	3.06828	3.0971	3.95438	2.96858	2.56635
ENSG00000256072	AC078889.1	ENST00000536412	lncRNA	lncRNA	novel transcript	37.5	12	66251745	66257434	5689	1.46151	0.0021586	1.36567	0.00274923	8.15864	6.78466	6.97358	7.48514	7.97831	8.00771	6.51191	7.91847	7.51605	6.22235	7.15069	8.22327	7.51587	7.80697	6.71268	7.83934	6.99278	6.0529	5.44943	6.14881	6.81163	6.54224
ENSG00000259460	AC078909.1	ENST00000559509	lncRNA	lncRNA	novel transcript, antisense to MEIS2	44.91	15	37099339	37100173	834	-2.52653	0.00569201	-1.94144	0.0268958	1.27664	1.92157	1.90032	1.91968	1.26154	2.18942	2.27494	1.88932	2.0562	3.28957	2.86031	2.53685	3.34808	1.85354	2.51338	1.96096	3.14789	3.57689	2.7041	4.54055	3.66131	3.13466
ENSG00000256314	AC078962.4	ENST00000545821	lncRNA	lncRNA	novel transcript	46.04	12	64654060	64655019	959	1.08291	0.0212532	1.73396	1.02086e-05	5.64847	5.12501	5.14934	5.62634	5.07725	5.31383	5.81976	5.70939	5.06789	5.26295	5.04074	5.91023	6.52587	5.99801	6.15554	5.32488	5.09122	4.78032	3.43194	4.68001	4.41417	4.23514
ENSG00000260331	AC079148.1	ENST00000565944	lncRNA	lncRNA	novel transcript	33.21	2	18547386	18548204	818	-5.50044	0.000487009	-4.47019	0.0027315	-0.0928392	-0.0786513	-0.0834568	-0.0790804	-0.0989731	-0.101905	0.200653	-0.0859363	-0.0478043	-0.0840886	-0.103133	-0.0365388	0.584809	-0.0939597	-0.094058	-0.0696929	1.80708	0.487991	1.7055	0.891932	1.83198	1.63179
ENSG00000254177	AC079209.2	ENST00000519107	lncRNA	lncRNA	novel transcript	39.82	8	81058523	81067744	9221	2.06743	4.44608e-09	1.9491	6.16807e-09	6.36098	6.38748	5.73526	6.43576	6.77973	6.25205	6.46677	6.47188	7.11861	5.17959	6.18996	6.74854	6.40016	6.61216	6.24829	6.23131	5.13974	4.70283	5.05131	4.32687	5.21812	4.74804
ENSG00000267461	AC079210.1	ENST00000589826	lncRNA	lncRNA	novel transcript	42.93	17	68557516	68582577	25061	3.65449	2.19838e-09	3.06253	3.57101e-07	4.99705	5.16939	3.19552	4.63869	5.08902	5.27124	3.4892	4.65789	5.73493	4.18122	4.74099	5.28921	4.97453	5.17822	3.35442	5.02406	2.76935	2.39749	2.80089	2.43612	3.22237	2.8838
ENSG00000258086	AC079313.1	ENST00000552785	lncRNA	lncRNA	novel transcript, antisense to ZNF385A, GPR84, ITGA5 and GTSF1	48.84	12	54353792	54466985	113193	1.04241	0.0394599	1.16539	0.0118599	6.51442	6.75129	5.65803	6.92046	6.52279	6.33671	6.40374	6.4087	6.41072	5.8352	6.39554	7.76617	6.91446	6.16983	6.65094	5.55776	6.10714	5.15015	4.80565	5.68472	6.14058	5.77354
ENSG00000232633	AC079465.1	ENST00000416046,ENST00000510381	lncRNA	lncRNA	novel transcript	39.82	5	113323028	113437174	114146	-1.98435	0.00177489	-1.90075	0.00150148	3.0144	5.43448	5.07712	4.26896	3.67412	3.65141	4.27518	3.57974	4.22377	5.24008	5.57245	3.68122	3.84956	4.02198	4.85966	4.34196	5.66324	6.25645	6.28346	5.9091	4.76204	6.43206
ENSG00000257226	AC079584.2	ENST00000548756	lncRNA	lncRNA	novel transcript, antisense to ARHGAP15	39.36	2	143765940	143776119	10179	3.05445	0.00536038	3.92919	6.51906e-05	3.07472	2.3064	2.56591	2.81926	3.16895	3.14785	3.47208	3.26138	2.04845	1.89144	3.64328	1.40754	4.00702	3.20474	3.62884	2.35365	1.80358	1.2455	1.82511	1.26217	1.91158	1.28701
ENSG00000257225	AC079601.2	ENST00000547824	lncRNA	lncRNA	novel transcript, antisense to PRICKLE1	44.73	12	42459366	42466128	6762	-1.46262	8.00761e-05	-1.5261	9.2504e-06	5.53236	6.07452	6.87553	6.62896	6.21769	6.72335	6.92571	6.3803	6.58677	7.14855	6.71163	5.87715	6.33273	6.18651	5.40561	6.6479	7.29192	7.72602	7.25298	7.63088	7.98392	8.02629
ENSG00000228655	AC079793.1	ENST00000549032,ENST00000546678,ENST00000442794,ENST00000651074,ENST00000550516,ENST00000553076	lncRNA	lncRNA	novel transcript, antisense to ARHGAP15	35.88	2	143295421	143598002	302581	3.24831	9.02811e-11	3.07247	1.00583e-10	8.29263	7.01463	7.49669	7.84071	8.22046	7.73852	7.74308	8.10541	7.81819	6.38333	7.35567	6.90853	7.50013	8.21523	7.36612	7.20199	6.42968	5.50553	3.56703	4.22819	4.77844	4.46263
ENSG00000258308	AC079907.2	ENST00000655973,ENST00000550307,ENST00000547004	lncRNA	lncRNA	novel transcript	42.85	12	101954992	101962414	7422	2.09688	0.00384962	2.43939	0.000223479	3.2963	3.55446	3.8981	3.55148	4.34745	3.05103	3.52789	3.50351	4.44778	2.28343	3.51745	3.67047	4.7682	4.17827	3.70756	3.88545	2.1871	2.55395	2.21074	2.22456	2.97256	2.93108
ENSG00000249207	AC079921.1	ENST00000509449,ENST00000668468,ENST00000654813	lncRNA	lncRNA	novel transcript	38.17	4	39066974	39182258	115284	1.94929	4.74059e-09	1.67121	1.80752e-07	8.74883	7.60348	7.70428	8.6413	8.23928	8.34263	7.72813	8.45563	8.27091	7.18245	7.87795	8.58379	7.52291	8.18992	7.68214	7.95416	7.11355	6.4459	6.81643	6.49342	6.89612	5.99738
ENSG00000266208	AC080112.2	ENST00000578774	lncRNA	lncRNA	novel transcript, antisense to GJD3	63.04	17	40360655	40364693	4038	3.20486	4.97758e-10	2.9264	3.70518e-09	5.63726	6.18915	4.14647	5.75929	4.92252	5.78408	5.42363	5.50162	5.98773	5.11283	5.71145	5.05904	5.95884	5.38708	5.82617	5.5046	3.26282	2.62181	2.10985	3.31824	3.86419	4.37073
ENSG00000255182	AC084125.2	ENST00000569326,ENST00000528207,ENST00000532766,ENST00000527086,ENST00000528690	retained_intron,lncRNA	lncRNA	novel transcript, antisense to PPP1R16A	66.17	8	144495458	144505444	9986	-2.29073	0.000882968	-2.35884	0.000223146	3.00005	5.72727	4.96589	3.82536	4.72587	3.81494	4.76164	3.0469	3.29644	5.08908	3.21528	4.13691	3.11525	4.27357	4.94009	5.57897	5.86307	6.36076	6.8264	6.44305	5.6226	6.56408
ENSG00000257202	AC084398.2	ENST00000551918	lncRNA	lncRNA	novel transcript, antisense to DRAM1	41.83	12	101923410	101924719	1309	2.72467	1.013e-09	2.74724	6.14153e-11	7.9294	6.90764	6.07592	7.32324	7.83009	7.75206	6.93789	7.3288	7.4817	6.51405	7.13109	8.57828	7.59834	7.70656	6.82437	7.71027	5.72887	5.59938	4.4916	4.51458	5.85512	5.19401
ENSG00000254744	AC084855.1	ENST00000528696	lncRNA	lncRNA	novel transcript, antisense to ADAMTS17	52.05	15	99970215	99974010	3795	-1.76674	0.0324747	-2.49328	0.000647418	2.02078	2.48134	3.32405	3.00042	3.21444	2.62899	2.56198	2.05314	2.2282	3.69963	3.18451	1.5983	2.10064	2.39587	2.39532	1.50769	3.43954	3.028	4.48248	3.75721	4.54282	4.12183
ENSG00000249955	AC084866.1	ENST00000508955	lncRNA	lncRNA	novel transcript	39.19	4	169981744	169994488	12744	-1.62455	0.0164873	-1.37455	0.0378162	3.79801	5.21625	6.57903	5.40231	4.9507	4.37735	4.87875	4.28794	4.58135	4.52438	5.03291	3.05798	3.9265	4.33879	4.62803	4.53254	5.76082	5.6909	6.6644	6.17507	5.29419	6.14602
ENSG00000256609	AC084880.3	ENST00000535921	lncRNA	lncRNA	novel transcript	45.63	12	119182048	119183259	1211	-2.64369	0.000680222	-2.04062	0.0072894	3.2763	4.9456	3.9948	2.42006	3.23124	2.83729	3.94732	3.32635	3.02392	2.39172	4.24664	4.05734	2.43901	3.46511	2.33456	5.02034	5.63716	4.33149	5.07114	5.22271	6.40757	4.62521
ENSG00000248100	AC087257.1	ENST00000506925	lncRNA	lncRNA	novel transcript	42.56	12	27547050	27552773	5723	-1.68622	0.000622636	-1.42079	0.00303764	6.59092	5.9774	6.91766	6.99347	5.75554	5.84874	6.31469	6.085	5.12092	5.88822	6.04616	7.08527	5.72668	5.84223	4.33029	7.00479	7.61171	7.60343	7.66347	7.72131	6.91685	7.4047
ENSG00000256473	AC087260.1	ENST00000546118	lncRNA	lncRNA	novel transcript, antisense to SOX5	41.36	12	23637973	23638487	514	-2.40234	0.00875724	-2.63802	0.00166737	1.6474	2.36857	2.06312	1.10527	1.62239	1.06009	1.74566	1.09174	1.82805	2.55851	2.22926	1.18872	2.102	1.07586	2.00947	1.74075	3.21932	3.31522	3.25494	3.27572	2.77062	2.7279
ENSG00000267615	AC087289.4	ENST00000587348	lncRNA	lncRNA	novel transcript, antisense to ACOX1	43.4	17	75943832	75945142	1310	-0.618606	0.00937077	-0.810203	0.000108229	7.80961	8.04609	7.82558	7.58201	7.47502	7.48372	7.7116	7.54588	7.81579	8.10072	7.49574	7.49131	7.82015	7.00279	7.82744	7.70547	8.28233	8.1689	8.25014	8.16405	8.50999	8.30915
ENSG00000262003	AC087392.1	ENST00000576252	lncRNA	lncRNA	novel transcript, antisense to NXN	45.67	17	909632	911212	1580	-1.31554	0.000622636	-1.46795	2.87215e-05	4.64963	5.15367	5.17792	5.38912	4.59864	4.95624	3.90017	5.27574	5.67321	5.44997	4.80733	4.99364	5.10972	5.31418	4.63956	5.69021	6.01616	6.28388	6.27706	6.08704	6.26426	6.15138
ENSG00000261879	AC087500.1	ENST00000575601,ENST00000649359,ENST00000571689,ENST00000573772,ENST00000667038,ENST00000669386,ENST00000671211,ENST00000663434,ENST00000656594	lncRNA	lncRNA	novel transcript, antisense to C17orf87	47.72	17	5192027	5248182	56155	5.20051	7.59316e-19	5.35568	8.90219e-22	7.79099	6.36898	4.85359	6.79784	7.76188	7.16455	7.02566	7.51174	6.78684	6.64898	6.59004	8.20162	7.26488	7.51565	7.13927	7.40729	4.23225	3.25042	2.42432	2.94239	4.1222	2.49793
ENSG00000255201	AC087623.1	ENST00000528407	lncRNA	lncRNA	novel transcript	50.78	8	38421889	38426096	4207	-1.15048	0.00590998	-1.39907	0.000186947	6.06285	5.64176	5.78365	5.58745	5.68746	5.91583	5.78537	5.67404	5.48118	6.44469	6.21976	4.64487	6.21528	5.16969	5.7519	4.98425	6.66876	7.25246	6.25767	6.30898	7.33126	6.40087
ENSG00000272092	AC087623.2	ENST00000607047	lncRNA	lncRNA	novel transcript	65.03	8	38382364	38383461	1097	2.73063	0.0209592	2.61453	0.0228338	2.32786	2.81081	3.19215	3.10096	2.29302	2.27627	2.69638	1.72374	3.0015	2.10251	2.00644	3.37931	1.17198	2.71372	2.53497	1.78853	1.11667	1.65511	1.12615	1.13171	1.16459	2.3652
ENSG00000251034	AC087854.1	ENST00000514980,ENST00000662002,ENST00000668235,ENST00000664810	lncRNA	lncRNA	novel transcript	40.4	8	22481588	22553444	71856	1.76764	9.10108e-10	1.43429	2.96799e-07	9.03713	7.85417	8.38986	8.87686	8.48548	8.60394	8.30208	8.66295	8.87337	7.88932	8.55148	7.92896	8.33545	8.51725	8.11772	7.75062	7.46702	7.27474	7.05107	7.13062	7.35091	6.45639
ENSG00000253837	AC090197.1	ENST00000517420,ENST00000519692	retained_intron,lncRNA	lncRNA	novel transcript	49.41	8	23336171	23366125	29954	1.77532	8.84561e-06	1.50473	0.000104884	6.937	7.01503	6.16356	7.73342	6.30097	7.66922	6.77772	7.40509	7.39024	6.84351	6.78731	6.99061	7.05936	6.68165	7.35287	7.26282	6.40911	4.77628	4.9013	5.94021	5.78597	6.2068
ENSG00000267397	AC090229.1	ENST00000590983	lncRNA	lncRNA	novel transcript	37.35	18	35716370	35717978	1608	-6.64361	4.68324e-07	-3.46837	0.0017288	0.481476	0.511127	0.501146	0.510238	0.46848	0.462229	0.756171	0.495971	0.573857	0.499829	0.459601	0.596248	0.517211	1.5948	1.16932	2.29655	2.57777	3.11223	2.95991	3.69803	2.43573	2.70649
ENSG00000267396	AC090236.1	ENST00000590318	lncRNA	lncRNA	novel transcript, antisense to NEDD4L	48.52	18	58398663	58400082	1419	-1.55574	0.00284513	-1.91342	4.62944e-05	3.50907	3.18995	3.15901	3.76956	3.99987	4.07836	3.96019	3.86168	3.82059	4.21871	3.7318	4.21575	1.9584	3.31432	3.50033	3.67161	4.06229	5.17092	4.97821	4.80413	5.2545	4.9674
ENSG00000272418	AC090607.4	ENST00000558192	lncRNA	lncRNA	novel transcript , sense intronic to WDR61	43.51	15	78280950	78282190	1240	-1.01742	0.000224335	-0.946752	0.00027715	6.15558	6.6082	6.70016	6.14617	5.93399	6.13299	6.19059	6.26332	5.77522	6.26468	5.82283	6.39275	6.25971	6.26354	5.5807	6.26176	7.04761	6.71456	7.18544	7.21251	6.90465	6.68574
ENSG00000255542	AC090625.2	ENST00000534165	lncRNA	lncRNA	novel transcript	61	11	35419057	35421002	1945	-4.97515	0.000208283	-4.6192	0.000114359	0.509772	0.547698	1.30746	0.546566	0.493027	0.484945	0.244178	1.76061	0.626771	2.10404	0.481542	0.654652	1.81998	0.50673	0.506462	0.57111	4.09589	2.23148	4.22433	3.91696	3.07532	2.73499
ENSG00000235300	AC090627.1	ENST00000421610,ENST00000604191,ENST00000581362,ENST00000621191	lncRNA	lncRNA	novel transcript, antisense to SKAP1	36.23	17	48294335	48308762	14427	3.15857	2.40586e-10	3.18977	9.87989e-12	8.73781	7.59228	7.95291	8.37001	8.81896	8.30469	8.50276	8.86112	7.83552	6.70848	8.26004	6.77287	8.20441	8.70002	8.25967	7.53485	6.76909	5.394	3.74122	5.57438	5.59556	5.47249
ENSG00000259721	AC090877.2	ENST00000558441,ENST00000560363	lncRNA	lncRNA	novel transcript	69.74	15	32717270	32719007	1737	3.06637	0.00018736	2.0789	0.015583	4.6321	5.28651	3.1017	5.36605	3.59105	4.79411	3.63914	2.78457	6.03897	4.21078	4.66932	2.65183	5.8293	3.26559	4.47952	4.51593	3.5524	3.3936	3.22803	2.32268	1.80261	2.78278
ENSG00000272498	AC090948.2	ENST00000607363	lncRNA	lncRNA	novel transcript, antisense to RFTN1	46.28	3	16339308	16339871	563	1.74172	2.15121e-07	1.87884	1.94655e-09	6.4848	6.12881	5.98284	6.41797	6.35968	6.42185	6.36316	6.24805	6.63471	5.86388	6.45266	6.55096	6.70504	6.81816	6.20239	6.60085	5.08617	5.69482	3.83985	5.01443	5.22789	4.54223
ENSG00000272529	AC090948.3	ENST00000606713	lncRNA	lncRNA	novel transcript, antisense to RFTN1	43.95	3	16345126	16346440	1314	1.75208	0.000271681	1.75456	0.000104233	6.0563	6.02352	5.87419	5.6173	6.48294	6.2139	5.99342	6.4777	6.81239	4.96466	6.41326	6.44734	5.97871	6.07549	6.07459	5.69715	5.13529	4.2018	4.23319	4.43922	5.871	3.62628
ENSG00000259536	AC091045.2	ENST00000561460,ENST00000561039	lncRNA	lncRNA	novel transcript, antisense to C15orf57	45.48	15	40488041	40558019	69978	0.793564	0.000632324	0.719665	0.00126928	8.48182	8.19685	8.13565	8.35869	8.60306	7.99497	8.301	7.93822	8.77225	8.19237	8.34562	8.49803	8.39699	8.72203	8.21848	8.30327	7.95472	7.37393	7.55252	7.92717	7.75766	7.8434
ENSG00000258909	AC091078.2	ENST00000556708	lncRNA	lncRNA	novel transcript	46.73	15	93416850	93422576	5726	-2.73094	0.0217549	-3.22852	0.00315136	1.34369	0.769916	0.761574	1.39812	0.734522	1.30751	0.588876	1.37107	1.52034	2.05265	2.16087	0.842447	1.41139	1.33923	0.743112	0.785426	2.85118	3.34832	2.18592	3.00597	2.49261	1.75721
ENSG00000254400	AC091564.2	ENST00000527191	lncRNA	lncRNA	novel transcript	65.08	11	6603642	6604420	778	0.624809	0.0475312	0.667887	0.022175	7.3339	6.74916	7.06498	7.25092	7.42046	6.85866	7.00843	7.14159	6.72507	7.14253	7.01152	7.66817	7.43935	7.00215	6.79196	6.82803	6.98866	6.73798	6.23426	6.14893	6.61958	6.68146
ENSG00000255680	AC091564.6	ENST00000545572	lncRNA	lncRNA	novel transcript	56.21	11	6618790	6619764	974	1.23308	0.00043106	1.29795	6.27276e-05	8.22327	8.60909	7.51818	8.40984	8.62493	8.59105	8.95195	7.89073	8.4818	8.13986	7.82603	8.87091	8.85643	8.45863	8.63158	8.71829	7.19477	7.26499	6.69196	7.28208	7.70078	8.11162
ENSG00000264012	AC091588.1	ENST00000578504	lncRNA	lncRNA	novel transcript, antisense to GATA6	35.06	18	22175465	22176662	1197	-3.92536	0.000832865	-2.96411	0.00339189	1.24186	1.29666	1.27816	0.667161	1.218	0.630652	1.36569	0.656222	0.716824	0.659173	1.56901	1.45735	0.672534	1.61481	0.643234	0.682106	2.92852	2.74876	2.77675	2.79712	1.29344	2.15811
ENSG00000253766	AC091946.1	ENST00000522350	lncRNA	lncRNA	novel transcript	34.72	5	21616262	21779522	163260	-4.22344	0.00946642	-4.85245	0.000929446	0.0838017	0.795192	0.096353	0.102185	0.0755594	0.0716096	0.383989	0.0930424	0.143482	0.774395	0.0699522	0.158205	0.10667	0.0822982	0.736046	0.11465	2.31203	2.31903	2.34742	2.25694	0.101643	1.17802
ENSG00000253921	AC091982.1	ENST00000518182	lncRNA	lncRNA	novel transcript	44.97	5	151753992	151767247	13255	1.26657	0.0405942	1.36671	0.0171824	3.95005	4.15686	3.78623	3.11306	4.33022	3.77263	4.24314	4.19471	3.72611	4.20877	3.35502	4.11124	3.35666	4.73359	4.04066	3.58256	3.50294	3.35628	2.37021	3.0069	3.11057	3.47166
ENSG00000267458	AC092069.1	ENST00000589120	lncRNA	lncRNA	novel transcript, antisense to CALR	52.43	19	12944118	12944487	369	1.41791	7.44082e-07	1.16815	2.65499e-05	11.2775	10.2982	10.3124	10.9656	11.1027	10.6088	10.182	10.4995	10.8342	9.90733	10.1593	11.1649	10.4587	10.7427	10.2859	10.9797	9.7505	9.60383	9.87674	9.34917	9.41585	9.6644
ENSG00000261235	AC092142.1	ENST00000561826,ENST00000567021	lncRNA	lncRNA	novel transcript, antisense to HSD17B2	41.47	16	82044336	82139631	95295	-3.93867	8.42663e-07	-2.74455	0.000374633	2.23415	2.75058	2.29072	3.70443	3.69879	3.14639	4.24785	1.63053	1.79951	2.28695	2.58423	5.01787	2.33669	3.5873	2.64689	4.74906	5.88797	5.25701	5.84214	6.4614	5.69451	5.69518
ENSG00000261471	AC092145.1	ENST00000564809	lncRNA	lncRNA	novel transcript, antisense to COTL1	52.01	16	84594393	84596826	2433	2.93183	1.21643e-13	3.56221	3.19576e-22	6.09218	7.16765	5.83249	6.90889	6.97691	7.00806	7.85238	7.78666	7.18557	6.54138	7.01052	6.82422	7.96777	7.34559	7.68217	7.07594	5.16946	4.36262	4.09939	4.65464	4.41114	4.98172
ENSG00000226622	AC092155.1	ENST00000444672,ENST00000671180,ENST00000665118,ENST00000671204,ENST00000668862,ENST00000659893,ENST00000655358,ENST00000660725,ENST00000671367,ENST00000657674,ENST00000653757,ENST00000664816,ENST00000656978,ENST00000665285,ENST00000657352,ENST00000663301,ENST00000656395,ENST00000664144,ENST00000667559,ENST00000652843,ENST00000668502,ENST00000662774,ENST00000657052,ENST00000416111,ENST00000668814…	lncRNA	lncRNA	novel transcript	39.9	2	62533681	62662829	129148	-3.73055	4.71319e-08	-3.97376	2.83534e-10	1.7464	2.56646	2.22328	1.81478	1.71542	1.70051	1.25972	1.78088	1.96585	1.79005	2.84204	1.25011	1.1341	1.07768	1.74027	1.86069	3.84374	4.17431	4.46006	4.65368	3.96496	4.06247
ENSG00000230552	AC092162.2	ENST00000438143,ENST00000428283,ENST00000430460,ENST00000451851,ENST00000652997,ENST00000657778	lncRNA,retained_intron	lncRNA	novel transcript	40.44	2	176723614	176819310	95696	-2.39906	4.96116e-05	-2.18471	9.30429e-05	4.30411	4.87988	4.98304	3.41857	2.99147	4.94972	4.87321	4.65608	4.77006	4.75571	4.93872	2.98462	4.64931	3.737	5.46653	3.18702	6.60205	6.71883	5.61181	6.87631	5.78814	5.57744
ENSG00000268618	AC092316.1	ENST00000598703	lncRNA	lncRNA	novel transcript, antisense to MYO1F	49.84	19	8549506	8550139	633	2.7046	0.0127705	4.23976	4.46033e-06	2.55202	2.34482	2.3186	3.05827	2.51432	3.0618	3.73655	3.7499	1.40348	2.60519	2.89508	3.13198	4.33063	3.85434	3.85357	2.39335	1.25485	1.83412	1.26791	1.27556	1.94193	1.91133
ENSG00000250541	AC092436.3	ENST00000510905	lncRNA	lncRNA	novel transcript	40.04	4	25770266	25773577	3311	3.14996	5.87722e-10	2.96238	1.55168e-09	5.14237	4.77682	4.87887	5.2605	5.69382	4.42367	5.06165	4.98424	5.82937	4.48196	5.39155	5.02972	5.28896	4.97385	4.57198	5.11946	4.00548	2.88719	2.53954	2.00586	3.33044	2.99646
ENSG00000226605	AC092567.1	ENST00000452397	lncRNA	lncRNA	novel transcript	37.84	2	62826064	62858438	32374	-1.29426	0.000644965	-1.08129	0.00336874	5.28478	6.56806	6.66552	5.58293	5.23188	6.08003	6.39174	5.90522	6.34675	6.89959	6.80848	6.14115	5.95238	5.9864	6.02073	6.51546	7.136	6.93746	6.88027	7.31949	7.35366	7.3297
ENSG00000257277	AC092652.1	ENST00000668870,ENST00000552220,ENST00000552418	lncRNA	lncRNA	novel transcript, antisense to ARHGAP15	38.25	2	143674315	143741294	66979	2.85859	1.91002e-06	2.51574	1.4416e-05	6.84844	4.61991	5.42194	6.16512	6.33279	6.25148	6.11723	6.62111	6.31707	4.35224	6.05115	4.71946	5.38325	6.24724	5.69283	4.88177	5.02197	3.76419	3.0986	3.81695	4.11255	2.81323
ENSG00000230393	AC092667.1	ENST00000434301	lncRNA	lncRNA	novel transcript	51.74	2	100104919	100107504	2585	4.16595	5.00291e-07	4.29228	6.85446e-08	5.11613	3.99572	2.27303	3.23552	4.125	4.10083	4.69385	4.53103	4.22601	3.20126	3.90786	4.61039	3.83783	4.89897	4.16516	3.66723	1.58685	2.16934	1.60501	2.20534	2.29375	2.25856
ENSG00000260555	AC092681.2	ENST00000565102	lncRNA	lncRNA	novel transcript	47.7	7	150000752	150005124	4372	-1.07927	0.0319878	-1.32637	0.00323396	4.77719	6.0629	5.07183	5.17265	4.87289	4.91474	5.0185	4.83449	4.36382	4.99861	5.33567	4.84271	5.2006	4.28756	4.91486	4.79403	5.37307	5.75235	5.41634	6.66742	5.03669	6.54646
ENSG00000272275	AC092687.3	ENST00000606907	lncRNA	lncRNA	novel transcript	56.41	2	10767875	10770058	2183	-2.4418	4.40459e-05	-1.8549	0.00175294	4.47398	6.47386	6.73303	5.07745	5.05699	5.58284	5.95656	4.53048	5.05669	5.90985	4.12268	4.26893	6.09553	5.1695	6.03244	7.24763	7.53729	6.90632	7.58498	7.31655	7.25559	8.07303
ENSG00000269667	AC092723.1	ENST00000599411	lncRNA	lncRNA	novel transcript	57.85	16	85981750	85984881	3131	4.49568	0.00935129	4.46075	0.00728332	0.926056	0.405574	0.957372	0.405145	1.49765	1.85117	2.02724	1.30288	1.0764	1.78346	0.381275	0.448266	1.82994	0.922313	1.26667	1.00328	0.380518	0.381452	0.385264	0.388062	0.404737	0.398026
ENSG00000259238	AC092755.2	ENST00000560199	lncRNA	lncRNA	novel transcript, antisense to BNIP2	61.97	15	59688517	59689418	901	0.706941	0.00206503	0.696047	0.00132043	7.02256	7.18556	6.94784	7.43179	7.15018	7.28263	7.26711	6.80479	7.11623	6.91307	6.90877	7.46646	7.44902	7.16857	7.06029	7.19834	6.67984	6.5829	6.50277	6.88615	6.34116	6.57004
ENSG00000234943	AC092839.2	ENST00000431130	lncRNA	lncRNA	novel transcript	39.31	2	54545368	54546677	1309	-1.29182	0.0156535	-1.27532	0.0109988	4.76285	4.18838	4.84055	4.18513	5.23566	4.61046	5.08749	3.41622	4.26922	5.10034	5.61017	4.49783	4.06699	4.19649	4.75264	4.50008	5.90789	5.9912	5.13669	5.25958	6.12879	5.02169
ENSG00000243176	AC092944.1	ENST00000460796,ENST00000487238,ENST00000488040,ENST00000475102,ENST00000494885,ENST00000667900,ENST00000654819,ENST00000668714	retained_intron,lncRNA	lncRNA	novel transcript	39.24	3	157174201	157381265	207064	-2.60133	0.00337009	-2.32754	0.00449642	1.11466	1.74283	2.60155	1.74109	1.65957	1.64743	2.09953	2.0889	1.8673	2.5977	2.00071	1.22904	1.1497	1.11236	2.04746	2.17081	3.43185	2.65882	3.38568	3.40688	2.4028	3.39011
ENSG00000241490	AC093010.2	ENST00000481773,ENST00000493033	lncRNA	lncRNA	novel transcript, antisense to ZNF80	42.55	3	114214313	114236204	21891	3.00263	0.0023551	3.85757	1.23321e-05	3.3755	3.27774	3.61792	3.47781	5.48659	4.40223	4.10007	5.44812	3.88065	3.23893	4.46055	2.52989	4.33831	5.53255	5.92797	3.87324	3.60681	2.16263	1.57314	2.20152	1.6556	1.62766
ENSG00000259976	AC093010.3	ENST00000570269	lncRNA	lncRNA	novel transcript	37.39	3	114314501	114329714	15213	2.99996	7.16096e-06	3.10442	7.86987e-07	5.17298	4.67795	4.92432	4.04709	5.44927	5.30924	5.60654	5.32543	5.59962	4.5497	4.81616	4.61992	5.05114	5.81053	5.25416	4.11848	3.97969	1.91971	1.93764	1.95067	3.00239	3.84606
ENSG00000250761	AC093305.1	ENST00000514105	lncRNA	lncRNA	novel transcript	38.63	5	7707802	7749766	41964	-3.48023	0.000123047	-3.04768	0.000321686	1.2714	2.44517	2.73152	2.00644	1.24852	1.8834	2.66369	2.71496	1.43157	3.86748	2.59798	2.22519	1.33382	1.92681	3.78752	2.05571	3.70684	4.60133	4.63568	4.39206	5.5397	4.79516
ENSG00000264739	AC093484.2	ENST00000580996	lncRNA	lncRNA	novel transcript	59.6	17	16414524	16416689	2165	3.5947	1.49767e-20	3.39658	6.78582e-20	6.99589	6.43236	5.85618	6.50038	6.74162	6.08878	6.28736	5.73462	6.54243	5.9066	5.76883	7.02517	6.70413	6.51605	6.10624	6.48715	3.87317	3.20205	3.22928	4.2382	4.06336	4.31924
ENSG00000250602	AC093535.1	ENST00000648070,ENST00000515808,ENST00000512779,ENST00000512500	lncRNA	lncRNA	novel transcript, antisense to GRAMD3	39.44	5	126372477	126509021	136544	-1.30971	5.7879e-05	-0.973047	0.00281112	6.88881	7.69609	8.44026	7.55278	7.34831	7.47295	7.43083	7.14379	6.99632	7.46627	7.80248	7.39719	6.89751	7.46163	7.0695	8.22865	8.41785	8.40535	8.7245	8.50394	8.14732	8.38884
ENSG00000242048	AC093583.1	ENST00000462083,ENST00000481153	lncRNA,retained_intron	lncRNA	uncharacterized LOC644090 [Source:NCBI gene;Acc:644090]	52.6	7	151806490	151810820	4330	1.11347	0.00175567	1.46663	2.93136e-06	5.51907	5.64183	5.60066	5.68476	6.13114	6.16924	6.14008	5.96089	6.1767	5.86922	6.00911	6.52752	6.58545	6.50538	6.00269	6.0123	4.96944	5.4291	4.39152	4.62722	5.53568	5.12073
ENSG00000261668	AC093591.2	ENST00000565254	lncRNA	lncRNA	novel transcript, antisense HSPA4L	37.29	4	127840198	127844040	3842	-1.63597	0.00189065	-1.1509	0.031395	4.88722	5.46479	6.64432	5.771	5.99729	4.9574	5.05248	5.09478	3.59601	5.11036	5.01408	6.26808	4.76105	5.46034	4.95354	6.11572	6.70044	6.26071	6.82412	6.78951	6.15839	6.5377
ENSG00000242474	AC093627.5	ENST00000462565,ENST00000480919,ENST00000497320,ENST00000487884,ENST00000659412,ENST00000665089,ENST00000660888,ENST00000661789,ENST00000655134,ENST00000658260,ENST00000655278,ENST00000663267,ENST00000667371,ENST00000653553	lncRNA	lncRNA	novel transcript	48.82	7	135853	149527	13674	5.89397	0.000120791	6.69311	3.01046e-06	3.2565	2.44427	0.93768	0.950674	4.21413	1.98297	3.35989	2.07855	1.04104	2.65952	1.55056	4.72963	4.40852	3.24785	2.34467	2.9655	0.87565	0.878578	0.890465	0.899115	0.949469	0.929442
ENSG00000273449	AC093788.1	ENST00000609356	lncRNA	lncRNA	novel transcript	33.87	4	163529771	163530697	926	3.18448	2.2521e-17	2.9352	3.04873e-16	7.53465	6.68507	6.00585	7.05041	6.81562	6.92729	6.14022	6.81679	6.88894	5.75981	6.47884	7.15649	5.83282	7.07505	6.72265	7.22789	4.62252	4.81288	4.32246	4.20547	4.33748	4.55291
ENSG00000233110	AC093797.1	ENST00000411847	lncRNA	lncRNA	novel transcript, antisense to SORBS2	40.9	4	185587909	185594003	6094	-2.20365	0.000959909	-1.65049	0.0100699	2.17686	2.91436	2.88502	2.24188	2.14756	3.32774	3.33831	2.86981	2.79746	3.45408	4.04251	2.43838	3.35016	2.54259	3.22573	2.28574	4.41936	4.11764	4.45953	3.50629	4.53305	3.81516
ENSG00000272950	AC093799.1	ENST00000610062	lncRNA	lncRNA	novel transcript, antisense to BAIAP2L1	44.46	7	98322853	98323430	577	-2.5825	0.00560652	-2.24721	0.0110703	1.34617	3.58638	3.28045	1.38657	1.32796	1.90661	2.21074	2.9069	2.1615	3.11165	2.79209	2.97272	1.39638	2.33594	2.33538	2.4726	4.20337	4.46817	4.30007	3.93275	3.89491	2.90506
ENSG00000270681	AC095055.1	ENST00000603472	lncRNA	lncRNA	novel transcript, antisense to SH3D19	36.03	4	151139991	151141103	1112	-1.83147	0.000574962	-1.53634	0.00276819	4.09247	3.18628	5.72664	4.54978	4.73029	5.27944	4.33089	4.68024	4.43377	4.89265	5.17378	4.97782	4.22526	3.36504	4.61295	4.81164	6.03543	6.04436	5.90126	5.89933	6.51692	4.97902
ENSG00000237453	AC096536.1	ENST00000450503	lncRNA	lncRNA	novel transcript, antisense to TTC22	47.25	1	54792885	54794905	2020	-1.47707	0.0498218	-1.5265	0.0291402	3.08256	4.5202	4.21644	3.7595	3.04174	3.02206	4.0022	1.89154	3.98069	4.39505	2.36833	3.68479	3.92802	4.61131	3.91689	3.46662	5.19686	4.82098	4.95177	4.95269	3.75656	5.06204
ENSG00000242396	AC096536.2	ENST00000415336	lncRNA	lncRNA	novel transcript	65.93	1	54886875	54888001	1126	-2.13048	1.02569e-07	-1.66675	1.9302e-05	7.27338	8.07734	8.5097	7.43015	7.48744	7.42064	7.92187	6.63925	6.90101	8.0456	7.42202	8.63149	7.19808	8.05741	7.30926	8.46868	8.99499	9.3584	9.92285	9.68976	8.48894	9.03153
ENSG00000273472	AC096733.3	ENST00000609937	lncRNA	lncRNA	novel transcript	50.79	4	140756528	140757921	1393	2.21313	0.000495076	2.39953	4.53833e-05	4.42948	3.78572	4.42332	5.14563	3.63585	4.35479	5.05422	3.56962	4.93455	4.0162	4.55727	4.64287	5.07491	4.56749	3.814	4.69141	1.84545	2.76032	2.4136	3.49523	3.19321	3.73059
ENSG00000251171	AC096741.1	ENST00000510225	lncRNA	lncRNA	novel transcript	38.03	4	169201794	169220349	18555	-1.72856	1.10276e-05	-1.65366	6.96844e-06	5.47087	4.17596	5.29808	5.39083	4.59616	4.57138	5.11393	4.60849	5.53299	4.96801	5.50774	5.55978	4.34182	5.36601	4.05771	5.22825	6.52896	6.32074	6.5127	6.30888	6.07193	6.46591
ENSG00000272851	AC096772.2	ENST00000609146	lncRNA	lncRNA	novel transcript	36.52	2	207753872	207754435	563	1.61619	2.23053e-06	1.62161	4.33377e-07	7.28603	6.77951	6.37989	7.41396	7.13302	7.63244	6.77447	7.26976	7.19492	6.29787	6.97522	7.89085	7.26145	7.35117	6.8412	7.23685	6.07006	5.97694	6.04739	6.14036	5.76103	5.1239
ENSG00000270562	AC097634.1	ENST00000604491	lncRNA	lncRNA	novel transcript	35.02	3	71584943	71587409	2466	1.56769	0.0170106	1.69679	0.00521532	4.88445	4.72054	4.30994	5.27777	5.15488	5.38158	5.68547	4.29047	4.58131	4.50549	4.73257	3.89002	4.8216	6.08664	5.28873	4.70888	3.6084	2.04218	3.64475	4.09478	4.54217	4.1736
ENSG00000250604	AC098679.1	ENST00000513067	lncRNA	lncRNA	novel transcript	42.68	4	158199105	158200442	1337	1.32533	0.0408793	1.90726	0.000589832	6.25809	5.53066	5.58143	4.64292	5.98365	5.65563	5.44504	5.98429	5.0785	4.69903	5.60779	6.70115	6.05907	6.84642	4.78758	5.60681	5.30814	2.76655	4.37488	4.15736	5.12891	4.23712
ENSG00000267112	AC098848.1	ENST00000588466	lncRNA	lncRNA	novel transcript, antisense to RAB27B	35.21	18	54885866	54898083	12217	-1.82675	2.80656e-05	-1.14408	0.0116959	6.53511	7.21233	8.68789	7.08313	6.91898	6.75494	6.66119	6.69973	6.81307	6.6915	7.46642	7.24373	6.57552	7.10533	6.2234	7.96944	8.64951	8.30106	8.90385	8.09713	7.96501	7.93823
ENSG00000250990	AC098851.1	ENST00000476561	lncRNA	lncRNA	novel transcript	38.44	7	77246340	77258123	11783	-1.45613	0.00156168	-0.994041	0.0342195	4.2591	5.59049	6.44497	5.32078	5.81056	4.70511	5.3768	4.92094	4.45439	5.33652	5.50926	4.9321	5.15474	5.67345	5.50322	5.51319	6.08826	5.87114	6.69118	6.91954	5.91437	5.90823
ENSG00000237568	AC099063.1	ENST00000437128	lncRNA	lncRNA	novel transcript	38.05	1	89260582	89269754	9172	6.71479	1.48845e-19	6.32018	2.47144e-19	10.7858	9.17011	8.5026	10.1483	10.6816	10.1642	9.03453	10.8237	10.3274	8.76177	9.29431	10.3049	9.26367	10.3886	9.06918	9.96665	6.14022	4.88182	3.43734	4.50782	3.54539	5.23112
ENSG00000260594	AC099313.1	ENST00000568437	lncRNA	lncRNA	novel transcript, antisense to CDYL2	39.22	16	80736360	80742305	5945	3.03443	0.00016318	2.73034	0.000533025	3.8966	3.9012	2.21956	4.0971	3.94218	4.19528	3.66392	4.04437	4.50458	1.62157	3.81593	4.5881	3.17965	4.06853	3.4065	3.41321	2.49012	2.12248	2.14195	2.81773	2.23901	1.61465
ENSG00000273328	AC099329.2	ENST00000496604,ENST00000487368,ENST00000471537	lncRNA	lncRNA	novel transcript	44.31	3	42809414	42908105	98691	-3.48914	0.00373229	-2.86613	0.0118317	2.34153	1.69279	2.09286	1.01534	2.00469	0.956378	1.73064	0.99775	1.09435	2.08931	2.7024	1.12238	1.02395	0.977037	0.976782	3.25302	2.69695	3.35505	4.40593	3.7447	3.03605	4.13525
ENSG00000228133	AC099684.1	ENST00000572287,ENST00000425277,ENST00000670164	lncRNA	lncRNA	novel transcript, antisense to RTN4RL1	55.93	17	2017716	2020706	2990	-4.11296	0.000738396	-3.17705	0.00767631	1.4452	1.51008	2.93519	1.50815	1.41644	2.48354	3.77862	2.1528	1.64461	4.62452	3.57847	4.10083	3.24914	2.1041	4.12739	2.24907	5.30365	5.75066	6.18046	6.17269	5.3023	5.71472
ENSG00000267758	AC099811.4	ENST00000592536	lncRNA	lncRNA	novel transcript	38.82	17	42268587	42269807	1220	0.751315	0.0101	0.702901	0.0119983	7.20703	6.66329	6.60847	6.70609	6.94265	6.86564	6.87252	7.04807	7.12896	6.15891	6.59414	7.11716	6.68936	6.61601	7.0363	6.56256	6.50109	6.17945	6.45379	5.90433	6.42049	5.9534
ENSG00000187229	AC100800.1	ENST00000524252	lncRNA	lncRNA	novel transcript, antisense to PSD3	39.17	8	18720905	18734405	13500	-1.33965	0.00118326	-1.1639	0.00358517	6.87403	6.6545	7.15535	6.43638	5.98028	6.99006	6.46468	6.52636	5.43349	6.59353	7.21621	7.12338	6.11003	5.98834	5.35251	6.81682	7.88138	7.65229	7.68118	7.6534	7.46455	7.11421
ENSG00000246582	AC100861.1	ENST00000517774,ENST00000500853,ENST00000522600,ENST00000670072	lncRNA,retained_intron	lncRNA	novel transcript, antisense to TNFRSF10A	44.78	8	23224471	23230926	6455	1.63061	4.31344e-05	1.74434	2.53303e-06	5.89301	5.66625	4.99114	4.878	5.40423	4.83521	5.42581	5.27612	5.92371	5.29184	5.45082	6.01499	5.9154	5.78828	5.68461	5.17222	4.59042	3.78204	3.81147	4.36996	4.26201	4.73773
ENSG00000250714	AC100861.2	ENST00000511929	lncRNA	lncRNA	novel transcript	41.51	8	23225233	23230915	5682	1.76665	0.010664	1.57659	0.0195475	5.58309	4.01801	3.98193	5.79608	4.10192	4.36262	4.71077	3.65678	4.49365	3.67014	4.43336	4.68472	4.80738	5.18031	4.50902	5.36352	3.82462	3.53157	3.72126	4.22695	3.51122	2.0124
ENSG00000257178	AC103702.1	ENST00000548801	lncRNA	lncRNA	novel transcript, sense intronic to HOXB3	52.28	17	48579630	48582259	2629	4.74877	0.00154415	4.39408	0.00306609	1.40129	0.562978	0.55806	1.10952	2.12836	1.36118	1.77438	1.08689	1.87916	1.43982	1.60048	0.606863	1.47657	1.64742	1.64692	1.14052	0.537339	0.538293	0.542189	0.545049	0.56212	0.555245
ENSG00000253924	AC103831.1	ENST00000522228,ENST00000663857	lncRNA	lncRNA	novel transcript	36.83	8	52294455	52301942	7487	4.83018	0.000186385	4.95509	7.08073e-05	3.93442	2.68483	2.14196	2.16487	2.33695	2.53842	2.90003	3.12521	1.9026	2.42471	1.66707	3.58942	2.70303	3.4936	1.70648	2.74003	1.66371	1.09651	1.10543	1.11194	1.15023	1.13493
ENSG00000271725	AC103858.1	ENST00000607019	lncRNA	lncRNA	novel transcript	47.58	15	81303215	81309391	6176	1.71108	1.27007e-06	1.63334	1.02533e-06	8.59556	7.2885	7.59787	8.02231	8.05753	7.84853	8.09861	8.391	7.95766	6.84414	7.73078	7.09713	7.91365	8.10613	7.94963	7.07858	6.617	6.22137	6.31921	6.14613	6.79268	6.9313
ENSG00000251438	AC104078.2	ENST00000504344	lncRNA	lncRNA	novel transcript	37.74	4	36311190	36392410	81220	4.57028	0.000776689	3.94848	0.00419441	2.27775	0.908762	1.84486	2.69378	3.10077	2.01591	1.71407	1.46692	2.30763	1.47386	2.66797	1.65129	1.50527	2.59795	1.79383	1.91052	0.868663	1.40267	0.87631	0.880806	0.907433	0.896751
ENSG00000267476	AC104365.2	ENST00000588835,ENST00000587080	lncRNA	lncRNA	novel transcript, antisense to MALT1	38.59	18	58672613	58752730	80117	0.946184	0.00665077	0.897747	0.00696533	6.1654	6.2627	5.71011	6.01227	6.3902	5.86204	5.88147	6.24191	6.79524	6.24399	6.32822	6.45843	5.82127	6.23875	6.58576	6.57097	6.00483	4.73191	5.61709	5.45426	5.59909	5.56697
ENSG00000267628	AC104423.1	ENST00000591742	lncRNA	lncRNA	novel transcript, antisense to ATP9B	39.45	18	79253577	79254856	1279	1.18894	0.0123338	0.979311	0.0383777	5.67531	5.60611	5.97439	6.35581	4.95259	6.41261	5.03773	5.69598	5.83837	5.90091	5.21864	6.46813	5.28059	5.06289	5.58301	6.38731	5.45194	5.04842	4.88042	5.27936	4.54234	4.54462
ENSG00000263370	AC104564.1	ENST00000581240	lncRNA	lncRNA	novel transcript, antisense to SSH2	47.37	17	29639627	29640825	1198	1.35058	0.0270688	1.61483	0.00329589	4.36782	4.1945	3.61866	4.83515	3.32529	4.91625	4.98326	4.89625	3.66645	4.15334	4.19902	4.50274	4.41491	3.96593	4.58365	4.77886	2.8045	2.81029	3.50772	3.34409	3.94916	3.89974
ENSG00000259792	AC104758.1	ENST00000562716	lncRNA	lncRNA	novel transcript, antisense to TBC1D2B	60.85	15	77993405	77995289	1884	1.31254	1.40739e-07	1.0194	3.24113e-05	7.8539	7.50049	6.82861	8.04386	7.75895	7.79278	7.41704	7.4856	7.51308	7.58847	7.07158	7.92221	7.9592	7.66153	7.23291	7.4843	6.82463	6.73504	6.41516	6.68995	6.84156	6.55852
ENSG00000248318	AC104958.1	ENST00000509350	lncRNA	lncRNA	novel transcript	40.37	8	120761253	120776832	15579	0.888521	0.00965093	1.2808	1.43153e-05	7.06735	6.38772	6.73109	6.49967	7.27255	7.13366	7.07844	6.70867	6.93754	6.17786	7.1012	7.75588	6.97491	7.34505	6.79812	7.51223	5.81508	6.0084	6.34606	6.37217	6.20066	6.05056
ENSG00000267226	AC104971.1	ENST00000588144	lncRNA	lncRNA	novel transcript, antisense to MALT1	58.21	18	58670009	58671877	1868	1.44248	0.00143682	1.12478	0.0135108	5.29427	5.70281	4.74945	5.85812	6.00322	6.05766	5.9398	5.1158	5.91677	6.39255	5.09186	6.21411	6.0605	5.43543	5.9604	5.77906	4.66693	4.83168	4.62064	5.70651	3.85033	4.63179
ENSG00000264125	AC104984.2	ENST00000581633	lncRNA	lncRNA	novel transcript, antisense to SLC6A4	42.58	17	30204318	30206468	2150	-4.54533	0.00742726	-4.14608	0.00802465	-0.0487783	-0.0352486	-0.0398352	-0.0356583	-0.0546165	-0.0574044	-0.131171	0.572816	-0.00571097	0.57923	0.512884	0.00511651	-0.0324374	-0.0498453	-0.049939	-0.0266874	1.35036	1.93154	0.894701	0.536908	0.985545	2.04564
ENSG00000203392	AC105020.1	ENST00000435356	lncRNA	lncRNA	novel transcript, antisense to CSPG4	54.01	15	75678548	75680752	2204	-2.11764	0.0265926	-2.17228	0.0139569	1.80857	1.26896	2.73284	1.26799	1.22262	2.61728	2.07038	2.21617	1.9979	3.3321	1.76433	2.46858	1.27563	2.17417	2.17365	2.30016	3.29766	3.01222	3.22501	3.6275	3.36441	3.70332
ENSG00000254973	AC105219.4	ENST00000529743	lncRNA	lncRNA	novel transcript	50.41	8	143758153	143771870	13717	-2.17296	0.00749761	-1.89346	0.0148214	2.20289	3.71142	4.36729	2.27319	1.59372	2.53613	3.33089	2.23833	2.85286	4.28554	2.52864	3.68572	2.98964	3.2923	2.87168	2.72733	4.27094	4.68088	5.13784	4.18758	4.39894	4.48455
ENSG00000245213	AC105285.1	ENST00000656803,ENST00000663396,ENST00000500914,ENST00000661589,ENST00000499322,ENST00000659700,ENST00000666327,ENST00000510523,ENST00000660750	lncRNA	lncRNA	novel transcript, antisense to GALNT7	39.53	4	173094868	173169652	74784	1.88549	0.000821958	1.61705	0.00362915	4.83363	4.61088	3.89607	5.21061	4.36609	4.6343	5.05649	4.3838	4.22335	4.96382	3.67669	5.22191	4.91437	4.40692	4.40612	3.92219	3.10959	2.84302	4.18492	2.88474	2.98716	4.07016
ENSG00000251186	AC105345.2	ENST00000515186	lncRNA	lncRNA	novel transcript	48.4	4	8453410	8454942	1532	-0.844198	0.0171083	-0.883855	0.00690809	5.73228	5.71178	5.79515	5.35264	5.29448	5.55068	5.81517	5.40738	5.41125	5.64298	5.0868	5.26286	5.43861	5.77885	5.57804	5.08777	6.17766	5.83583	6.56917	6.7175	5.8295	5.55582
ENSG00000230698	AC105935.2	ENST00000435478	lncRNA	lncRNA	novel transcript	58.57	3	49899302	49903757	4455	-1.54001	0.0347572	-2.29061	0.000275145	2.47506	4.34818	4.58088	3.24334	4.60128	3.31473	3.98084	3.19677	4.22274	5.48514	4.2456	2.78477	2.9689	2.85258	4.00343	4.06125	4.80953	6.06305	5.38858	5.37754	5.22905	5.52127
ENSG00000265656	AC106037.3	ENST00000578583	lncRNA	lncRNA	novel transcript, antisense to ABHD3	43.35	18	21673628	21682561	8933	1.51033	0.0310065	1.50244	0.0234358	4.88115	4.44935	4.82762	5.53953	5.61264	4.92093	5.1648	4.87507	4.45972	4.50237	4.72937	5.19938	5.52791	4.74027	5.1945	4.29706	4.34049	4.59264	2.05544	4.57312	3.59493	2.11191
ENSG00000261302	AC106779.1	ENST00000561663,ENST00000564560,ENST00000668197	lncRNA	lncRNA	novel transcript, antisense to NUP93	42.6	16	56708450	56730010	21560	3.78093	0.00426143	3.64845	0.00479905	2.25476	2.05555	2.03179	2.05343	3.41869	2.86947	2.37209	3.437	2.20634	2.02866	1.93344	1.18392	2.75461	2.79179	2.63979	1.12874	1.58078	1.07504	1.08119	1.08571	1.11275	1.64999
ENSG00000250159	AC106791.1	ENST00000514616,ENST00000508281,ENST00000661977,ENST00000666934,ENST00000670115	lncRNA	lncRNA	novel transcript	38.18	5	137809780	137889394	79614	-8.3365	1.23081e-05	-6.5372	0.000189714	0.590304	0.661673	0.637889	0.659565	0.558312	1.96893	2.09811	0.625465	0.806168	1.54197	0.536187	0.855901	3.34885	0.584514	2.03034	2.2135	5.52743	3.82374	5.76244	2.01327	9.76289	3.43861
ENSG00000253519	AC106801.1	ENST00000518054	lncRNA	lncRNA	novel transcript	42.52	5	157565964	157569098	3134	2.49013	6.46505e-08	2.41569	3.03687e-08	6.75283	6.54274	4.67346	6.55075	6.76444	7.02148	6.65951	7.00056	6.77543	6.15221	6.69884	5.83589	6.69381	7.17593	7.05607	6.18006	5.3753	4.7094	3.82541	5.27813	4.81023	3.70256
ENSG00000248571	AC106882.1	ENST00000515789	lncRNA	lncRNA	novel transcript	38.82	4	152666368	152670107	3739	-1.98537	2.00771e-05	-1.26756	0.00837584	6.4449	7.2592	7.52687	5.21306	6.65368	6.79481	7.29086	6.23774	6.4492	7.38924	6.30709	7.62703	6.66693	7.12619	7.22485	8.38993	7.92271	8.61833	8.37583	9.0582	7.91931	7.80886
ENSG00000271065	AC107031.1	ENST00000604939	lncRNA	lncRNA	novel transcript, antisense to SLC4A8	41.64	12	51421956	51424611	2655	2.92986	0.0116041	3.26109	0.00259733	2.07292	2.14421	2.39568	2.98042	2.98159	2.50197	2.45706	3.07094	2.82567	1.16814	2.66989	3.3961	1.77854	3.3402	1.70461	2.18878	1.12859	1.13048	1.13822	1.69568	1.76338	1.73632
ENSG00000233860	AC107072.2	ENST00000452412,ENST00000666924,ENST00000660459,ENST00000669577,ENST00000668373,ENST00000666047	lncRNA	lncRNA	novel transcript	41.46	4	76708853	76802426	93573	-4.00635	5.31575e-05	-4.81249	6.57624e-07	0.614014	0.644385	0.634156	1.34632	0.600718	0.594326	1.18148	0.628855	1.94242	1.32457	1.24071	0.731843	0.650622	0.611593	0.611381	1.38677	3.0081	2.79943	3.26845	3.06716	3.53884	3.03864
ENSG00000251523	AC108159.1	ENST00000505408	lncRNA	lncRNA	novel transcript	45.06	4	98496364	98509935	13571	-0.941895	0.0475134	-1.2619	0.00251213	4.39053	5.54657	4.46489	4.49912	3.52516	4.21569	3.75416	4.62754	4.73704	4.93885	4.40047	4.46405	4.62078	4.47556	4.56169	4.6676	5.19958	5.16237	5.48454	5.75647	5.29132	5.2595
ENSG00000249219	AC108199.1	ENST00000504249	lncRNA	lncRNA	novel transcript	54.16	4	9922814	9924146	1332	2.75179	0.0371056	3.30972	0.00578569	2.65124	1.65535	3.1307	2.32772	2.21372	1.92551	1.48755	3.22329	3.10171	1.63315	0.992612	3.56412	2.05959	1.59262	1.96608	2.96051	0.991051	0.992978	1.57143	1.58314	1.65194	1.02681
ENSG00000233553	AC108462.1	ENST00000457467	lncRNA	lncRNA	novel transcript	54.39	2	1341044	1346568	5524	-2.67154	0.0352846	-2.61932	0.0253351	1.24695	1.29964	1.28183	0.696318	1.22404	1.83258	1.16465	0.686338	0.741871	0.689028	1.20846	2.18349	1.31053	0.674658	0.674515	0.709984	1.82153	2.36125	1.22362	2.65645	2.51377	2.834
ENSG00000230499	AC108463.2	ENST00000451230	lncRNA	lncRNA	novel transcript	43.89	2	111195963	111206494	10531	3.93961	1.30384e-07	2.95552	0.000117594	3.21512	3.61999	3.58535	4.7781	3.98879	4.765	3.2495	3.90996	3.96801	3.08515	3.14265	4.04684	3.14013	3.2073	3.20661	2.94448	2.07871	1.51953	1.53195	2.49629	2.1986	2.16596
ENSG00000253645	AC108863.2	ENST00000520863	lncRNA	lncRNA	novel transcript	41.18	8	38970360	38973011	2651	1.39208	6.62777e-07	1.36248	2.36098e-07	9.35877	8.65018	8.39743	8.93191	9.30335	9.05664	8.7809	9.1272	8.70098	8.47647	8.32259	9.39363	9.10216	9.26753	8.86396	8.79236	7.98068	7.63651	7.93582	7.1785	8.11748	7.94168
ENSG00000250740	AC109361.2	ENST00000511059,ENST00000512514	lncRNA	lncRNA	novel transcript	35.28	4	105927060	105932722	5662	-2.48129	9.33043e-05	-1.65295	0.00709299	2.59773	3.19913	1.67888	2.28729	3.06344	2.54452	3.39499	2.63775	2.85283	3.16326	3.2194	4.34893	2.98732	3.28424	2.87213	3.76004	4.24739	4.72199	4.53127	4.8019	3.81655	4.07709
ENSG00000261552	AC109460.4	ENST00000561471	lncRNA	lncRNA	novel transcript, antisense to LAT & SPNS1	60.28	16	28989140	28990778	1638	1.93166	3.15467e-07	2.1337	1.14129e-09	7.40927	6.63924	6.31192	6.70266	6.89015	6.6726	7.11293	7.10522	6.24296	5.89396	6.89712	6.01309	7.22853	7.11595	7.24595	6.13629	4.86339	4.952	4.98542	5.15658	5.89235	5.24251
ENSG00000249112	AC112196.1	ENST00000515092	lncRNA	lncRNA	novel transcript, antisense to ZNF608	40.81	5	124707827	124710737	2910	-1.71564	0.0220206	-2.0885	0.00199123	1.67089	3.86059	2.29295	2.31486	3.28256	3.26153	3.62184	2.6673	3.80405	3.93425	3.25268	3.2604	2.72682	2.23983	3.61978	3.65273	3.97613	4.78726	4.92727	5.04954	3.8544	4.02156
ENSG00000249364	AC112206.2	ENST00000503106,ENST00000514368,ENST00000513234,ENST00000669754,ENST00000659965,ENST00000509947,ENST00000670004,ENST00000667775,ENST00000515227,ENST00000670173,ENST00000669367,ENST00000653448,ENST00000504068,ENST00000657465,ENST00000660629,ENST00000660658,ENST00000657280,ENST00000669333,ENST00000660391,ENST00000668508	lncRNA,retained_intron	lncRNA	novel transcript	37.52	5	67379378	67806600	427222	-3.16212	2.19922e-05	-1.57412	0.0430408	1.70009	3.08744	3.49198	3.52378	2.65615	2.24701	4.25573	3.47386	2.54204	3.80396	2.92026	5.03275	2.3928	4.75406	2.2914	4.0452	5.50347	5.49823	5.30009	4.61461	4.7559	4.69981
ENSG00000245928	AC112719.2	ENST00000501239	lncRNA	lncRNA	novel transcript	41.47	4	75980790	76005942	25152	1.92214	0.00121577	2.34055	1.2073e-05	6.25706	4.95526	4.2169	4.6028	6.21127	5.58232	5.54211	6.78144	4.62035	5.44649	5.74367	5.56816	5.77768	6.28045	6.23432	5.17188	4.66381	4.88897	3.95028	3.397	3.51543	3.69592
ENSG00000249787	AC113385.1	ENST00000511468,ENST00000670187,ENST00000658450,ENST00000669888,ENST00000660230,ENST00000653128,ENST00000657549,ENST00000659740,ENST00000655175,ENST00000667726,ENST00000663954,ENST00000669620,ENST00000653556	lncRNA	lncRNA	novel transcript	35	5	100399047	100526912	127865	-2.82982	0.0021485	-1.84786	0.0300017	1.56695	1.6212	2.78842	1.61957	1.54336	1.53205	1.83308	1.59339	1.09488	1.60046	1.00008	1.78084	1.63241	1.56265	1.91787	1.65529	2.12763	2.51266	2.93427	3.15556	1.98857	3.316
ENSG00000241884	AC114401.1	ENST00000484222,ENST00000498247	lncRNA	lncRNA	novel transcript	39.02	3	67296300	67306359	10059	1.54448	4.12087e-05	1.48102	3.96043e-05	4.60381	4.27731	4.81661	4.85182	4.39977	4.89528	4.74476	4.58435	4.79556	4.51849	4.65437	4.46861	4.58385	4.79336	4.15963	4.34432	3.85118	3.56679	3.82137	3.43331	3.54722	3.50188
ENSG00000225703	AC114737.2	ENST00000434531	lncRNA	lncRNA	novel transcript	50.5	7	76972679	76976961	4282	-1.63016	0.000914162	-1.19138	0.0148214	3.09887	5.39773	4.60247	3.69649	4.79208	3.87634	4.65542	4.93642	4.42592	4.9173	4.13141	5.05757	4.66433	5.08432	5.44394	4.50936	5.63052	5.53685	5.6413	5.52365	6.23998	5.68645
ENSG00000272211	AC114760.2	ENST00000606818	lncRNA	lncRNA	novel transcript, antisense to STK17B	37.88	2	196151263	196154881	3618	1.89102	1.24352e-12	1.84514	1.90813e-13	9.81421	9.32598	8.91468	9.47952	9.71355	9.46008	9.33793	9.79608	9.8425	8.62064	9.66863	8.86968	9.53069	9.88468	9.44352	9.4961	8.28745	8.01306	7.65223	8.12115	8.07284	7.59775
ENSG00000224814	AC114812.2	ENST00000439336	lncRNA	lncRNA	novel transcript	38.79	2	233693434	233708699	15265	-1.74239	0.0186837	-2.66903	2.54889e-05	4.42892	6.97058	5.92016	4.29295	4.13162	5.97085	4.64333	2.29739	4.38401	5.48107	4.4474	4.4675	4.67771	4.3026	5.59638	4.61819	6.83266	6.82793	7.15421	6.84981	6.54932	7.3648
ENSG00000261604	AC114947.2	ENST00000565748,ENST00000569313	lncRNA	lncRNA	novel transcript, antisense to HMGCS1	35.91	5	43287601	43290839	3238	-2.15784	4.12101e-06	-1.72938	0.000157937	8.80497	8.35251	9.15073	8.60619	8.60323	8.57206	8.65964	8.42158	8.54402	8.83933	8.37418	9.30526	8.31835	9.04281	7.87988	10.0859	9.88552	9.53789	11.3085	11.3084	9.35365	9.12906
ENSG00000264932	AC115989.1	ENST00000578640	lncRNA	lncRNA	novel transcript, antisense to AL3A2	34.1	17	19649373	19649935	562	-2.28564	3.69947e-08	-2.11645	6.3249e-08	5.60141	5.62145	6.98451	5.86256	5.68592	5.61458	5.56396	5.75756	5.14314	6.9442	5.95518	6.46403	5.10752	5.37569	5.8152	6.25549	7.66134	8.30891	7.82782	7.71138	7.10322	7.6196
ENSG00000259326	AC116158.1	ENST00000560231	lncRNA	lncRNA	novel transcript, antisense to RASGRP1	36.31	15	38502853	38504981	2128	1.8739	2.02139e-08	1.87628	2.15697e-09	9.13011	8.70331	8.71281	9.05427	9.31513	9.07212	8.69057	9.5157	9.05741	8.03739	8.66561	9.07553	8.67367	9.39436	8.82858	8.77068	8.29876	7.27332	6.52027	7.50331	6.99856	7.32906
ENSG00000259598	AC116158.2	ENST00000559544	lncRNA	lncRNA	novel transcript, antisense to RASGRP1	42.64	15	38524070	38534655	10585	2.90393	7.69466e-14	2.68236	7.82242e-13	6.08238	5.57104	4.9753	5.8785	5.63079	5.99846	5.58033	5.88455	5.634	5.45567	5.59267	5.11271	5.87308	6.11041	5.63868	5.08896	3.55577	3.0665	3.36865	3.80131	3.50683	4.53347
ENSG00000260487	AC116348.3	ENST00000562525	lncRNA	lncRNA	novel transcript, antisense to ITGAL	51.12	16	30480588	30481346	758	4.15261	6.59967e-11	4.8769	4.88872e-16	4.76843	4.28231	4.5413	5.01372	4.98383	4.75452	5.69993	5.59694	4.99357	5.14075	4.74363	4.48383	6.12951	5.59368	6.01154	4.65332	2.42176	2.42755	1.88112	1.89444	2.56737	3.22049
ENSG00000261332	AC116348.4	ENST00000563751	lncRNA	lncRNA	novel transcript, antisense to ITGAL	54.37	16	30498766	30499554	788	4.22524	1.04995e-24	4.58137	5.32096e-32	8.03236	7.82954	7.02449	7.90278	8.33064	8.31826	8.61396	8.4692	7.94762	7.07288	7.83732	7.999	8.82276	8.44088	8.56798	7.7524	5.70353	4.06683	3.64195	4.5832	4.42423	4.89798
ENSG00000261346	AC116348.5	ENST00000569459	lncRNA	lncRNA	novel transcript, antisense to ITGAL	49.45	16	30477180	30489353	12173	4.06221	1.45013e-26	4.37861	6.53272e-34	8.75762	7.96748	7.38771	8.4036	8.77066	8.57543	8.95763	8.80885	8.26381	7.66681	8.13162	8.6536	9.04543	9.011	8.97711	8.10515	5.89269	4.65183	4.9087	4.42588	4.83865	5.86367
ENSG00000234290	AC116366.2	ENST00000443093	lncRNA	lncRNA	novel transcript	46.68	5	132468890	132473043	4153	1.23302	7.13438e-07	1.43922	2.83544e-10	9.49703	9.38799	9.41319	9.3878	9.66538	9.85017	9.85666	10.1309	9.7526	10.1308	9.71216	9.14535	10.0588	10.0918	10.2817	9.66883	8.69104	8.68365	8.40879	8.48123	8.94698	8.8358
ENSG00000261351	AC116913.1	ENST00000565387	lncRNA	lncRNA	novel transcript, antisense to MAP2K1	45.05	15	66488658	66492109	3451	1.33157	0.0102953	1.15181	0.0245418	4.31512	4.51273	4.55586	4.86679	4.57558	4.67899	4.44869	3.45373	4.74679	3.65189	4.04061	4.9915	4.61663	4.47205	4.00041	4.49408	3.80294	3.12138	3.14682	4.19534	3.84429	3.45184
ENSG00000257653	AC117498.2	ENST00000548742	lncRNA	lncRNA	novel transcript, antisense to ADCY6	52.12	12	48766194	48767323	1129	-1.30753	0.00200399	-0.991841	0.0190621	5.45599	6.50859	6.53947	5.42779	5.90573	5.98136	5.97938	6.09274	4.47451	6.73153	6.20677	5.89442	6.53469	6.02078	6.71805	5.44153	6.64371	6.77639	6.79641	7.13733	7.28073	7.24507
ENSG00000257514	AC117505.1	ENST00000552081,ENST00000547027	lncRNA	lncRNA	novel transcript, antisense to MYBPC1	36.07	12	101646720	101659970	13250	-9.04745	1.25385e-06	-10.6465	3.29873e-09	0.609666	0.685029	0.659924	0.682804	1.45993	1.99544	0.759302	0.646806	0.837349	2.54437	0.552456	0.889701	0.700205	0.603547	2.05862	0.730768	7.35667	5.21398	6.26399	2.44288	10.4173	4.3406
ENSG00000253535	AC120193.1	ENST00000518988,ENST00000523700,ENST00000523578,ENST00000519689	lncRNA	lncRNA	novel transcript	37.52	8	24295814	24912073	616259	3.9283	1.30018e-12	3.98134	3.76715e-14	6.48794	5.17919	5.07207	6.19801	6.14529	6.68727	5.8243	6.48175	6.22436	4.34454	5.97598	6.88548	6.30851	6.58941	4.37998	6.00231	3.55212	3.33171	3.07745	3.09734	3.93422	2.78878
ENSG00000257829	AC121757.1	ENST00000552441	lncRNA	lncRNA	novel transcript, antisense to KRT86	52.45	12	52306616	52308371	1755	-3.8096	0.00384836	-5.22485	4.50651e-05	0.304813	1.06654	0.32245	1.06472	0.979797	0.287569	0.128244	0.317809	0.387733	1.04352	0.285215	0.407856	0.336863	1.00139	1.00097	0.347962	1.6748	3.36046	2.44688	2.99746	0.329849	3.15748
ENSG00000257497	AC121761.1	ENST00000547326	lncRNA	lncRNA	novel transcript, antisense to GLIPR1	41.76	12	75483454	75489820	6366	1.36112	0.0369171	1.62424	0.00565969	5.09773	4.17464	4.62175	5.08404	4.32691	4.74646	5.01878	5.87112	4.94038	3.70148	4.53541	3.83205	4.51261	4.7506	4.27235	5.13302	4.52891	3.72241	3.18434	4.15194	2.65304	3.27097
ENSG00000197815	AC122129.1	ENST00000354746	lncRNA	lncRNA	novel transcript, antisense to TOM1L2	51.18	17	17858227	17860041	1814	-1.17102	0.0444844	-1.18272	0.0303763	4.02638	6.06049	5.40899	5.55493	5.27396	4.77031	5.92254	5.06409	5.21106	6.97322	5.73394	4.88278	5.50293	5.88963	6.41749	5.93309	5.99091	6.3563	6.59566	6.72969	6.7581	7.17857
ENSG00000258035	AC123567.2	ENST00000551029,ENST00000550759,ENST00000669622,ENST00000659763	lncRNA	lncRNA	novel transcript, antisense to PLXNC1	42.77	12	94167528	94187724	20196	2.0482	0.000786532	1.76826	0.00330826	4.45967	3.58507	3.71312	4.70842	4.87884	4.75311	4.07848	4.27161	4.46297	3.13303	3.70731	4.64299	3.60543	4.68053	3.7759	4.8154	2.37118	3.41302	3.03584	3.62013	2.4974	3.34461
ENSG00000253168	AC124069.1	ENST00000517454	lncRNA	lncRNA	novel transcript	38.68	8	17703988	17706187	2199	-1.76079	0.0219118	-1.95113	0.00559259	2.87348	5.24889	5.05467	3.68864	3.11983	4.35716	3.74602	4.1969	3.70869	4.46085	4.61248	3.78463	2.58626	1.91589	3.15416	4.43129	5.69833	5.32964	5.2479	5.3525	5.83488	5.27625
ENSG00000260832	AC125793.1	ENST00000565238	lncRNA	lncRNA	novel transcript, antisense to CDH13	42.57	16	82953230	82990298	37068	-1.42335	0.0186473	-2.96233	6.44405e-09	4.67681	4.14535	4.22525	4.86133	4.93251	4.18101	2.47178	2.91968	4.09316	4.59879	3.67837	3.54247	1.99186	2.86746	3.89465	4.21443	5.81634	5.1841	5.41474	5.1091	6.4757	5.04336
ENSG00000248597	AC126768.1	ENST00000511698	lncRNA	lncRNA	novel transcript	50.69	5	1963346	1967251	3905	-2.89736	0.000606867	-2.9718	0.000139282	2.06727	3.49714	2.8456	2.14096	1.41019	3.1546	2.88584	2.52194	1.59742	3.85688	3.14538	1.63679	2.89672	1.42928	3.88488	2.19034	4.68341	4.48437	4.90277	4.5426	5.03142	5.30746
ENSG00000266490	AC127024.5	ENST00000580085	lncRNA	lncRNA	novel transcript	37.01	17	30792372	30792833	461	0.869621	0.00464839	1.17668	1.2018e-05	7.27633	6.59422	7.17704	7.11992	7.14999	6.83944	7.12733	7.28639	6.99662	6.68099	6.94545	7.65027	6.80149	7.30495	6.84033	7.57895	6.74761	6.3071	6.22847	6.34139	5.4975	6.28285
ENSG00000262823	AC127521.1	ENST00000576086,ENST00000577176,ENST00000577064	lncRNA	lncRNA	novel transcript, antisense to SPNS3	55.86	17	4481966	4486353	4387	3.05329	0.0261665	4.56172	0.000113404	2.35961	2.44359	1.10376	2.6723	1.06708	2.02545	4.0473	3.79374	2.31116	2.41159	2.70284	2.93298	3.19152	2.35291	3.39863	2.19736	1.63809	1.6423	1.06681	1.07354	1.11306	1.09728
ENSG00000263427	AC129492.2	ENST00000577807	lncRNA	lncRNA	novel transcript	47.1	17	8056225	8057621	1396	-6.05136	0.00173461	-6.16787	0.000482931	-0.504635	-0.4885	-0.493918	-0.488982	-0.511742	-0.515168	-0.614608	-0.496733	-0.454798	-0.494634	-0.51661	-0.442928	-0.485205	-0.505927	-0.506041	-0.478524	1.5182	-0.516399	1.40443	1.83693	0.250026	0.628793
ENSG00000250698	AC131182.1	ENST00000509184	lncRNA	lncRNA	novel transcript	42.16	4	140128015	140134565	6550	-1.09999	1.27633e-05	-1.18442	3.45798e-07	6.31032	6.40872	6.50267	6.34559	6.10504	6.47862	6.01174	6.50593	6.4659	6.41701	6.22938	6.34953	6.06407	5.98006	6.11757	6.74739	7.28336	7.3973	7.11657	7.68907	6.72894	7.0195
ENSG00000250906	AC131953.2	ENST00000513127	lncRNA	lncRNA	novel transcript	43.93	4	40812779	40826151	13372	-0.862109	0.0116264	-1.05053	0.000590215	5.14586	5.9657	6.01172	5.86695	5.32774	5.54147	5.75855	5.386	5.57959	6.26423	6.0209	5.10928	5.1497	5.19964	5.47303	5.63065	6.14935	6.53018	6.40568	6.45343	6.42229	6.36218
ENSG00000262151	AC133065.1	ENST00000572017,ENST00000573071	lncRNA	lncRNA	novel transcript, antisense to CIITA	49.19	16	10864914	10888752	23838	2.50439	1.78809e-14	2.6849	1.79602e-18	7.35966	7.5895	6.14958	6.99447	7.70578	7.48091	8.07139	7.56786	7.55841	7.47918	7.28573	7.67023	7.87016	7.65009	8.04354	7.35076	5.47443	5.36689	4.87087	5.87858	5.29214	5.90293
ENSG00000273445	AC133644.2	ENST00000608142	lncRNA	lncRNA	novel transcript	43.89	2	87477495	87478034	539	4.03721	3.63102e-14	3.66099	8.84354e-13	6.76517	6.44421	5.48609	6.75414	6.30264	6.36252	6.30369	6.5952	7.01346	5.82944	5.65544	6.3821	6.6062	6.3948	5.88156	6.37186	4.88805	3.12735	2.27121	3.87395	2.91568	2.34044
ENSG00000260507	AC133919.1	ENST00000562203	lncRNA	lncRNA	novel transcript	48.77	16	90105095	90106316	1221	2.28273	0.00285244	2.32946	0.0013005	3.76255	3.98176	3.4033	3.43337	3.82746	3.08988	3.98	3.81417	4.66126	4.30645	4.0743	3.27345	4.37181	4.10549	3.62903	4.63395	1.66685	2.21959	1.68332	2.62644	2.33706	3.8121
ENSG00000251009	AC133961.1	ENST00000503085	lncRNA	lncRNA	novel transcript	46.96	4	25864881	25869550	4669	2.56499	0.00854719	2.78867	0.00212193	3.24984	3.18629	2.45129	2.47537	2.6428	3.65584	4.09299	3.29816	4.47401	1.46478	3.01978	3.91115	3.511	3.08298	3.615	3.55306	1.96792	2.83795	1.42224	2.00399	2.08189	1.45879
ENSG00000261193	AC134312.4	ENST00000568267	lncRNA	lncRNA	novel transcript	47.89	16	88079161	88087383	8222	-1.41187	0.0404024	-1.76604	0.00407561	2.8105	3.60833	3.88104	3.6053	3.76373	3.60097	3.79519	3.13791	3.6219	5.11435	3.96855	3.45136	3.4362	4.14442	4.14364	2.55806	4.92064	4.16613	4.75923	3.78453	5.52688	5.50204
ENSG00000254910	AC136475.2	ENST00000526612	lncRNA	lncRNA	novel transcript	70.09	11	310139	311141	1002	5.11105	0.00140562	4.69995	0.00294209	2.00259	2.08503	1.56579	0.610259	1.75629	1.12536	1.70955	0.601062	2.75474	0.60354	1.47243	1.59348	1.60217	2.17265	2.17204	0.622864	0.576994	0.578263	0.58344	0.587232	0.609712	0.600688
ENSG00000244945	AC136604.2	ENST00000500262	lncRNA	lncRNA	novel transcript	53.24	5	179595904	179603741	7837	-0.668099	0.00711731	-0.645438	0.00584078	6.78651	7.24099	6.68145	6.57891	7.15899	6.87455	7.03771	6.91005	6.88652	7.17564	6.84492	6.93905	7.12416	6.69076	7.4886	7.03502	7.48242	7.47015	7.48565	7.22039	7.67543	7.70372
ENSG00000259813	AC138028.3	ENST00000561699	lncRNA	lncRNA	novel transcript, antisense to RNF166	61.37	16	88696501	88698610	2109	2.19678	3.34523e-10	2.25937	6.40347e-12	6.97769	6.32093	5.90546	7.01001	6.62937	6.36878	6.77931	6.69138	6.46248	6.53357	6.38023	6.17321	7.55876	6.67656	7.01097	6.17483	5.12065	4.31738	5.16312	5.12046	4.74416	5.13456
ENSG00000230113	AC138207.1	ENST00000442757	lncRNA	lncRNA	novel transcript	52.35	17	30956280	30956961	681	1.18688	0.0048856	1.2599	0.00127315	7.86209	7.95828	7.37201	8.13605	7.979	7.71008	7.6408	7.7424	7.42687	7.16129	7.53619	8.46605	7.7606	7.54583	7.65545	8.39505	7.13635	6.31941	6.08927	5.49382	7.21999	7.55901
ENSG00000265743	AC138207.5	ENST00000579561	lncRNA	lncRNA	novel transcript	40.28	17	30964935	30965500	565	1.23549	0.0183599	1.34244	0.00547263	5.6896	6.66409	5.85438	6.7612	6.16957	6.31745	6.30548	5.9815	5.39558	6.26395	5.63813	6.4011	6.98817	6.28161	6.7343	6.34782	5.58976	5.01181	3.82132	4.18149	5.67166	6.11146
ENSG00000246465	AC138904.1	ENST00000501520	lncRNA	lncRNA	novel transcript LOC100506705	49.16	16	28284885	28292064	7179	-6.06636	0.00219905	-5.5125	0.00309629	-0.349415	-0.3253	-0.333404	-0.326021	-0.360022	-0.365132	-0.512938	-0.337611	-0.274657	-0.334474	-0.367281	-0.251433	0.582608	-0.351344	-0.351514	-0.310363	1.35526	0.970714	0.473089	-0.35531	6.01017	1.07725
ENSG00000267251	AC139100.1	ENST00000588950,ENST00000615495	lncRNA	lncRNA	novel transcript, antisense to PARD6G	48.68	18	80183680	80202992	19312	-1.77833	0.000789646	-1.69328	0.000739479	6.10769	7.43699	8.10171	6.33736	5.84857	6.63067	6.2381	6.24212	6.79698	8.30511	7.0983	7.1588	6.58783	5.89312	7.16929	7.85408	8.70972	8.67349	8.43797	8.55275	8.09479	8.58168
ENSG00000251458	AC139491.4	ENST00000504629	lncRNA	lncRNA	novel transcript	43.15	5	176124210	176131461	7251	-3.86701	3.36502e-07	-4.45318	4.9953e-10	2.51469	1.10415	1.08741	1.10266	1.03222	2.90468	2.38684	1.78969	2.46673	1.7995	1.69674	2.04331	1.11432	1.05026	1.74618	2.3364	4.46875	4.98017	4.9999	3.99347	4.57981	4.41171
ENSG00000267924	AC139769.2	ENST00000599944	lncRNA	lncRNA	novel transcript	39.68	19	23817599	23874701	57102	-1.92162	1.98493e-06	-1.93864	2.91342e-07	7.36662	7.47671	8.24389	7.275	7.67847	6.51269	6.92993	6.63173	7.2483	6.70035	6.91311	7.7262	6.41984	7.51678	6.76526	6.47126	8.62339	9.11068	9.40972	8.92249	8.15121	8.16614
ENSG00000248996	AC145098.1	ENST00000506025	lncRNA	lncRNA	novel transcript	57.66	5	177494995	177503647	8652	3.26723	6.90112e-09	3.40139	1.5614e-10	5.62273	6.11699	3.88466	5.53203	5.7126	5.84562	5.99912	5.81389	6.66945	4.44103	5.77253	6.14455	6.92603	5.9492	5.57223	5.8655	3.53526	3.03493	2.6925	3.08158	3.71951	4.4237
ENSG00000263585	AC145207.4	ENST00000583521	lncRNA	lncRNA	novel transcript, antisense PYCR1	58.4	17	81932398	81933058	660	1.49003	0.00623816	1.17247	0.03249	5.40128	5.37137	5.88349	6.78455	4.95939	4.71912	5.00876	5.00271	6.49122	5.26986	6.02956	5.96447	5.844	5.50426	4.17917	5.55071	4.77787	4.54161	4.57417	4.98287	4.29227	4.85128
ENSG00000232729	AC211433.1	ENST00000669011,ENST00000450426,ENST00000434256,ENST00000594967,ENST00000601921,ENST00000619652,ENST00000595409	lncRNA,retained_intron	lncRNA	novel transcript, antisense to GTF2I	40.24	7	74688864	74729001	40137	-0.500037	0.00171508	-0.33429	0.0436218	9.81365	10.0342	10.0232	9.48984	9.71993	9.83132	9.85859	9.73366	9.64441	9.79861	9.86365	9.99665	9.87616	9.9189	9.7854	10.0791	10.0933	10.2263	10.3431	10.2085	9.93673	10.2558
ENSG00000237188	AC242426.2	ENST00000651151,ENST00000606856,ENST00000650785,ENST00000606757	lncRNA	lncRNA	novel transcript, antisense to FMO5	40.5	1	147172755	147295734	122979	-2.48306	1.23371e-08	-1.86297	4.22302e-06	3.58256	3.68551	4.20317	3.84791	3.96677	2.4553	3.92735	3.63298	4.22189	2.93618	4.48914	3.97891	4.55491	3.57431	3.57358	3.91642	4.90848	5.60972	5.26316	5.2685	5.43394	5.67163
ENSG00000233030	AC243772.2	ENST00000428289	lncRNA	lncRNA	novel transcript, antisense to FCGR1A	43.96	1	149785659	149793020	7361	7.67381	3.95354e-17	7.03885	6.05066e-15	7.23546	6.60899	4.30415	6.18294	7.29757	6.40868	5.36113	7.05333	6.34045	4.96424	5.81111	6.23327	5.78158	6.57891	5.83244	6.1802	2.02817	2.03349	2.05508	2.62991	2.73886	2.1255
ENSG00000268355	AC243960.3	ENST00000599316,ENST00000599770	lncRNA	lncRNA	novel transcript	45.1	19	41531206	41532174	968	2.51895	0.00309824	1.77962	0.0458105	5.2076	3.45709	3.22855	4.84518	5.04157	3.93812	3.59343	3.21152	3.99325	2.69518	2.57846	5.12825	4.41433	3.15591	2.63457	4.53956	2.57367	1.62637	2.89085	3.33111	3.25567	2.68233
ENSG00000233029	AC244453.2	ENST00000457996	lncRNA	lncRNA	novel transcript	43.86	1	121090289	121097655	7366	8.34239	1.31507e-14	7.90162	1.25214e-13	6.93329	5.69693	3.77293	6.2842	6.99801	5.88482	5.12921	6.99947	6.74721	4.23007	5.65524	6.4261	4.97356	6.7083	4.73802	6.39382	1.90945	1.91474	1.93614	1.95168	2.63978	2.00593
ENSG00000234998	AC244453.3	ENST00000426275	lncRNA	lncRNA	novel transcript, antisense to FCGR1B	41.71	1	121087528	121116676	29148	5.95103	2.59758e-06	5.37484	1.90856e-05	4.11418	4.15623	1.9314	3.99122	4.6091	2.77215	1.96021	4.47816	2.10537	2.65333	2.23351	4.22125	3.32315	3.78399	2.58898	2.74451	1.20697	1.2101	1.85252	1.2321	1.2861	1.26461
ENSG00000251002	AC244502.1	ENST00000514473,ENST00000545498,ENST00000541008,ENST00000545670,ENST00000535351,ENST00000537850,ENST00000556777,ENST00000655085,ENST00000656379,ENST00000653737,ENST00000655336,ENST00000668212	lncRNA	lncRNA	novel transcript, antisense to IG_gene_cluster	40.42	14	22197446	22482959	285513	4.48099	7.21152e-16	4.32788	2.18177e-16	8.17946	6.21627	5.68396	7.90996	8.51641	7.46825	7.24656	8.56938	6.83601	5.90656	7.28342	6.64495	7.43581	8.24564	7.23732	6.53926	4.67416	4.04109	3.40589	4.52207	3.81682	4.33603
ENSG00000204581	ACOXL-AS1	ENST00000376593,ENST00000670010,ENST00000418615	lncRNA	lncRNA	ACOXL antisense RNA 1 [Source:HGNC Symbol;Acc:HGNC:41112]	39.99	2	111098345	111116407	18062	6.08308	0.000154094	4.70929	0.00399806	3.84263	3.58268	4.36307	6.085	4.15361	1.15615	2.36332	3.36886	5.82296	1.23061	4.71642	3.3253	4.35149	3.12717	1.18936	3.31	1.14759	1.15166	1.16815	1.87442	1.97095	1.2219
ENSG00000248692	ADGRL3-AS1	ENST00000504135,ENST00000506704,ENST00000509461,ENST00000502339	lncRNA	lncRNA	adhesion G protein-coupled receptor L3 antisense RNA 1 [Source:HGNC Symbol;Acc:HGNC:50604]	36.07	4	62071752	62165554	93802	-5.66964	2.02042e-10	-3.15428	7.1313e-07	1.10578	1.15522	1.84136	1.15375	1.75865	1.07344	2.87344	2.26959	1.2585	2.28094	1.73605	2.56335	1.16531	2.98906	2.53552	2.6971	4.81768	4.39313	4.99768	5.11468	3.9845	3.37346
ENSG00000272734	ADIRF-AS1	ENST00000609170,ENST00000440490,ENST00000418273,ENST00000609111	retained_intron,lncRNA	lncRNA	ADIRF antisense RNA 1 [Source:HGNC Symbol;Acc:HGNC:45127]	59.28	10	86965345	86971311	5966	-1.4206	0.00287341	-1.29773	0.0045651	6.16894	6.60557	7.65941	6.35918	6.87177	6.80597	6.54596	6.45574	6.62458	8.24322	7.82555	7.6343	6.2458	6.35394	7.3484	6.59818	8.15024	8.4058	7.92988	8.01139	8.29335	8.18103
ENSG00000178803	ADORA2A-AS1	ENST00000326341,ENST00000650766,ENST00000427813,ENST00000412790	lncRNA	lncRNA	ADORA2A antisense RNA 1 [Source:HGNC Symbol;Acc:HGNC:37122]	46.81	22	24429206	24495074	65868	2.33722	1.0006e-06	2.13313	3.09504e-06	6.26323	6.09718	5.46495	6.8768	6.57296	6.15255	6.58741	6.21719	6.92062	6.467	6.59848	5.46287	6.99203	6.53057	6.66644	5.63562	5.11112	4.09549	3.56565	4.22166	4.11812	5.81184
ENSG00000260898	ADPGK-AS1	ENST00000563592,ENST00000566745,ENST00000670622	lncRNA	lncRNA	ADPGK antisense RNA 1 [Source:HGNC Symbol;Acc:HGNC:44144]	45.84	15	72782835	72798199	15364	1.68739	8.18266e-13	1.35722	3.22504e-09	7.5035	7.18686	6.77338	7.63208	7.02975	7.47013	7.24266	7.12033	7.4747	6.83082	6.7331	7.57092	7.06043	7.04578	7.04486	6.77016	5.94941	5.88296	5.87856	6.12391	5.96727	6.17979
ENSG00000246477	AF131216.1	ENST00000498997	lncRNA	lncRNA	uncharacterized LOC101929290 [Source:NCBI gene;Acc:101929290]	38.67	8	11315859	11325429	9570	0.631904	0.0284001	0.56306	0.0447377	9.1501	8.19465	8.83137	8.91001	8.86343	8.95816	8.47005	8.9551	8.83092	8.17163	8.44121	9.23129	8.33228	8.69298	8.4702	8.75785	8.33367	8.41256	7.96101	8.27665	8.32621	8.19069
ENSG00000255737	AGAP2-AS1	ENST00000542466	lncRNA	lncRNA	AGAP2 antisense RNA 1 [Source:HGNC Symbol;Acc:HGNC:48633]	66.06	12	57726271	57728356	2085	1.85272	4.9698e-06	2.05021	4.50582e-08	7.03661	7.51179	6.1256	7.21136	7.17199	7.29844	7.63183	7.23848	7.38989	6.99883	6.7091	7.0968	8.1793	7.32529	8.04111	6.99609	5.60545	5.61403	4.6364	5.57234	6.30004	6.3045
ENSG00000260125	AGBL1-AS1	ENST00000564487,ENST00000566878,ENST00000563472	lncRNA	lncRNA	AGBL1 antisense RNA 1 [Source:HGNC Symbol;Acc:HGNC:48617]	38.9	15	86295649	86317173	21524	-7.07708	5.07544e-06	-4.30476	0.0019729	0.10682	0.145717	1.02595	0.14456	0.0895606	0.0812108	-0.173432	0.125917	0.225938	0.130973	1.42973	0.253937	0.153617	0.971442	0.970926	1.09593	2.67072	1.792	2.53721	0.95938	7.40255	0.125153
ENSG00000234083	AJ006995.1	ENST00000433344	lncRNA	lncRNA	novel transcript	36.19	21	27954922	27985295	30373	-4.43729	0.000439246	-3.43505	0.00187707	0.589729	1.32696	0.60973	0.618983	0.576523	1.22504	1.39961	0.604467	0.683832	1.30338	1.92325	1.98095	1.33966	0.587324	0.587113	0.638674	3.12855	3.53423	2.68358	2.20125	3.84131	1.29412
ENSG00000226772	AL021393.1	ENST00000456740	lncRNA	lncRNA	novel transcript	43.28	22	29099041	29111683	12642	-1.98357	0.000783563	-1.60886	0.00527891	3.61947	5.07276	4.89037	3.7203	4.51018	4.93789	3.9504	3.15871	3.94149	5.60018	5.34474	5.71541	4.6044	5.00747	4.2349	5.72448	6.36602	6.06804	6.33459	6.62912	6.08577	5.45058
ENSG00000228274	AL021707.2	ENST00000431924,ENST00000422408,ENST00000444381,ENST00000412067,ENST00000666365,ENST00000656432,ENST00000653554	lncRNA	lncRNA	novel transcript, antisense to CBY1	48.26	22	38667585	38681847	14262	-0.595334	0.046077	-0.601573	0.0314444	7.09363	6.78172	7.4781	7.04706	6.59743	6.67978	6.85169	6.83754	6.95034	7.59776	6.62554	6.52718	7.14938	6.9477	7.11388	7.18517	7.34607	7.4903	7.51701	7.32666	7.62873	7.57233
ENSG00000231467	AL022314.1	ENST00000414203	lncRNA	lncRNA	novel transcript	56.87	22	37080068	37082847	2779	-4.48376	8.67913e-05	-3.09868	0.00150636	0.788553	1.91648	0.80938	0.819023	0.774818	0.768218	1.55412	2.41254	0.886785	1.47294	0.765445	0.910761	1.93211	1.42979	1.83374	0.839566	2.29638	3.46432	3.49535	2.96687	3.49125	3.35271
ENSG00000272942	AL022324.3	ENST00000609330	lncRNA	lncRNA	novel transcript	48.73	22	25434324	25435070	746	2.93096	0.0460084	3.75733	0.00423552	2.34571	1.93463	2.58132	1.55812	0.939064	2.86205	2.6413	2.8533	1.67668	1.53902	1.8152	1.0438	2.62919	2.79955	2.12619	2.25928	0.930792	0.932383	0.938872	1.84903	0.971745	0.960465
ENSG00000273188	AL022328.3	ENST00000607943	lncRNA	lncRNA	novel transcript, antisense to TRABD	56.85	22	50191724	50192402	678	1.93891	0.000684742	1.7378	0.00171817	5.41977	5.14085	4.2683	5.30439	4.62735	5.2515	5.19948	4.95403	6.03529	5.61744	4.8708	4.33884	5.90144	5.32207	6.16632	4.827	4.32152	3.2781	4.45666	3.04829	3.15655	4.73396
ENSG00000273253	AL022328.4	ENST00000608025	lncRNA	lncRNA	novel transcript, antisense TRABD	65.56	22	50199090	50200837	1747	1.14091	0.00182733	0.934896	0.00982658	6.94547	7.10941	6.39591	7.15441	6.33857	6.90975	6.87573	6.44383	7.49295	7.25859	6.27285	6.68895	7.73056	7.06397	7.22062	6.70449	6.20979	6.03344	5.67774	6.60552	5.8476	6.39981
ENSG00000237387	AL022329.2	ENST00000413494	lncRNA	lncRNA	novel transcript	44.66	22	25580241	25581382	1141	1.55451	0.00018986	1.54878	7.89716e-05	5.94981	5.12524	5.65152	5.55937	5.92317	5.70961	5.4902	5.81867	5.61707	5.26304	5.69834	5.70676	5.54128	6.02534	5.42968	4.97999	5.14602	4.10448	4.73816	4.87448	3.79506	3.25019
ENSG00000272476	AL024507.3	ENST00000606070	lncRNA	lncRNA	novel transcript, antisense to SEC63	56.49	6	107957413	107959986	2573	1.04253	0.00273296	0.764762	0.0324423	6.01813	5.75077	6.03942	6.36227	5.96241	5.93547	5.40322	5.40325	6.13048	5.61635	6.30763	5.75124	5.73272	5.73736	5.52956	5.78353	5.52852	5.65632	4.98779	4.86551	5.28434	4.4711
ENSG00000233478	AL031280.1	ENST00000436991	lncRNA	lncRNA	novel transcript	51.32	1	25644544	25659111	14567	1.91266	2.76683e-06	1.93985	4.10134e-07	6.61257	7.06302	6.17236	6.43985	5.48828	6.56704	6.71687	7.17739	6.47954	6.73313	6.09749	5.5206	7.25114	6.36816	6.4731	6.46931	5.1693	4.63927	4.67187	5.03415	5.82134	4.7784
ENSG00000235782	AL031429.1	ENST00000426775	lncRNA	lncRNA	novel transcript	37.47	1	70947379	70951493	4114	-3.96339	1.85897e-07	-2.08537	0.00284825	2.41982	2.50408	3.38312	1.44135	1.98471	1.96945	3.81865	2.05166	2.24099	2.06104	3.77579	2.2956	1.45251	3.14007	2.01011	3.10967	4.06207	4.66297	4.98954	4.60487	4.52905	3.50935
ENSG00000261641	AL031600.3	ENST00000566287	lncRNA	lncRNA	novel transcript, antisense to CLCN7	67.71	16	1445343	1446519	1176	1.02677	0.00898624	1.07858	0.003106	9.31046	9.76272	8.13535	9.09576	9.28781	9.37242	9.41982	8.47514	8.99478	9.21789	8.64048	9.55419	10.1767	9.64255	9.64675	9.2042	8.36134	8.17669	8.10124	8.43439	8.47566	9.05168
ENSG00000241666	AL031733.2	ENST00000451992	lncRNA	lncRNA	novel transcript	54.26	1	167627385	167630674	3289	2.83069	1.07712e-07	2.97638	2.51522e-09	6.71863	5.74586	5.4452	6.44537	5.87709	6.32498	6.54353	6.6763	6.11071	5.83775	5.80551	5.53383	6.78832	6.52482	6.76527	5.80188	4.75318	3.43544	2.8303	2.84836	5.183	3.55831
ENSG00000228170	AL031963.1	ENST00000447644	lncRNA	lncRNA	novel transcript	48.47	6	3138394	3153062	14668	-0.994376	0.00777183	-1.18681	0.000407904	5.69898	6.37742	6.67018	5.62128	6.39046	6.20873	5.98169	5.98596	5.6383	7.05121	6.02029	6.07447	5.70225	5.81731	6.16572	6.20019	6.94083	6.99338	7.2978	7.37001	7.04491	6.32437
ENSG00000234484	AL032821.1	ENST00000430895	lncRNA	lncRNA	novel transcript	43.3	6	132752675	132753951	1276	4.42161	6.27535e-08	4.28128	4.10888e-08	5.9111	4.91407	4.36765	5.5804	6.53808	5.82593	4.82561	4.78099	4.75615	2.51585	4.88852	6.43341	4.79237	6.81137	4.74629	4.24728	3.31996	1.81712	2.42249	1.85105	3.26098	2.50279
ENSG00000271218	AL033384.2	ENST00000474641	lncRNA	lncRNA	novel transcript, antisense to LRRC1	40.61	6	53918974	53920788	1814	-1.37729	0.00258927	-1.0372	0.0236334	5.20138	6.33128	6.73482	5.44341	5.58075	6.20187	5.13124	5.44297	5.26838	5.8003	5.75014	6.32241	4.64531	6.04316	5.79386	6.79761	6.88981	7.05709	7.01445	6.49315	6.53241	6.97337
ENSG00000249379	AL033397.2	ENST00000655377,ENST00000508884	lncRNA	lncRNA	novel transcript	41.01	6	53503109	53507660	4551	0.679396	0.0422378	0.641309	0.0458515	6.43633	6.22222	6.20995	5.51347	6.54901	6.15525	6.43178	6.3791	6.08708	5.90274	5.65482	6.13455	5.93639	6.30638	5.95756	5.98763	5.76296	5.73447	5.31422	5.90364	5.23319	5.76405
ENSG00000236526	AL035448.1	ENST00000439529	lncRNA	lncRNA	novel transcript	36.76	20	11909404	11918677	9273	-1.10475	0.00168528	-1.12602	0.000589832	7.1892	7.75947	7.9593	7.16358	7.55267	7.23056	7.03654	7.03735	7.03142	7.22139	7.1232	7.66897	6.49801	7.06316	6.70183	7.88949	8.5663	8.23563	8.38288	8.49265	7.81104	7.61595
ENSG00000271913	AL035530.2	ENST00000607391,ENST00000659171,ENST00000659621,ENST00000607796,ENST00000606470,ENST00000646912,ENST00000667828,ENST00000664321,ENST00000669184,ENST00000670185,ENST00000659798,ENST00000668318,ENST00000665423,ENST00000667452,ENST00000654871,ENST00000656128,ENST00000655636,ENST00000663014,ENST00000657923,ENST00000606466,ENST00000643132	lncRNA	lncRNA	novel transcript, antisense to TAGAP	42.15	6	158988178	159088114	99936	2.59476	2.94398e-14	2.40281	1.15238e-13	8.75243	8.36395	8.2292	9.13595	8.78573	8.13213	8.23919	8.81399	9.39891	7.76612	8.52219	9.09343	8.29692	8.7696	8.23331	8.59631	7.3375	5.88521	6.00919	6.74797	6.7847	6.49347
ENSG00000226526	AL049569.1	ENST00000446261	lncRNA	lncRNA	novel transcript	57.36	1	16978926	17005091	26165	0.931331	0.034937	1.0115	0.0130145	6.20607	6.24258	5.7951	6.07108	6.94373	6.47002	6.4002	5.85801	6.56791	6.43458	5.14738	7.00223	7.11357	6.58681	6.5216	6.96365	5.61354	5.48435	5.3627	5.72522	6.06753	5.97203
ENSG00000230990	AL049649.1	ENST00000444792,ENST00000412405,ENST00000666460,ENST00000667330	lncRNA	lncRNA	putative novel transcript.	38.99	20	11234170	11301525	67355	-3.50676	0.0207577	-3.82927	0.00616875	0.522645	0.550658	1.65791	0.549817	0.510396	0.50451	0.338058	0.536328	0.61021	2.39593	0.502037	1.42845	1.26579	1.18822	0.520218	0.568133	2.56578	2.69805	2.83991	3.77369	1.98744	2.38181
ENSG00000259018	AL049829.2	ENST00000554010	lncRNA	lncRNA	novel transcript, antisense to EFS	50.33	14	23356406	23357003	597	-1.36469	0.0127984	-1.19376	0.0249651	5.48059	7.07344	7.24336	5.59908	4.9533	6.2158	6.2416	5.45299	6.06776	7.16538	6.70413	6.63398	5.14684	5.80958	6.02057	7.14573	7.33402	7.46412	7.4137	7.72795	6.88614	7.50372
ENSG00000258525	AL049830.3	ENST00000555108,ENST00000661204,ENST00000555421,ENST00000468444,ENST00000556786	lncRNA	lncRNA	novel transcript, antisense to COCH	39.27	14	30876179	30889808	13629	-3.61762	0.000299252	-4.68177	1.71003e-07	4.81706	3.24777	5.7627	6.51409	6.3429	4.25266	7.69091	4.77058	6.04419	8.6382	5.78644	4.40479	4.7393	4.46076	5.64236	5.63575	9.60843	10.4215	10.0418	9.35824	9.88719	9.35922
ENSG00000225956	AL050320.1	ENST00000420044	lncRNA	lncRNA	novel transcript	39.36	20	13244064	13245369	1305	-2.43088	0.00691836	-3.07913	0.00012922	2.98288	2.34529	3.5009	3.3283	3.55356	3.60714	3.60463	2.72137	2.51997	5.31915	4.92652	1.88011	1.71454	2.2553	3.42003	2.39684	5.58882	5.8589	6.02299	5.5589	5.16059	5.52238
ENSG00000255252	AL078612.2	ENST00000533009	lncRNA	lncRNA	novel transcript	44.06	11	32097143	32105091	7948	1.25058	3.17267e-06	0.660707	0.0245418	8.04433	7.59476	6.99289	8.24166	7.94606	8.00183	7.26939	7.4377	7.91714	7.53247	7.38382	7.56642	7.60897	7.09546	7.3351	7.98305	7.30758	6.77356	6.48799	6.53987	7.32428	6.75355
ENSG00000224192	AL080273.1	ENST00000414989	lncRNA	lncRNA	novel transcript	42.41	22	26241331	26254092	12761	-4.16014	0.0147814	-4.06548	0.0084259	0.202254	0.884692	0.214532	0.220246	0.194206	0.190354	0.0857773	0.211291	0.260868	0.864308	0.188738	0.275417	0.224644	0.200785	1.50103	0.232477	2.25756	2.72393	1.47281	1.71157	1.28805	1.95961
ENSG00000259163	AL096869.2	ENST00000553826,ENST00000557007,ENST00000662027	lncRNA	lncRNA	novel transcript, antisense to TTC7B	44.83	14	90642638	90648894	6256	1.31632	0.00173756	1.10844	0.00732003	6.41729	6.24562	5.58667	5.95446	5.94424	6.55304	5.83857	5.5169	6.06323	4.97567	5.31563	6.45021	5.69959	6.19035	5.3436	6.71096	5.02174	5.36716	4.68225	4.9125	5.23027	5.29863
ENSG00000272491	AL109659.2	ENST00000606809	lncRNA	lncRNA	novel transcript, antisense to SLC5A9	53.58	1	48227888	48229561	1673	-2.51297	0.0188996	-2.64835	0.00720067	1.07117	2.3944	2.08186	2.39194	1.62894	1.0522	2.69354	1.08558	2.26356	1.69161	1.04962	1.18805	1.10688	1.65014	1.64973	2.44554	3.34789	3.58297	3.19645	3.2171	2.61654	3.38838
ENSG00000218018	AL109955.1	ENST00000417346,ENST00000670533	lncRNA	lncRNA	novel transcript	53.47	20	57377140	57393062	15922	1.80391	2.38941e-05	1.23647	0.00502172	6.52412	6.42657	4.73158	6.39752	6.40352	6.16356	6.32306	6.3736	6.79072	6.18955	5.43156	5.28729	6.32081	6.3834	6.4709	5.11019	5.37655	4.09536	4.78453	4.80856	5.48729	5.25554
ENSG00000232412	AL121601.1	ENST00000426367	lncRNA	lncRNA	novel transcript	57.66	X	123959233	123961341	2108	2.217	0.000791139	2.34006	0.000159072	3.24952	2.93615	2.90739	3.70228	3.36214	4.05537	3.53745	3.92377	3.8534	3.72639	3.96772	3.18253	4.25836	3.39734	4.03867	3.21539	2.78279	2.52245	2.5441	2.2	2.65207	1.69099
ENSG00000258738	AL121603.2	ENST00000557373	lncRNA	lncRNA	novel transcript, antisense to BAZ1A	52.29	14	34874343	34876459	2116	0.720795	0.000568584	0.4969	0.0214811	7.729	7.75508	7.33908	7.81584	7.8042	7.888	7.3746	7.64303	7.71231	7.61336	7.03081	7.77889	7.61601	7.75816	7.86934	7.63125	7.26201	6.94743	7.26656	7.27914	7.01042	7.28356
ENSG00000231010	AL121672.1	ENST00000439423	lncRNA	lncRNA	novel transcript	46.96	22	46055740	46058160	2420	-1.17233	6.21974e-08	-0.822062	0.000117954	6.50521	7.29776	7.33182	6.92141	7.34845	7.0829	7.42478	7.43724	6.80497	7.60051	7.66317	7.39158	7.33217	7.1735	7.43998	7.42501	8.0524	8.06176	7.99645	8.28621	7.88674	8.14626
ENSG00000235159	AL121672.2	ENST00000412643	lncRNA	lncRNA	novel transcript	41.72	22	46067356	46069891	2535	-1.36633	4.53821e-10	-0.81441	0.000222025	6.54872	6.56598	7.45344	7.08757	6.99382	6.79189	7.1401	7.14861	6.88534	6.96606	7.55985	7.58043	6.84873	6.97928	7.381	7.31133	8.03446	8.20125	7.64488	8.17752	7.84939	7.67321
ENSG00000228863	AL121985.1	ENST00000598917,ENST00000443928,ENST00000588034,ENST00000621431,ENST00000627180,ENST00000630436,ENST00000627996,ENST00000626085,ENST00000627799,ENST00000628340	lncRNA	lncRNA	novel transcript, antisense to CD48	43.12	1	160670778	160699761	28983	4.07933	5.87737e-18	4.19221	4.35597e-21	9.54496	7.91986	7.93498	8.94592	9.31556	8.76763	8.78805	9.44419	8.76865	7.31262	8.64873	9.70494	8.47695	9.18089	8.4698	8.77856	6.4365	5.21857	4.48513	6.16386	4.26495	5.61288
ENSG00000227741	AL121987.2	ENST00000418602	lncRNA	lncRNA	novel transcript	51.36	1	160202199	160208869	6670	1.05861	0.00313732	0.960135	0.00557916	7.10657	6.31402	6.17674	6.67539	6.6208	6.55227	6.85865	6.27953	6.66691	6.81742	5.86089	7.39627	6.85373	6.48298	6.60473	6.42223	5.69768	6.1535	5.84153	5.11391	6.21165	5.93689
ENSG00000255811	AL121988.1	ENST00000542839	lncRNA	lncRNA	novel transcript, antisense to GJB4 and GJB3	50.6	1	34761426	34788097	26671	-3.46272	0.0003124	-2.43499	0.0127188	3.59467	6.46923	7.78318	3.04821	4.12614	4.37402	6.3385	4.06724	3.92363	6.81618	6.26555	4.00267	4.59315	5.85963	6.58296	5.56046	8.25605	7.79935	8.48833	8.24955	8.20104	8.35934
ENSG00000237301	AL121992.1	ENST00000428945	lncRNA	lncRNA	novel transcript	46.61	1	15586136	15603626	17490	3.19085	0.0354729	3.26235	0.0248387	2.56459	2.10124	1.43247	1.82338	2.37478	0.825334	1.81432	1.42319	2.26582	1.43011	1.7075	0.927068	2.67455	2.40624	3.00802	1.48382	0.822229	0.823704	0.829715	0.834117	0.860187	1.78925
ENSG00000258444	AL132855.1	ENST00000557368	lncRNA	lncRNA	novel transcript, antisense to MYH7	58.05	14	23415339	23415686	347	-8.13142	0.00270394	-6.37124	0.0158218	-0.282024	-0.23731	-0.252176	-0.238627	-0.302165	-0.311976	-0.636071	0.779943	-0.14789	-0.254151	0.682563	-0.117521	-0.22834	0.735081	-0.285985	-0.210312	3.86221	-0.315516	2.59254	-0.29318	5.36534	2.52555
ENSG00000236662	AL133215.1	ENST00000447344	lncRNA	lncRNA	novel transcript, antisense to SEMA4G	53.25	10	100980507	100985614	5107	-2.04668	0.0185813	-1.71705	0.0421709	1.65862	3.61546	4.85043	2.71868	2.88484	3.82548	3.64702	1.68391	2.90147	3.96482	3.70232	2.53336	3.27332	2.91811	2.91746	3.07524	4.38933	4.91422	4.98945	3.32314	5.1167	4.60122
ENSG00000232043	AL133230.2	ENST00000431019	lncRNA	lncRNA	novel transcript, antisense to PTPN1	47.66	20	50570975	50578041	7066	1.70292	2.63318e-08	1.58593	4.50732e-08	9.89094	9.44386	8.76164	9.91561	9.71361	9.87927	9.2908	9.68008	10.1313	8.83342	9.45285	10.5554	9.52125	9.91787	9.35011	9.46269	8.37427	8.17195	8.46781	8.2676	8.38841	8.43479
ENSG00000232290	AL133260.2	ENST00000445833	lncRNA	lncRNA	novel transcript	43.67	6	151054897	151056057	1160	2.71602	0.00191681	2.4728	0.00394548	2.90537	3.48491	3.15209	3.34164	2.37285	3.74017	2.78718	3.29463	4.31271	2.96149	3.31023	4.01921	1.51108	2.67746	3.60846	3.78627	1.98252	1.43663	2.64619	2.01785	2.09423	2.06375
ENSG00000229313	AL133268.3	ENST00000428903	lncRNA	lncRNA	novel transcript	40.93	6	25041839	25056664	14825	2.77128	0.0043845	3.23583	0.000260618	4.47455	3.57044	4.51945	3.84368	4.95177	3.54137	4.36561	4.88926	2.84858	1.61987	4.14051	3.23298	4.44073	4.29306	4.13337	3.26611	3.5259	2.13424	1.56492	2.17001	1.63647	1.61216
ENSG00000228156	AL133343.1	ENST00000457213	lncRNA	lncRNA	novel transcript, antisense to NOL4L	59.34	20	32581963	32593900	11937	3.99761	0.0259582	5.06495	0.0015517	0.39985	1.40315	1.00561	1.02114	2.10847	0.93985	1.82759	1.36928	0.453669	0.41027	0.935451	0.467213	2.39259	1.33178	2.38999	1.05439	0.386702	0.387827	0.392421	0.395786	0.415755	0.407736
ENSG00000258757	AL133453.1	ENST00000554055	lncRNA	lncRNA	novel transcript, antisense to ERO1L	42.86	14	52640839	52641566	727	1.20367	0.0280875	1.42767	0.00383627	7.56585	6.48005	6.90139	7.5746	7.27952	7.00295	6.52668	7.37765	7.02597	6.10944	6.5542	8.81839	6.33895	6.80459	6.52401	7.23775	6.13248	6.25911	6.281	6.23378	5.53423	6.29395
ENSG00000258875	AL135818.1	ENST00000553725,ENST00000554096,ENST00000668819	lncRNA	lncRNA	novel transcript, antisense to GPR68	50.89	14	91242759	91252211	9452	2.33091	3.23391e-09	2.38615	1.27263e-10	6.50089	6.47586	5.37047	5.91254	6.19233	6.21448	6.18288	6.28643	6.25204	5.57343	6.11465	6.19256	6.83111	6.1601	6.53016	5.99382	4.6247	3.71498	3.25744	4.491	5.21954	4.5732
ENSG00000260810	AL135818.2	ENST00000563574	lncRNA	lncRNA	novel transcript	48.79	14	91258299	91259003	704	3.43381	0.00663145	3.70574	0.00170677	1.24479	4.7961	1.27717	4.64498	2.28119	2.56546	2.94278	2.36092	2.1281	3.13162	3.16089	4.68411	3.51577	4.15669	3.37761	4.91642	2.25054	1.20924	1.22291	2.29796	1.9687	1.26771
ENSG00000235399	AL135902.2	ENST00000458017	lncRNA	lncRNA	novel transcript	38.82	6	136995170	136999504	4334	-5.83716	0.00012867	-3.65415	0.00579919	0.283968	0.313265	2.06254	0.312389	0.271078	0.264867	0.919991	0.298309	0.374743	1.04983	1.39316	0.396526	0.319257	0.281624	0.281418	0.331416	2.42661	3.26914	2.58382	3.44683	1.06988	1.48598
ENSG00000234900	AL135937.1	ENST00000418690	lncRNA	lncRNA	novel transcript	41.74	20	10753278	10765286	12008	-1.65985	0.034941	-1.56519	0.0355136	3.5904	2.68259	3.84198	2.68015	2.56582	3.75673	3.07176	2.92493	1.80386	3.89231	3.63669	2.91634	2.30967	2.59495	3.81703	3.25706	4.70749	5.07945	4.13764	3.80024	3.19343	3.76379
ENSG00000228634	AL136115.1	ENST00000447478	lncRNA	lncRNA	novel transcript	43.51	1	31933020	31933975	955	1.10516	8.40045e-05	1.19826	3.8826e-06	6.55521	6.72862	5.98908	6.70251	6.94083	6.67895	7.00683	6.85604	6.87962	6.76487	6.74136	6.63511	7.16384	7.15754	6.79044	6.73959	6.25523	5.69221	5.54013	5.95148	6.20596	5.48881
ENSG00000230322	AL136320.1	ENST00000417273	lncRNA	lncRNA	novel transcript	43.87	10	11168922	11171376	2454	1.72132	1.43793e-05	1.78975	1.29466e-06	8.33486	7.29772	7.32998	7.75838	7.91364	7.7212	7.61916	8.11702	7.9825	6.75158	7.75442	8.14608	7.9874	8.24298	7.34372	7.42444	7.16683	6.12859	5.4308	5.78578	6.94791	5.8733
ENSG00000235131	AL136528.2	ENST00000416554	lncRNA	lncRNA	novel transcript	59.84	1	3712200	3714298	2098	-2.68712	0.0399936	-2.46135	0.0465173	0.905901	0.936773	0.926359	0.935845	1.49949	1.87068	1.41224	1.55565	1.71635	2.68078	1.48139	1.02648	0.943131	0.903446	3.03887	2.34267	2.36384	3.47768	3.00218	2.75978	2.51878	3.90269
ENSG00000272341	AL137003.1	ENST00000606924	lncRNA	lncRNA	novel transcript	34.08	6	16764346	16766883	2537	4.84864	0.00443648	5.5214	0.000459364	0.592636	1.68359	0.608979	2.94231	1.58006	0.57675	1.92956	1.64673	2.15154	0.607882	2.06016	2.46248	1.69841	3.46085	1.21368	1.72857	0.573237	0.574905	0.581697	0.58666	0.615865	0.604185
ENSG00000228484	AL137025.1	ENST00000436932,ENST00000650219,ENST00000670638,ENST00000659920,ENST00000652900,ENST00000669679,ENST00000661356,ENST00000669071,ENST00000663035	lncRNA	lncRNA	novel transcript	42.61	10	114764788	114794344	29556	2.82701	2.45997e-07	2.21912	4.15393e-05	6.23976	5.54445	4.83898	6.50872	6.17085	6.14319	5.43219	5.73072	6.52652	3.90039	5.92754	4.24754	6.02805	6.28631	4.86418	5.66682	3.74722	3.7547	2.72677	4.11403	4.49375	4.43955
ENSG00000229664	AL137186.1	ENST00000440436	lncRNA	lncRNA	novel transcript	40.38	10	6025978	6036427	10449	3.92299	4.93795e-12	3.34749	1.12852e-09	6.53876	5.86528	4.90024	7.18739	6.11951	7.31387	5.82886	6.1588	6.84053	3.95277	5.34568	6.53059	6.20781	6.02733	6.21715	6.8461	4.10378	3.38734	2.76965	4.02242	4.3029	2.8522
ENSG00000256705	AL137779.1	ENST00000556205	lncRNA	lncRNA	novel transcript, antisense to PPP2R5C	46.37	14	101833435	101839531	6096	1.1341	0.00220472	1.31146	9.45968e-05	6.24236	5.67636	6.32697	7.0631	6.2658	6.53331	6.38045	6.43566	6.22102	5.93279	6.30163	6.44463	6.33874	6.89415	6.92469	6.09509	4.43706	5.66509	5.39635	5.7461	5.51096	5.706
ENSG00000236911	AL137789.1	ENST00000439443,ENST00000597497,ENST00000596003,ENST00000623503	lncRNA	lncRNA	novel transcript, antisense to CR1	38.84	1	207551925	207606555	54630	4.13545	2.79719e-05	4.19287	1.03719e-05	3.79199	3.05105	2.78759	3.40647	4.21685	3.98113	3.66378	3.19452	3.90229	1.48499	2.98476	3.98117	3.57456	4.19142	3.29994	4.38399	1.99839	1.42568	1.43796	2.42136	1.49924	1.47838
ENSG00000231128	AL137856.1	ENST00000429398,ENST00000664434,ENST00000448199,ENST00000418238	lncRNA	lncRNA	novel transcript, antisense to PTPN22	39.05	1	113812379	113870159	57780	3.63597	4.72976e-14	3.94958	4.27354e-18	6.68409	5.33705	5.35208	5.98744	6.69199	5.84457	6.42497	6.9089	5.8094	5.13639	6.23299	6.48127	6.14519	6.81816	6.00912	5.52425	3.09542	4.34475	3.12944	3.42999	3.2645	3.21872
ENSG00000272269	AL138724.2	ENST00000606771	lncRNA	lncRNA	novel transcript, antisense to NUP153	62.41	6	17706257	17707344	1087	0.592727	0.00177763	0.475928	0.0116513	7.75162	7.65172	7.52624	7.6719	7.87835	7.70421	7.95297	7.47061	7.7951	7.86329	7.49319	7.97065	7.65381	7.75098	7.6136	7.42953	7.26148	7.24288	7.19248	7.36122	7.15767	7.46804
ENSG00000234425	AL138930.1	ENST00000446952	lncRNA	lncRNA	novel transcript	41.63	1	160537073	160571458	34385	4.2963	4.05988e-08	4.65691	4.62921e-10	4.59713	4.1901	3.0509	4.67866	4.44442	4.34739	4.68418	4.68696	3.53056	4.24469	4.40891	3.81247	5.70835	4.76661	4.55415	3.90186	2.23908	1.66636	1.68212	2.28181	1.76031	2.73582
ENSG00000257275	AL139020.1	ENST00000547644,ENST00000553445,ENST00000556386	lncRNA	lncRNA	novel transcript, antisense to TCL1A	43.11	14	95711747	95757656	45909	5.49619	0.00168388	4.62736	0.00867222	3.05593	1.13907	0.474734	0.481524	1.44357	1.70773	2.54194	1.79845	2.76796	0.473753	1.04327	0.546909	1.55968	1.46883	1.97673	0.496044	0.442826	0.444313	0.450369	0.454797	0.480893	0.470448
ENSG00000259118	AL139022.1	ENST00000556127,ENST00000553633,ENST00000555898,ENST00000555261	lncRNA	lncRNA	novel transcript, antisense to MAX	41.71	14	65082034	65094212	12178	0.758523	0.00792784	0.715234	0.00858987	8.82238	8.40579	8.27832	8.72764	8.80406	8.81069	8.33075	8.85034	8.40966	7.82371	8.49275	8.92121	8.25995	8.62592	8.23994	8.73245	8.1115	8.16185	8.30498	7.58076	7.85977	7.60863
ENSG00000258377	AL139099.2	ENST00000555043	lncRNA	lncRNA	novel transcript	47.45	14	49620815	49623480	2665	1.77946	4.78254e-11	1.40256	8.75646e-08	10.9057	10.0998	10.0733	11.0541	10.8611	10.187	10.1083	10.4682	11.0844	9.78317	10.4485	10.6759	10.3099	10.567	9.9105	10.3412	9.61821	9.20767	9.13596	9.14321	9.11067	8.84714
ENSG00000233340	AL139120.1	ENST00000443652	lncRNA	lncRNA	novel transcript	38.6	10	112671812	112677819	6007	0.706283	0.0104006	0.676732	0.00988913	6.46301	6.24533	6.44803	7.01736	6.65344	6.48168	6.61099	6.42583	6.40633	6.36154	6.22887	6.72443	6.62893	6.46462	6.4277	6.65763	6.19468	5.85732	6.22564	6.23772	5.77489	5.45623
ENSG00000229393	AL139246.4	ENST00000442305	lncRNA	lncRNA	novel transcript	64.91	1	2493437	2494479	1042	-2.54362	0.00340212	-1.75316	0.0440845	2.14419	2.92678	3.13245	1.58894	3.02509	2.0964	4.19716	3.62323	2.8054	3.98826	2.47752	2.42838	2.64314	3.06012	4.25322	2.26325	3.78027	4.55369	2.79311	5.25477	4.12104	5.27954
ENSG00000240731	AL139287.1	ENST00000444968	lncRNA	lncRNA	novel transcript	47.97	1	1317581	1318689	1108	-1.33331	0.00486562	-1.52969	0.000370671	4.14112	4.88476	4.69721	3.81463	4.3077	4.37761	4.30204	4.06847	3.83746	5.24797	3.79667	4.11112	4.83638	4.00709	4.6865	4.19008	5.48339	4.92913	5.80273	5.36556	4.80594	5.94542
ENSG00000273485	AL139339.2	ENST00000608063	lncRNA	lncRNA	novel transcript, antisense to CALHM2	54.64	10	103450196	103450852	656	0.824796	0.0461645	1.01474	0.00588328	6.55076	6.12332	5.56827	5.70057	5.90948	5.62858	6.55482	6.0267	5.70366	6.00962	5.96545	6.30311	5.68271	6.39033	6.23109	6.1346	5.5267	5.3476	4.28516	4.98132	5.90579	5.54455
ENSG00000272078	AL139423.1	ENST00000606802	lncRNA	lncRNA	novel transcript, antisense to CASZ1	61.49	1	10639241	10654333	15092	-1.76282	0.0381924	-1.91128	0.0148523	6.80787	10.2063	9.04613	7.47415	7.59592	8.53934	9.04301	7.54656	7.09402	10.4492	8.4592	8.6455	9.01644	8.53399	9.66909	9.61921	10.1059	10.2856	10.5693	10.4956	10.3011	11.3058
ENSG00000247925	AL139807.1	ENST00000500636	lncRNA	lncRNA	novel transcript	43.29	6	11173452	11259099	85647	2.38562	1.02235e-11	2.01048	3.22504e-09	6.65053	6.48009	6.44954	7.30497	6.72283	6.58447	6.44467	6.63297	7.28641	5.3386	6.73465	6.10971	6.5917	6.37828	6.35277	6.22608	5.22638	4.97252	4.56516	5.2336	4.18379	5.03959
ENSG00000234091	AL157392.2	ENST00000449462	lncRNA	lncRNA	novel transcript	45.83	10	13729383	13756200	26817	1.86603	0.000156336	1.36219	0.00752664	4.78851	4.64325	4.16509	5.11461	4.04557	4.82207	4.2738	4.24854	4.72067	3.78232	4.70186	4.61614	3.68034	3.97311	4.08383	4.46745	3.48085	2.81985	3.11436	4.06677	2.96011	3.60715
ENSG00000261573	AL157402.2	ENST00000566394	lncRNA	lncRNA	novel transcript	35.63	1	198657553	198667061	9508	3.63435	3.60969e-15	3.51831	7.30413e-16	9.1165	8.36545	8.07612	8.69394	8.95707	8.72109	8.34264	8.96559	8.70639	7.07059	8.35644	8.35238	8.33603	9.04291	8.53989	8.5611	7.09506	5.00596	4.27275	5.67071	5.19851	5.04562
ENSG00000232934	AL157786.1	ENST00000627339,ENST00000449782,ENST00000598447,ENST00000594870,ENST00000631085,ENST00000424422,ENST00000627771,ENST00000669015	lncRNA	lncRNA	novel transcript, antisense to ACSL5	42.18	10	112395813	112425589	29776	2.05929	8.37041e-07	2.12591	5.37102e-08	7.45703	6.68675	6.61951	7.24643	7.69414	7.71348	7.36893	7.76436	7.2343	6.40165	7.4968	7.44069	6.78269	7.68328	7.23523	7.21261	6.26256	3.79764	6.00922	5.98026	5.25276	5.41072
ENSG00000258521	AL157871.2	ENST00000556212	lncRNA	lncRNA	novel transcript, antisense to WARS	52.42	14	100339832	100340554	722	4.57372	3.4269e-21	4.63926	2.0527e-23	5.88921	6.1758	4.73318	6.17195	6.40891	6.4615	5.99469	6.28868	6.65136	6.75995	6.25998	6.83322	6.90586	6.78475	6.87626	6.09658	3.88864	3.11581	2.25625	3.16367	3.56879	2.8605
ENSG00000258666	AL157871.4	ENST00000557226	lncRNA	lncRNA	novel transcript, antisense to WARS	50.67	14	100333790	100354061	20271	4.26481	8.84548e-28	4.33923	3.98046e-32	11.0994	9.96417	8.79246	10.383	11.1242	10.806	9.94966	11.0106	10.9902	9.93723	10.228	11.59	10.6261	11.1022	10.683	11.1117	7.7409	6.71242	7.08683	6.93995	7.60944	7.28618
ENSG00000233968	AL157895.2	ENST00000451713,ENST00000431157,ENST00000423551,ENST00000657622	lncRNA	lncRNA	novel transcript, antisense to C10orf112	37.22	10	19710328	19728550	18222	-2.87662	0.00646717	-2.04139	0.0497407	2.54573	1.92346	3.47	2.33108	1.22231	2.48859	3.24994	1.25957	1.36558	2.60009	3.3228	1.39621	1.9372	1.23671	2.5381	1.96515	3.93638	3.32417	3.97595	4.61762	2.32881	4.00846
ENSG00000235410	AL157896.1	ENST00000451617	lncRNA	lncRNA	novel transcript	44.04	10	14074284	14087605	13321	-4.50636	0.0301319	-4.47279	0.0193236	-0.169101	-0.156172	-0.160554	-0.156564	-0.174683	-0.177349	0.386633	-0.162814	-0.127977	0.469236	-0.178465	-0.117652	-0.153487	-0.170121	-0.170211	-0.147996	-0.179164	1.58391	1.45626	1.07699	1.16638	1.82873
ENSG00000258560	AL157912.1	ENST00000554245	lncRNA	lncRNA	novel transcript, antisense to EVL	43.75	14	100052803	100074878	22075	1.9023	3.6582e-05	2.06128	1.42385e-06	5.13727	5.25802	4.32897	5.79388	5.50499	5.78826	5.90705	5.49535	5.76929	4.32402	5.54339	5.10192	6.29593	5.58872	5.4673	5.54177	4.16543	3.90785	4.5161	4.22744	3.22582	4.18019
ENSG00000258407	AL157955.1	ENST00000554433	lncRNA	lncRNA	novel transcript, antisense to GPR65	36.35	14	88010787	88015611	4824	3.70605	3.04703e-21	3.39293	1.52e-19	7.55013	6.66477	6.31819	7.3713	7.32421	7.51868	6.80916	7.33215	7.02317	5.73632	6.67802	7.09808	6.69129	7.47946	6.50064	6.6023	5.05407	4.30906	3.64227	4.36436	4.27856	3.95722
ENSG00000204055	AL158151.1	ENST00000372490,ENST00000451229	lncRNA	lncRNA	novel transcript	53.77	9	129176771	129210548	33777	1.62177	0.00522868	1.27959	0.0280218	6.52481	6.72514	5.33707	6.62978	6.11043	6.43956	6.19483	4.21911	6.20281	5.89291	6.01494	7.24988	6.52613	6.18419	5.55708	5.67229	4.96683	5.22462	5.00906	5.58224	3.06259	5.67134
ENSG00000234055	AL158151.2	ENST00000434250	lncRNA	lncRNA	novel transcript	54.79	9	129097854	129100266	2412	-2.86863	9.42687e-05	-2.83449	3.48164e-05	3.33256	3.43765	1.83983	3.81181	4.05553	3.26377	4.98729	3.58603	3.40362	4.64579	3.90196	4.28618	3.98981	3.08339	3.69476	1.89996	5.19663	5.36159	6.82574	6.75468	5.49767	4.37015
ENSG00000230684	AL158207.2	ENST00000414926	lncRNA	lncRNA	novel transcript	41.42	9	129933536	129936541	3005	1.29378	1.77072e-05	1.13573	0.000103586	5.76856	5.69813	5.42444	5.46147	5.99719	5.40776	5.92051	5.75566	6.11538	5.79068	5.30322	5.57646	5.38186	5.79372	5.98442	5.43159	4.74849	4.8318	4.93575	4.33837	5.10007	4.81531
ENSG00000235880	AL158832.1	ENST00000429661	lncRNA	lncRNA	novel transcript	41.37	9	267966	273002	5036	2.01165	3.52686e-05	2.341	1.48752e-07	6.2569	5.40724	5.76111	6.20811	4.72349	5.20456	5.46194	5.70136	5.7145	4.52893	6.29087	6.5722	5.53232	6.29165	4.76532	5.18704	4.07452	3.9416	4.23947	4.37662	4.26777	3.90951
ENSG00000228021	AL158835.1	ENST00000596068,ENST00000607914,ENST00000415305,ENST00000449693,ENST00000597502,ENST00000611240,ENST00000622605,ENST00000617483,ENST00000616152,ENST00000621613	lncRNA,retained_intron	lncRNA	novel transcript	44.19	10	125683229	125709677	26448	-1.57355	0.000119089	-1.8703	4.95846e-07	4.41161	4.8706	4.90357	4.41682	4.145	4.81517	4.8644	4.46726	4.40567	5.14982	3.84623	4.33773	4.89451	4.29885	3.56815	3.9337	5.2297	6.11056	5.99629	6.09424	5.79685	5.47325
ENSG00000261250	AL160286.3	ENST00000569644	lncRNA	lncRNA	novel transcript	45.21	1	179543201	179548922	5721	-4.94413	7.74449e-05	-5.45858	3.47815e-06	0.388389	1.25125	1.22745	1.24914	0.37125	0.362972	1.33935	0.407399	0.507778	1.22431	0.359486	0.536133	0.43506	0.385276	0.385002	0.451061	3.60335	2.41022	5.5045	4.42677	2.3634	1.21371
ENSG00000233178	AL161457.2	ENST00000629181,ENST00000629161,ENST00000590767,ENST00000609241,ENST00000446984,ENST00000592778	lncRNA	lncRNA	novel transcript, antisense to PGM5	39.82	9	68393881	68406500	12619	-1.40334	0.0297063	-1.80092	0.0016735	4.99587	4.20311	4.68322	4.12514	4.11248	5.85195	4.53418	4.66285	5.14374	6.24865	6.33947	4.59033	4.74627	4.28021	4.49915	4.19623	6.71394	6.71584	5.76745	6.18614	6.45401	5.70481
ENSG00000229699	AL161636.1	ENST00000427145	lncRNA	lncRNA	novel transcript	39.09	1	153174518	153191676	17158	-5.70751	0.000159075	-3.96927	0.00920055	1.64981	4.49612	6.21247	2.83686	1.61431	1.59712	5.66552	1.68904	1.89452	4.28563	3.23539	1.95228	3.45895	3.52694	3.31097	2.90501	7.45938	8.43119	8.31701	7.60588	5.77167	7.55625
ENSG00000227155	AL161725.1	ENST00000591577,ENST00000628764,ENST00000415004,ENST00000585944,ENST00000589287,ENST00000589387,ENST00000586805,ENST00000585631,ENST00000593137,ENST00000590240,ENST00000592805,ENST00000585819,ENST00000588474,ENST00000590518,ENST00000588989,ENST00000608617	lncRNA	lncRNA	novel transcript	42.41	9	452492	492248	39756	3.08258	2.74425e-27	3.00491	9.23658e-29	8.76411	8.32066	8.13752	8.80358	8.58491	8.20945	8.36705	8.90581	8.88564	7.61946	8.40931	8.40917	8.47248	8.6113	8.47591	8.08923	6.56372	5.87109	5.75992	6.47194	5.32853	5.97088
ENSG00000271155	AL161729.1	ENST00000604104	lncRNA	lncRNA	novel transcript, antisense to PTCH1	62.05	9	95506235	95507636	1401	-2.20414	0.000136624	-1.86756	0.000709336	4.04866	2.99516	4.12223	4.64943	2.48991	3.35479	4.42714	3.23859	2.77413	4.95388	4.08041	3.56369	4.82795	3.91191	4.25892	4.34551	5.60218	5.58101	5.48833	5.8121	5.39534	5.33743
ENSG00000250850	AL161781.2	ENST00000509911	lncRNA	lncRNA	novel transcript, antisense to PAX5	45.49	9	37002697	37008040	5343	4.70847	0.00130677	4.8806	0.00050475	2.51355	2.37216	1.04017	2.59956	2.95319	0.999589	3.00798	2.32978	3.65224	1.03879	2.78685	1.85715	3.24115	3.22198	2.28206	3.15671	0.995163	1.57738	1.00582	1.01207	1.04883	1.03414
ENSG00000258789	AL162171.1	ENST00000556328	lncRNA	lncRNA	novel transcript, antisense to PTPN21	54.07	14	88551597	88552493	896	-1.87451	0.00109348	-1.25298	0.0265215	2.67832	3.26414	3.84049	3.44804	2.64323	3.58252	3.38148	3.2168	2.9284	3.00635	3.90284	3.89564	2.39613	3.16406	3.97305	2.42454	4.15085	4.30086	4.62626	3.95617	4.17667	4.50145
ENSG00000258983	AL162171.2	ENST00000555444	lncRNA	lncRNA	novel transcript, antisense to PTPN21	39.48	14	88499334	88515502	16168	-1.66599	0.00190404	-1.33632	0.0108886	3.93759	4.43299	5.67078	4.80333	4.55676	4.24654	3.84874	4.48009	4.4188	5.10583	4.33945	5.78751	4.06706	3.92897	3.92822	5.02994	5.28831	6.02417	5.98688	5.90748	5.97143	5.35325
ENSG00000228174	AL162385.1	ENST00000451595,ENST00000609957	lncRNA	lncRNA	novel transcript	49.74	9	97512706	97517836	5130	-3.1583	0.0136203	-3.03278	0.0107079	0.69612	1.42363	2.13571	0.726404	0.682464	2.02275	1.48818	0.711372	0.793684	2.13189	1.31519	1.60465	0.733758	0.693633	1.76985	1.4626	2.87246	2.44261	1.74209	2.05767	5.01006	1.81275
ENSG00000225032	AL162586.1	ENST00000439298,ENST00000425991	lncRNA	lncRNA	novel transcript	55.15	9	127816066	127822520	6454	1.4559	0.00130266	1.81397	7.55715e-06	6.92774	7.57428	5.78711	7.19256	7.04019	7.58356	7.87692	7.41331	7.76783	7.1469	7.43529	7.5477	8.35664	7.51258	8.26721	7.10028	5.5566	5.98128	5.59941	5.81835	6.85092	6.72361
ENSG00000235204	AL162724.2	ENST00000426157	lncRNA	lncRNA	novel transcript	49.76	9	124259250	124261156	1906	1.67793	9.64885e-05	1.90352	1.45473e-06	4.9062	4.80714	4.50235	5.25931	5.56553	5.46567	5.61433	4.48263	5.27138	4.68103	5.41612	4.86134	5.90563	5.41685	5.41599	5.6667	4.23448	4.24224	4.03633	4.05854	3.46687	3.83286
ENSG00000258451	AL163636.2	ENST00000554286	lncRNA	lncRNA	novel transcript, antisense to RNASE4 and ANG	43.7	14	20693480	20707120	13640	-1.44706	0.00149023	-1.44167	0.000721215	5.97324	5.85211	7.16656	6.60335	5.57949	6.34467	5.99537	5.99721	5.79481	7.0841	6.53022	6.96997	5.62377	5.46729	6.16555	5.1931	7.40423	7.3605	7.22352	7.86	7.64742	6.98277
ENSG00000230631	AL353152.1	ENST00000455973	lncRNA	lncRNA	novel transcript	48.94	6	14229775	14231570	1795	3.92558	4.42181e-05	2.88107	0.0046214	3.55858	2.53609	2.50864	3.568	2.81206	3.64913	3.14898	2.89699	2.94413	2.50501	2.26967	3.20704	2.27017	1.81046	2.17566	1.91164	1.76843	1.77246	1.78883	1.24855	1.2847	1.27021
ENSG00000269934	AL353593.1	ENST00000664490,ENST00000602529,ENST00000652943,ENST00000602947,ENST00000602517	lncRNA	lncRNA	novel transcript, antisense to OBSCN	47.6	1	228238241	228276066	37825	-2.39713	0.00548263	-2.51989	0.00166092	2.85948	4.40685	3.22991	4.17184	3.11627	3.53202	4.91027	3.8309	2.72784	5.93771	3.08513	3.23135	5.57107	3.59515	4.37833	3.95736	5.14217	5.2838	5.08884	5.16443	7.73538	6.12682
ENSG00000270110	AL353593.2	ENST00000602778	lncRNA	lncRNA	novel transcript, antisense to OBSCN	46.22	1	228295549	228303002	7453	-2.86935	8.10598e-09	-1.85303	0.000155018	3.87802	5.33679	6.01259	4.42664	4.38013	3.61826	5.53049	4.94464	3.47914	5.45156	5.12161	5.08695	4.57115	5.14492	4.42129	6.10192	6.05391	6.94988	7.41933	6.29662	7.10793	6.50932
ENSG00000272906	AL353708.3	ENST00000610272	lncRNA	lncRNA	novel transcript, antisense to TOR1AIP1	54.1	1	179881607	179882595	988	-0.833488	0.0199916	-0.77164	0.0239996	5.22601	5.92568	5.88396	5.34219	5.53984	5.20728	5.62086	5.08275	5.82618	6.44559	6.00774	5.91638	5.59671	5.71276	5.71189	6.1125	6.53681	6.46814	6.07423	6.23616	6.57843	6.21943
ENSG00000223462	AL353801.1	ENST00000425541	lncRNA	lncRNA	novel transcript	41.99	10	44937508	44955725	18217	1.41584	0.00945648	1.14663	0.0360862	5.11072	3.76344	4.71368	4.40801	5.05791	5.40221	4.59514	4.76486	4.7415	4.84709	4.47689	3.85487	5.0395	5.0515	4.76478	4.26078	3.18115	3.74531	3.77455	3.23267	3.75753	4.82968
ENSG00000273483	AL354760.1	ENST00000608357	lncRNA	lncRNA	novel transcript, antisense to WNT2B	43.86	1	112517799	112518441	642	-2.83802	0.00777375	-2.09494	0.0415411	1.13473	1.78834	3.1608	2.18141	1.12047	2.33605	1.82084	1.15071	1.2377	2.44172	2.88536	2.40089	1.17424	1.72226	2.10217	1.188	3.24613	3.60549	3.05066	3.49476	3.04761	3.73467
ENSG00000225811	AL354771.1	ENST00000452178	lncRNA	lncRNA	novel transcript	32.86	1	190264898	190362270	97372	-6.72771	3.12484e-06	-5.49953	4.01872e-05	0.0647008	0.0924682	0.0831488	0.0916395	0.052451	0.0465413	0.997755	0.0783064	0.150394	0.0819171	0.0440537	0.170804	0.0981345	0.0624745	0.0622788	0.109619	2.35991	2.7044	2.13978	1.25312	3.04666	2.89813
ENSG00000255438	AL354813.1	ENST00000526566	lncRNA	lncRNA	novel transcript, antisense to SULF2	53.63	20	47677901	47686297	8396	1.11824	0.00406041	1.04579	0.00498414	7.84925	8.33995	7.06763	8.36074	8.22647	8.08628	7.78141	7.86533	8.02897	7.96888	7.54381	9.3399	7.97917	7.88996	7.86596	7.92581	7.56971	6.82905	7.06244	7.13149	7.28465	7.38137
ENSG00000259483	AL355073.1	ENST00000560296	lncRNA	lncRNA	novel transcript	37.64	14	56303490	56310761	7271	-1.43293	0.0479559	-2.01452	0.00157613	3.41764	2.2708	2.24809	3.35288	2.53963	4.07756	3.36236	2.61369	2.41448	3.61946	2.78787	3.1915	2.28466	2.84555	3.78149	2.31287	3.80616	4.50571	4.17415	4.33205	3.89021	4.41279
ENSG00000258908	AL355075.3	ENST00000554678	lncRNA	lncRNA	novel transcript	47.07	14	20474789	20477089	2300	1.18379	0.0147787	1.41338	0.00123204	8.91735	8.23463	7.79557	8.42103	8.70721	8.29902	8.24695	8.26973	8.98599	7.37339	8.05564	9.83726	8.27793	8.55698	7.96574	9.47892	8.00427	6.93395	7.11888	7.43296	7.62089	7.85261
ENSG00000258760	AL355076.2	ENST00000555736,ENST00000553754	lncRNA	lncRNA	novel transcript	45.26	14	65236480	65318790	82310	2.53301	0.0131316	3.47854	9.65483e-05	2.35235	2.43056	3.75235	3.68206	3.4233	2.57891	3.73376	3.25367	3.34306	2.01142	3.50234	2.22559	4.07289	3.57185	2.8515	4.11852	2.78664	1.35669	1.36758	1.37553	2.03251	1.40353
ENSG00000258379	AL355097.1	ENST00000555889	lncRNA	lncRNA	novel transcript	27.67	14	97786565	97789256	2691	6.6287	6.82606e-09	6.42998	9.97448e-09	5.25946	3.46063	3.22337	4.46061	4.87122	4.98078	4.95404	4.36394	4.82572	2.97496	4.13541	1.80171	4.60187	5.28526	4.58347	4.65096	2.13753	1.53502	1.55147	1.56343	1.63282	1.60526
ENSG00000273132	AL355312.4	ENST00000472053	lncRNA	lncRNA	novel transcript, antisense to LRP11	47.47	6	149852462	149853192	730	-1.57372	4.1211e-05	-1.20061	0.0014059	4.38171	5.1282	5.54681	5.31844	4.64082	5.12213	5.18112	4.54991	4.84537	5.94151	5.41964	6.02884	5.58894	4.85175	5.40618	5.71077	6.45866	6.3063	6.40589	6.6567	5.87504	6.31125
ENSG00000177596	AL355390.1	ENST00000325811	lncRNA	lncRNA	novel transcript	42.49	13	74412957	74419115	6158	4.67039	0.0220433	5.89585	0.00126669	1.05051	3.01815	0.351562	1.11086	1.45349	1.01014	3.46819	2.2912	0.422348	0.350276	1.73679	0.444071	1.90417	0.330036	3.60643	0.379285	0.309338	0.311326	0.319401	0.325283	0.359611	0.345941
ENSG00000228838	AL355483.1	ENST00000421637	lncRNA	lncRNA	novel transcript	56.39	1	53288024	53289706	1682	1.19048	0.0102427	1.45926	0.000416867	5.137	4.95139	4.49936	5.14043	5.13601	4.687	5.22357	4.89173	5.4221	4.79774	4.67655	5.59602	5.35943	5.63818	5.52882	5.38365	3.7021	3.31008	4.15982	4.57808	4.04392	4.88943
ENSG00000232762	AL355483.2	ENST00000446686	lncRNA	lncRNA	novel transcript	56.54	1	53304536	53307462	2926	1.49486	0.0285314	1.33148	0.0466325	4.70223	4.53983	2.52211	3.78676	4.29674	4.09395	4.32346	4.48216	5.20926	3.89202	4.0841	4.0831	4.63922	4.25065	5.14285	4.12451	3.74303	3.7503	2.44048	3.09649	2.92107	4.11465
ENSG00000227678	AL355581.1	ENST00000415964,ENST00000591297,ENST00000617353,ENST00000609978,ENST00000614735,ENST00000622734,ENST00000659158	lncRNA	lncRNA	novel transcript, antisense to L3MBTL3	39.18	6	130133410	130146179	12769	1.72773	0.000224335	1.87601	1.47527e-05	6.56933	5.55799	5.44598	5.35492	5.38059	4.98471	6.18403	6.38791	5.61213	4.93288	5.38769	4.73008	5.53617	5.63346	5.77644	5.63387	3.94661	4.43396	4.25	4.00663	5.04342	4.08403
ENSG00000258926	AL355916.2	ENST00000654868,ENST00000666850,ENST00000657299,ENST00000655460,ENST00000660507,ENST00000657687,ENST00000556543	lncRNA	lncRNA	novel transcript, antisense to PRKCH	45.47	14	61535385	61545484	10099	1.19151	0.000967712	1.0213	0.00383617	6.89491	6.23048	6.82186	6.83262	6.63985	6.64096	6.42993	7.15789	7.05614	6.01056	6.41136	6.25013	6.08355	6.76243	6.2981	6.01797	5.71719	5.76556	6.0788	6.16528	5.15538	5.10002
ENSG00000227091	AL355990.1	ENST00000430098,ENST00000443008,ENST00000418579	lncRNA	lncRNA	novel transcript	50.66	1	110165948	110172489	6541	-2.64518	0.0132798	-2.26735	0.0268868	1.28426	3.14524	3.55586	1.3275	2.80935	2.7891	3.80107	1.30606	1.42291	2.91046	1.86151	2.18493	1.99777	1.90772	1.90723	2.76224	4.2481	4.44082	3.55184	4.09227	2.39605	4.92256
ENSG00000227217	AL356276.1	ENST00000453692	lncRNA	lncRNA	novel transcript	42.61	1	157691762	157696459	4697	8.922	6.48352e-18	8.97763	9.91911e-19	5.96011	5.64643	4.56304	6.43398	6.9303	5.87434	5.80375	6.18471	5.30535	5.09617	7.09869	4.72668	6.1028	6.29514	6.71013	4.77188	1.91447	1.91967	1.94077	1.95609	2.04474	2.00958
ENSG00000258752	AL357093.2	ENST00000555407,ENST00000556942,ENST00000662923	lncRNA	lncRNA	novel transcript, antisense to FOXN3	46.61	14	89349377	89366081	16704	-0.846899	0.0061348	-1.03123	0.000192634	6.90699	7.61815	7.39564	6.59966	6.64318	7.22253	6.85708	6.55256	7.09412	7.46947	7.35209	6.68012	6.72149	6.87743	7.03915	7.09616	7.57598	7.59524	8.19786	7.70887	8.11036	7.54845
ENSG00000225140	AL358216.1	ENST00000451601	lncRNA	lncRNA	novel transcript	52.14	10	628638	631255	2617	-1.35803	0.0100776	-1.4198	0.00370733	3.53552	5.40184	5.00804	5.57862	4.94823	5.05401	5.46479	5.25349	4.71836	6.45584	5.62119	4.67035	5.78523	5.40066	5.39979	4.77346	6.66397	6.14108	5.75011	5.94116	6.98529	6.58265
ENSG00000258942	AL358332.1	ENST00000555649	lncRNA	lncRNA	novel transcript	42.51	14	51344914	51385603	40689	-3.2654	1.60232e-07	-2.19468	0.000290132	3.60975	4.29213	5.10698	2.97019	3.13056	3.70674	4.22991	2.52576	2.74729	4.12915	5.18005	2.15782	4.6166	3.77014	3.60034	4.83146	6.23018	5.84866	6.36587	6.20647	5.27251	6.07896
ENSG00000258928	AL358333.2	ENST00000556834	lncRNA	lncRNA	novel transcript, antisense to GNG2	43.43	14	51916145	51918571	2426	1.44744	0.0174817	1.45719	0.0110966	5.88918	4.46936	4.88094	6.06994	5.53181	5.46656	5.6384	6.28666	4.81351	5.01633	5.08999	3.08123	5.91512	5.81817	5.41229	4.5392	4.55079	4.7164	4.06641	3.94752	4.56784	4.29478
ENSG00000259007	AL358333.3	ENST00000553603	lncRNA	lncRNA	novel transcript, antisense to GNG2	36.38	14	51967003	51969800	2797	0.954571	0.0217549	0.807378	0.0493745	7.71589	6.67035	7.19648	7.22117	7.20694	7.16544	7.04237	7.76275	7.07593	6.38152	6.94996	6.48054	6.91772	7.00484	6.88402	6.16638	7.04861	6.16534	5.94748	5.93472	6.71046	5.87829
ENSG00000176868	AL358781.1	ENST00000616163,ENST00000321081	lncRNA,pseudogene	lncRNA	novel transcript, antisense to PRRC2B	49.87	9	131497479	131500191	2712	-0.712131	0.00014206	-0.67314	0.000140594	8.2377	8.5422	8.42167	8.02874	8.25417	8.3431	8.5552	8.30211	8.50192	8.85061	8.62212	8.36661	8.52803	8.35856	8.46686	8.38619	8.84949	9.1408	9.18253	8.97488	8.83702	8.99031
ENSG00000223528	AL359094.1	ENST00000627944,ENST00000629917,ENST00000601242,ENST00000594614,ENST00000595456,ENST00000594559,ENST00000601826,ENST00000599979,ENST00000622832,ENST00000432554,ENST00000608350	lncRNA	lncRNA	novel transcript	46.18	10	126988095	127026507	38412	-1.14492	0.00208104	-1.21206	0.000421262	6.55715	7.66088	7.67707	6.73026	5.97669	6.97605	6.43925	6.33799	6.64832	7.32633	6.89668	7.01881	6.51983	6.5216	6.85365	7.13114	8.00109	7.50759	8.07967	7.7806	7.71378	8.05085
ENSG00000259071	AL359397.2	ENST00000555403	lncRNA	lncRNA	novel transcript	43.93	14	50326526	50327909	1383	-0.681243	0.00972351	-0.573238	0.0254609	6.22648	6.2903	6.58038	6.22097	6.6379	6.36249	6.28113	6.60551	6.67562	6.36372	6.76925	6.17482	6.10716	6.21637	6.66309	6.79564	6.77945	7.12191	7.11864	6.72302	6.68642	7.15422
ENSG00000231877	AL359551.1	ENST00000442726	lncRNA	lncRNA	novel transcript	36.29	1	238485445	238538305	52860	-3.4958	0.00137741	-2.74387	0.00561949	0.82817	1.49225	0.846217	0.854601	2.06617	1.39684	1.72709	0.841458	0.913964	0.845005	1.39174	2.10257	1.5042	1.81348	0.825818	1.93714	2.03732	3.55412	3.52211	2.64515	2.59658	2.55331
ENSG00000235533	AL360089.1	ENST00000442260	lncRNA	lncRNA	novel transcript	39.13	9	14025971	14030115	4144	-6.27121	2.84274e-07	-5.33979	2.8571e-07	0.370859	0.406168	0.39432	0.405114	0.355273	0.34775	1.2929	0.388163	0.479784	1.1771	0.344583	0.505733	0.41337	0.368027	1.1295	0.427966	3.61573	2.77523	3.71571	4.08376	2.48453	2.90443
ENSG00000223842	AL360093.1	ENST00000420237	lncRNA	lncRNA	novel transcript	36.49	1	219222248	219225497	3249	-2.17137	9.03708e-10	-0.85712	0.0229654	4.4214	4.14896	5.21127	4.41632	5.10702	4.34717	5.68466	5.5471	4.01235	4.49168	5.47881	4.9645	5.30581	6.08252	4.92822	5.05779	6.04199	6.18207	5.89577	6.57041	5.51098	6.07043
ENSG00000231046	AL360227.1	ENST00000425364	lncRNA	lncRNA	novel transcript	40.44	6	111227747	111259034	31287	-2.49761	9.32615e-05	-2.78502	2.11322e-06	3.19005	4.98274	5.17513	3.72905	2.46346	3.72099	4.41921	2.94055	4.48784	4.9365	3.8575	2.82856	2.60364	3.78446	3.61482	4.37755	6.12744	6.34279	6.1318	5.92557	5.78817	6.29364
ENSG00000230536	AL360268.1	ENST00000453870	lncRNA	lncRNA	novel transcript	50.19	9	128090969	128094457	3488	1.32792	0.00617869	1.59063	0.000262018	5.07813	6.02323	5.45277	5.09894	5.1671	5.70391	6.03122	6.01851	5.47883	5.05732	5.41351	4.83321	6.10857	5.40804	5.09755	5.61606	4.95161	4.08112	5.02419	3.99407	4.61102	3.22349
ENSG00000226647	AL365356.1	ENST00000411512,ENST00000596567	lncRNA	lncRNA	novel transcript	37.7	10	5712174	5744067	31893	0.616693	0.0279149	0.603711	0.023113	8.22273	7.61322	7.94201	8.29022	8.19502	8.08838	7.72644	8.28102	8.0615	7.27938	8.11244	8.04449	7.84338	8.16151	7.67955	8.07222	7.81772	7.69401	7.46249	7.42484	7.46791	7.05486
ENSG00000259834	AL365361.1	ENST00000566942	lncRNA	lncRNA	novel transcript	31.03	1	110653560	110657040	3480	4.68354	1.09239e-14	4.48632	1.93374e-14	6.23131	5.22503	4.93877	5.16454	6.23665	5.78476	5.46945	5.94652	5.59019	4.62517	4.62494	6.61338	5.45422	5.14555	5.09085	5.05446	2.89136	2.89798	3.21488	1.99611	2.66179	2.0457
ENSG00000271730	AL390208.1	ENST00000605885	lncRNA	lncRNA	novel transcript, antisense to SESN1	33.54	6	108998482	108999125	643	-1.38685	1.63637e-10	-1.19913	5.00159e-09	6.86668	7.03416	7.24502	6.70774	6.29995	6.78189	7.10573	6.91041	6.56583	6.98508	7.16263	6.92546	6.66114	6.5238	6.7115	6.81466	7.91875	7.85891	7.91252	8.14845	7.87562	7.55779
ENSG00000232638	AL390294.1	ENST00000418270	lncRNA	lncRNA	novel transcript	57.97	10	8051541	8053084	1543	-4.85639	2.09992e-05	-5.22305	8.81429e-07	0.594878	1.42829	2.21718	0.635949	0.576147	0.567097	1.22043	0.61564	0.725111	2.21303	0.563285	0.756006	0.64583	0.591477	0.591178	0.663284	4.08781	3.96298	3.84611	2.77777	3.94448	4.51338
ENSG00000230826	AL390774.2	ENST00000423942	lncRNA	lncRNA	novel transcript	37.79	9	123736437	123751941	15504	1.21054	0.00156247	0.862035	0.0288066	6.32288	6.07434	5.96239	6.49566	6.54086	6.50332	5.70838	5.78751	6.49719	5.42158	5.74962	6.46312	5.69955	6.46345	5.49289	6.55425	5.30354	5.5945	4.89813	5.88367	5.51573	4.74331
ENSG00000224645	AL391069.1	ENST00000422153	lncRNA	lncRNA	novel transcript	41.39	1	151340648	151341966	1318	1.77236	3.69947e-08	1.66074	5.29994e-08	8.602	7.65199	7.71289	7.92988	8.3195	8.11994	7.80092	8.39278	8.33905	6.7206	7.52681	8.08211	7.90123	8.3097	7.81834	7.99586	6.75661	6.90339	6.54657	6.88922	5.94254	6.61008
ENSG00000237976	AL391069.2	ENST00000455503	lncRNA	lncRNA	novel transcript	51.56	1	151346967	151348027	1060	2.56379	0.0128078	2.17829	0.0340443	4.10658	3.16616	3.43562	3.80744	3.98792	2.82581	3.75569	3.65454	2.92976	2.71502	1.39373	2.99512	2.47508	3.95358	2.37424	3.22534	2.3191	1.39424	1.97348	1.41312	3.16059	1.44118
ENSG00000204049	AL391421.1	ENST00000372387	lncRNA	lncRNA	novel transcript, antisense to DLG5	51.1	10	77866875	77869610	2735	-1.29028	0.0257738	-1.33923	0.0130145	5.23537	7.42466	6.5965	4.60006	5.76788	5.96984	5.81498	5.54378	6.20806	7.30981	6.63118	6.67025	5.68633	5.67935	6.77525	7.08929	6.94443	7.66666	7.54561	7.7151	7.23394	7.5833
ENSG00000229162	AL445471.1	ENST00000456316	lncRNA	lncRNA	novel transcript	53.34	1	24961345	24963097	1752	1.97381	0.000233261	1.97707	9.15202e-05	4.89403	5.07765	3.83182	5.30248	5.13104	5.45704	5.08081	5.29486	6.19895	4.3772	5.19239	3.96544	5.93112	5.67228	5.79969	5.52813	3.83815	4.11173	3.30647	4.27971	3.86094	3.97467
ENSG00000225886	AL445490.1	ENST00000430683,ENST00000626608,ENST00000628586,ENST00000625232,ENST00000628584,ENST00000629895	lncRNA	lncRNA	novel transcript, antisense to IFI6	44.97	1	27669468	27703063	33595	2.61587	0.000683776	1.76491	0.0283756	4.30049	6.1002	2.97525	5.1532	5.10956	5.69887	4.29188	4.25	5.16404	6.12457	4.31132	3.58693	5.18177	3.19702	6.2288	5.64928	3.85789	2.4663	2.87154	2.89056	3.73408	4.62766
ENSG00000231756	AL449983.1	ENST00000430640	lncRNA	lncRNA	novel transcript	38.49	9	16473188	16476237	3049	-1.79458	0.00422565	-2.3789	2.11531e-05	3.65461	3.39797	3.55858	4.14838	3.25507	3.85444	3.95186	3.34734	3.60659	4.63331	4.24472	2.69454	3.9277	2.77365	2.39054	3.2218	5.58521	5.48181	5.13816	5.57183	3.49374	4.68401
ENSG00000228487	AL450263.1	ENST00000631003,ENST00000453199	lncRNA	lncRNA	novel transcript, antisense to RALGPS1	48.15	9	127213783	127221907	8124	-1.41872	0.0121252	-1.42462	0.00681736	3.40634	4.43975	4.09004	3.27348	3.70717	3.34262	4.13798	3.45415	4.07515	4.9625	4.85545	3.54244	3.29528	4.00972	4.40497	3.56456	4.54981	5.09464	5.21178	5.10932	5.05525	5.14934
ENSG00000228748	AL450306.1	ENST00000434097,ENST00000600739,ENST00000601701	lncRNA	lncRNA	novel transcript	47.11	10	77782866	77793176	10310	-1.1132	0.0065001	-1.32632	0.00031403	8.05649	9.72976	9.15167	8.48544	8.3021	8.99096	8.58756	8.61459	9.39636	9.92463	8.95332	9.20259	8.39851	8.63433	9.32045	9.53966	10.3049	10.0728	10.2216	10.3707	9.50069	9.84821
ENSG00000228625	AL451047.1	ENST00000424451	lncRNA	lncRNA	novel transcript	38.26	1	227178333	227183444	5111	-1.50074	0.0074175	-1.99131	6.92109e-05	3.12818	3.94422	2.68683	2.99306	3.68286	3.06808	2.89166	2.95115	3.18018	2.68329	3.05985	3.85147	3.01354	2.90159	2.62712	3.04986	3.75475	4.03705	3.7916	4.43911	4.74266	4.57907
ENSG00000227050	AL512288.1	ENST00000448015	lncRNA	lncRNA	novel transcript	50.78	1	27938875	27960193	21318	3.57146	0.000321006	2.41324	0.0208173	3.93838	4.2434	3.65275	5.45339	4.44632	2.45422	2.91866	2.86515	5.77176	1.50262	4.41009	2.39742	4.97722	3.42286	2.09185	4.22247	2.97981	2.44743	1.4454	2.07966	2.17152	2.55414
ENSG00000272088	AL512413.1	ENST00000606489	lncRNA	lncRNA	novel transcript	40.31	1	3487246	3487627	381	-2.46269	0.00152171	-2.19224	0.00273373	2.7692	1.54238	3.06141	2.97933	2.44451	2.57798	2.92138	3.98528	2.30973	3.68548	2.03966	2.363	3.30751	2.76203	2.47345	1.57075	4.85092	4.5139	3.88184	4.66793	3.44709	4.2288
ENSG00000269994	AL513318.2	ENST00000602579,ENST00000647820,ENST00000670732,ENST00000669870	lncRNA	lncRNA	novel transcript	39.9	9	87008440	87042419	33979	-3.13379	0.00746387	-2.28283	0.0485779	1.21655	3.4414	4.11151	1.26111	1.19634	1.1866	3.21212	1.89957	2.08704	2.88258	2.21708	2.14107	2.38046	2.57577	1.21255	1.29096	4.3724	4.32828	4.60331	4.27289	4.28553	2.86811
ENSG00000225313	AL513327.1	ENST00000627421,ENST00000588828,ENST00000624453,ENST00000630229,ENST00000457957,ENST00000587696,ENST00000625117,ENST00000624012,ENST00000628643,ENST00000630909,ENST00000627130	lncRNA	lncRNA	novel transcript	49.33	1	33307348	33349245	41897	1.02224	0.00367325	0.799179	0.0239514	6.17502	6.92878	5.90854	6.92491	6.02486	6.97185	6.19265	6.6234	7.14291	5.90303	6.71085	6.71888	6.59917	6.63481	6.14874	6.65201	6.01163	5.95521	5.3378	5.98237	6.02189	5.80026
ENSG00000258430	AL583722.2	ENST00000557223	lncRNA	lncRNA	novel transcript, antisense to AKT1	54.39	14	104769349	104770271	922	0.725525	0.00148106	0.531905	0.0218976	9.32347	8.77858	8.49003	9.37552	8.97895	9.23481	8.82587	8.83418	9.08534	8.89738	8.75477	9.42915	9.05742	9.12552	8.997	8.85717	8.5315	8.36816	8.39855	8.29181	8.67198	8.78925
ENSG00000232295	AL589935.1	ENST00000602418,ENST00000612512,ENST00000412751,ENST00000423255,ENST00000586232,ENST00000591156,ENST00000588612,ENST00000587253,ENST00000432050,ENST00000586030,ENST00000618488,ENST00000450998,ENST00000587397,ENST00000585882,ENST00000587036,ENST00000615921,ENST00000590780,ENST00000434683,ENST00000585945,ENST00000614602,ENST00000589255,ENST00000586974,ENST00000587015,ENST00000590213	lncRNA,retained_intron	lncRNA	novel transcript, antisense OGFRL1	38.46	6	71221457	71328228	106771	-0.483394	0.0201336	-0.620588	0.000733909	8.65458	8.37193	8.45076	8.32929	8.47648	8.42397	8.33402	8.35691	8.08004	8.52481	8.36879	8.2232	7.89707	8.28156	8.29508	8.4833	9.14786	8.86927	8.77017	8.52627	8.6211	8.87016
ENSG00000259357	AL590133.2	ENST00000560481,ENST00000561111	lncRNA	lncRNA	novel transcript, antisense to CERS2	47.23	1	150965245	150966256	1011	0.742847	0.0097341	0.641686	0.0222566	9.94483	9.16346	9.055	9.58217	9.86667	9.54253	9.31833	9.42952	9.59905	8.93596	9.46901	9.99154	9.24719	9.85082	9.04155	9.55926	9.16167	9.10341	8.62739	8.72576	9.07263	8.9367
ENSG00000228917	AL591806.1	ENST00000447167	lncRNA	lncRNA	novel transcript	55	1	161084465	161087571	3106	-1.2408	0.026444	-1.65983	0.000710709	4.21743	7.02727	6.18166	5.68808	5.60414	5.43824	4.9084	4.93771	5.95032	6.30676	5.65078	4.78591	5.022	5.23228	6.25652	6.50169	6.89583	6.99563	6.94236	6.74749	7.08161	7.16848
ENSG00000231691	AL592114.3	ENST00000659404,ENST00000654944,ENST00000437919	lncRNA	lncRNA	novel transcript	47.56	1	204276901	204280363	3462	-2.7512	0.0160992	-2.2742	0.0303763	1.26364	1.31393	0.735975	0.741708	1.24182	1.23137	1.79321	1.6458	0.782936	1.29468	1.22699	0.797907	0.746131	1.60865	1.2593	0.754033	2.0178	2.19296	2.36366	2.91139	1.31097	2.11994
ENSG00000232682	AL592430.2	ENST00000619719,ENST00000414383	lncRNA	lncRNA	novel transcript, antisense to ANK3	36.09	10	60050668	60060743	10075	-1.32425	1.42514e-06	-1.22471	2.53303e-06	7.883	8.22641	8.89489	7.9893	8.05335	7.94793	7.73877	7.90602	7.94674	8.4691	7.63646	8.2294	7.53309	8.04999	8.43675	8.44424	9.08688	9.09636	9.5328	9.11336	9.19615	8.96459
ENSG00000241042	AL592431.2	ENST00000422198	lncRNA	lncRNA	novel transcript	41.32	1	59054397	59056049	1652	4.76536	0.00238583	5.02072	0.000739479	0.587239	1.21107	1.19351	2.42669	2.29861	1.12572	0.825127	2.38296	1.73648	0.599211	2.4022	2.33128	1.22181	1.7883	1.15463	1.24374	0.572111	0.573407	0.578694	0.582566	0.605507	0.596301
ENSG00000205424	AL592528.1	ENST00000380008	lncRNA	lncRNA	novel transcript	55.26	21	45827961	45837987	10026	3.06284	0.000821958	3.15476	0.000256538	2.1803	4.40661	1.61434	3.70396	4.16478	4.14049	3.53344	3.34156	4.56778	3.91196	4.40832	5.17722	4.57143	3.09144	4.48521	3.62502	1.53989	2.79947	2.14731	2.55343	2.65453	1.60444
ENSG00000224215	AL606469.1	ENST00000443224	lncRNA	lncRNA	novel transcript	55.35	10	23343957	23345181	1224	-4.34385	0.016027	-4.91628	0.00250016	1.00273	-0.0538253	-0.0600714	-0.0543819	-0.080435	-0.0843174	0.244632	-0.0633053	-0.0143637	-0.0608947	-0.0859478	-0.000207435	-0.0500133	-0.0738219	-0.0739513	0.687176	0.948609	-0.0857088	2.20815	1.48366	1.89077	2.23554
ENSG00000227230	AL606534.1	ENST00000439562	lncRNA	lncRNA	novel transcript	35.81	1	243135898	243140588	4690	1.00247	0.00508209	0.791302	0.0273331	7.22599	6.37324	6.4464	7.49362	7.28286	7.08479	6.5994	7.20688	6.88607	6.12812	6.82509	7.30889	6.33657	6.68492	6.59782	7.1498	6.41336	6.42229	5.80288	6.12181	6.48163	5.87394
ENSG00000232085	AL606534.2	ENST00000437499,ENST00000422938	lncRNA	lncRNA	novel transcript, antisense to CEP170	32.97	1	243164638	243169445	4807	1.11571	0.00422794	0.810918	0.0429971	7.0649	6.00571	6.37943	7.16331	6.70095	6.63601	6.01791	6.24405	6.47896	5.65573	6.41944	7.15735	6.03115	6.41205	6.07868	6.32554	6.10915	5.7509	5.57221	5.73051	6.03613	5.08459
ENSG00000241599	AL627309.4	ENST00000496488	lncRNA	lncRNA	novel transcript	43.24	1	160446	161525	1079	1.7304	0.0322694	2.0558	0.00483582	4.61581	3.39193	3.35889	2.86358	4.26816	5.13764	3.57805	3.96989	4.90741	3.1231	3.83595	5.36286	4.82102	4.84294	4.02137	5.3329	2.99037	2.71613	2.36501	4.00399	3.3862	3.10908
ENSG00000270094	AL670729.1	ENST00000602963	lncRNA	lncRNA	novel transcript, antisense to TRIM11	56.27	1	228394290	228396967	2677	1.03149	0.0109099	0.813644	0.0460622	6.04676	6.83456	5.90783	6.5812	6.6281	6.36063	6.71928	6.00244	6.9115	7.15402	5.88386	7.07412	7.05968	6.43448	6.8913	5.75071	5.97884	5.81226	5.84749	5.57324	5.50378	6.37721
ENSG00000231964	AL731567.1	ENST00000435635	lncRNA	lncRNA	novel transcript	43.77	10	45444570	45453121	8551	2.5312	0.000685844	3.09499	4.46946e-06	4.22333	2.76762	3.89379	4.14758	3.77473	4.62441	3.85232	4.27865	4.38294	3.02685	3.85511	5.66322	4.59184	3.8136	4.03057	4.21934	2.23804	2.61999	1.69385	2.27897	3.29038	2.7223
ENSG00000224500	AL731575.1	ENST00000413564	lncRNA	lncRNA	novel transcript, antisense to KCNMA1	41.11	10	77313941	77315694	1753	2.06312	0.0434519	2.21833	0.0192473	5.34055	3.59564	3.12321	4.62251	5.28542	4.35337	3.13605	5.30398	4.79198	3.1189	4.34284	5.60854	4.92197	4.93521	3.28559	5.40185	2.30272	2.6965	2.722	1.75946	4.82823	1.80281
ENSG00000229257	AL807752.2	ENST00000435463	lncRNA	lncRNA	novel transcript, antisense to SAPCD2	49.22	9	137057663	137062461	4798	-1.72683	0.0161968	-1.54241	0.0246038	3.84999	2.81005	2.39725	3.82634	3.37817	3.35695	4.02244	3.28117	2.57637	4.03025	3.16266	4.48825	2.43675	4.31923	3.00027	3.58395	4.82998	3.64788	4.42334	4.30058	4.58297	5.50194
ENSG00000231864	AL807752.3	ENST00000456356	lncRNA	lncRNA	novel transcript	67.72	9	137063535	137064581	1046	-1.68349	0.00427538	-1.3427	0.0208906	5.22508	5.40049	4.67439	3.95361	4.34633	4.69092	5.47473	3.71248	4.74949	5.18665	3.36382	5.22056	4.86939	5.69796	4.67557	6.12747	5.86477	5.6858	5.90956	5.71273	6.27584	6.99724
ENSG00000230782	AL807761.4	ENST00000439901,ENST00000418656	lncRNA,retained_intron	lncRNA	novel transcript	40.5	9	106974833	107102988	128155	-2.20772	1.69606e-05	-1.50025	0.00335469	4.08893	4.55143	5.24274	4.73504	3.32252	4.90793	4.17267	4.91243	3.37373	4.7773	4.61649	5.92354	3.48518	4.52337	4.8436	4.97319	5.74262	6.65193	5.90342	5.52054	6.26181	5.8728
ENSG00000273027	AL844908.2	ENST00000609461	lncRNA	lncRNA	novel transcript, sense intronic to ITGB2	56.96	21	44929653	44930112	459	3.61387	0.000109141	3.63337	5.58718e-05	3.35401	2.40231	3.21946	3.2489	3.57537	2.2787	3.54599	3.34009	3.59881	3.0577	3.44582	3.36006	3.41071	1.95488	2.59355	2.96269	1.37134	1.3737	1.38334	1.94479	2.01794	1.98873
ENSG00000250218	ALDH1L1-AS1	ENST00000512384	lncRNA	lncRNA	ALDH1L1 antisense RNA 1 [Source:HGNC Symbol;Acc:HGNC:40244]	57.92	3	126103640	126108069	4429	-5.89685	7.45254e-05	-6.01336	8.38137e-06	-0.0984851	-0.0806347	-0.0866618	-0.0811721	-0.106256	-0.109982	-0.212597	-0.0897792	-0.0423805	-0.0874557	-0.111545	-0.0285864	-0.0769526	-0.0999021	-0.100027	-0.069449	1.22209	1.64014	2.28454	2.20927	1.79037	1.55654
ENSG00000215067	ALOX12-AS1	ENST00000667870,ENST00000653385,ENST00000659173,ENST00000659418,ENST00000572385,ENST00000570562,ENST00000575889,ENST00000399541,ENST00000574377,ENST00000571010,ENST00000575727,ENST00000399540,ENST00000654550,ENST00000573939,ENST00000666062	lncRNA	lncRNA	ALOX12 antisense RNA 1 [Source:HGNC Symbol;Acc:HGNC:51342]	43.31	17	6875232	7012530	137298	-1.77402	0.00209773	-1.53178	0.00603945	4.92346	5.31205	6.48604	4.47002	4.87058	4.01823	5.17	3.89068	5.68302	6.067	5.2651	4.51357	5.14075	4.46511	4.98545	6.28339	6.73716	6.79816	6.63062	6.368	5.94295	6.91264
ENSG00000248152	ANK2-AS1	ENST00000668381,ENST00000508959,ENST00000661685	lncRNA	lncRNA	ANK2 antisense RNA 1 [Source:HGNC Symbol;Acc:HGNC:40076]	37.3	4	112973272	113071962	98690	-1.32446	0.0437844	-1.23687	0.0486494	4.80297	4.28134	4.46409	3.1349	3.69332	5.08166	4.9283	3.95407	3.6271	5.62896	5.01847	5.45429	3.44279	4.37951	5.04289	4.07505	5.59111	5.84997	4.99925	5.07885	5.90469	5.83015
ENSG00000231621	ANKRD44-AS1	ENST00000449346	lncRNA	lncRNA	ANKRD44 antisense RNA 1 [Source:HGNC Symbol;Acc:HGNC:41090]	48.17	2	197197991	197199273	1282	3.19358	5.49722e-11	3.2202	3.99914e-12	5.46672	5.41917	4.63249	5.66499	5.52505	4.90335	5.38732	5.74604	5.55287	4.44025	5.45045	5.44492	5.34787	5.23925	5.45584	5.29325	4.17285	2.0307	2.96349	3.49432	2.70689	2.66762
ENSG00000254902	ANO1-AS1	ENST00000524987	lncRNA	lncRNA	ANO1 antisense RNA 1 [Source:HGNC Symbol;Acc:HGNC:40016]	53.19	11	70187788	70188509	721	-2.79919	1.02552e-09	-2.16587	1.10544e-06	6.21431	7.40562	7.72881	5.96269	4.99786	6.75136	6.89706	6.50184	5.74292	9.00603	7.36625	6.78138	7.18731	6.42945	8.06512	7.39406	9.0205	8.96288	9.11731	8.93298	8.96971	9.29394
ENSG00000260583	AP000223.1	ENST00000567517	lncRNA	lncRNA	novel transcript, antisense to MRPL39	44.17	21	25582770	25583326	556	4.07983	0.000318086	4.47542	3.0909e-05	3.14372	1.97739	3.20868	2.65794	3.47119	3.72561	3.58705	2.84341	3.27966	2.34148	2.73201	3.80167	3.26163	1.90827	3.60894	3.88443	1.29803	1.30057	1.31091	1.31846	1.36275	2.32993
ENSG00000257002	AP000438.1	ENST00000543624	lncRNA	lncRNA	novel transcript	51.68	11	62909546	62918361	8815	-3.55645	0.00972612	-3.34124	0.00773464	0.560093	0.583195	1.90081	0.582498	0.550057	1.51842	0.413491	1.20364	0.63295	1.60814	1.13564	0.650988	0.587968	1.17204	0.558102	0.597706	1.78446	2.19096	2.03316	2.65075	2.88035	3.11194
ENSG00000254844	AP000757.2	ENST00000531850	lncRNA	lncRNA	novel transcript, antisense to FXYD2	55.92	11	117818443	117821992	3549	1.41138	0.0393684	1.93062	0.00117594	5.73176	4.28702	4.94597	5.73935	6.12306	6.36226	5.78559	6.11096	5.15565	3.75232	5.86664	7.34596	5.39495	5.72164	5.85742	4.80677	4.3257	4.0949	3.98552	4.27502	5.05222	5.06436
ENSG00000256928	AP000763.4	ENST00000544674	lncRNA	lncRNA	novel transcript	59.91	11	73395559	73396436	877	2.91294	1.94494e-13	2.73864	2.90052e-13	8.95228	7.86874	7.11216	8.88268	8.41114	8.20858	8.10802	8.13743	8.16513	7.06935	7.25332	8.96996	8.5346	8.28633	8.39616	8.02964	6.3824	5.44396	6.4551	5.29479	5.92752	6.21669
ENSG00000224700	AP000844.1	ENST00000446631	lncRNA	lncRNA	novel transcript	43.66	11	131981096	131984661	3565	-2.6587	4.65387e-05	-3.3003	5.24326e-08	2.39725	3.02375	3.18812	2.47812	2.36062	1.94951	2.2547	2.03051	3.22589	2.98725	1.94319	2.71986	2.80278	1.99007	1.37271	2.11103	4.80498	4.8865	3.51228	3.64893	4.93775	4.01725
ENSG00000263884	AP000845.1	ENST00000581677	lncRNA	lncRNA	novel transcript	47.4	18	268148	270278	2130	3.89944	0.0232405	3.59878	0.0344394	1.93636	2.01684	2.31602	0.591531	1.69643	2.19972	1.85366	1.49995	1.27387	0.585593	0.563125	1.31301	0.595537	1.11374	1.1134	1.84924	0.562223	0.563336	0.567883	0.571218	0.591048	1.14067
ENSG00000255555	AP000857.2	ENST00000532123	lncRNA	lncRNA	novel transcript	37.74	11	84936689	84955705	19016	-2.34509	0.00192775	-1.85098	0.00797229	2.14999	1.85173	2.1967	1.85003	1.77062	2.36336	1.88217	2.45317	1.97338	1.83013	2.56327	2.01761	2.23499	2.61914	1.79034	1.2997	3.00996	3.84067	2.37933	2.93075	3.29618	2.99692
ENSG00000265907	AP000919.2	ENST00000581488,ENST00000584431,ENST00000665001	lncRNA	lncRNA	novel transcript, antisense to LPIN2	39	18	2948238	2960756	12518	1.64222	5.43665e-10	1.54804	6.99091e-10	8.5504	7.75144	7.68446	8.2377	8.20563	8.26075	8.02435	8.42116	7.94197	7.4362	7.88924	8.27314	7.74941	8.04317	8.11169	7.83243	7.36438	6.43763	6.59206	6.73791	6.48238	6.82898
ENSG00000266397	AP000919.3	ENST00000582591	lncRNA	lncRNA	novel transcript, antisense to LPIN2	41.14	18	2967018	2985410	18392	1.69315	3.5347e-05	1.41634	0.000446393	5.40789	5.43881	4.62325	5.38679	5.58933	5.39105	5.65321	5.7049	5.82894	4.70624	5.02296	5.16107	4.77347	5.3537	4.49117	5.51379	3.88612	4.03233	4.664	3.78612	4.07168	4.6011
ENSG00000272625	AP000919.4	ENST00000608032	lncRNA	lncRNA	novel transcript, antisense to LPIN2	49.72	18	2920966	2921685	719	1.62118	7.30686e-07	1.61111	1.8158e-07	6.42203	5.81212	6.13351	6.42588	6.27011	6.58429	6.35631	6.77918	6.64368	5.42387	5.9857	6.43315	6.32123	6.49993	6.0384	5.60054	5.19396	5.41609	4.89933	4.92343	4.89332	4.9262
ENSG00000254422	AP000942.2	ENST00000526310	lncRNA	lncRNA	novel transcript	36.1	11	102229851	102230922	1071	-0.847434	0.00590998	-0.924492	0.00109425	7.9809	8.94242	8.8332	8.62059	8.09887	8.33431	7.81204	7.72034	8.32911	8.29079	8.57151	8.76973	7.88462	8.07907	8.12903	8.69999	9.21821	9.02971	9.10443	9.18158	9.07162	9.01695
ENSG00000255929	AP000943.2	ENST00000536540,ENST00000537874	lncRNA	lncRNA	novel transcript	40.53	11	94545330	94740355	195025	1.60274	1.97947e-06	1.5752	7.10801e-07	7.53899	6.64691	6.07389	7.14784	7.51132	7.35299	7.29858	7.39728	6.90145	6.58595	6.97065	7.36276	7.41368	7.29663	7.25683	6.46589	5.92761	5.8609	5.6831	5.25964	6.26895	6.12338
ENSG00000269950	AP000962.1	ENST00000602654	lncRNA	lncRNA	novel transcript	33.4	21	16574718	16582637	7919	-2.31572	0.00351912	-1.77916	0.0240767	2.54297	3.75949	4.89451	2.03896	4.16338	5.17682	4.78799	4.93918	2.80475	5.13295	5.21085	3.60714	3.04357	3.44843	3.72941	5.19834	4.90261	6.06523	5.77792	6.23324	6.46591	5.48964
ENSG00000266049	AP001011.2	ENST00000583546,ENST00000581172	lncRNA	lncRNA	novel transcript, antisense to SMCHD1	37.27	18	2688564	2833065	144501	1.07744	6.38713e-05	1.01602	7.10349e-05	7.55728	7.15934	7.35285	8.01101	7.75638	7.55731	7.4154	8.03886	7.5625	7.2025	7.65531	7.39371	7.13208	7.46519	7.65345	7.3874	7.21677	6.74803	6.43479	6.30201	6.63744	6.72787
ENSG00000266846	AP001021.3	ENST00000577935,ENST00000659442	lncRNA	lncRNA	novel transcript, antisense to L3MBTL4	40.81	18	5895745	6108382	212637	-1.2848	0.00140946	-1.30451	0.000458054	4.39907	4.40735	4.37016	4.1639	4.88657	4.22417	4.77221	4.1124	4.24639	5.18462	4.31567	3.95987	4.94879	4.65217	5.01738	4.23353	5.20907	5.6598	5.20589	5.55527	5.27555	5.9274
ENSG00000259541	AP001150.1	ENST00000558822,ENST00000560930	lncRNA	lncRNA	novel transcript, antisense to POU2F3	48.7	11	120249759	120265932	16173	-2.61647	0.00296392	-2.55553	0.00216371	3.75658	7.4227	6.49753	5.53188	4.5321	6.37685	6.33691	4.21203	5.44151	7.22201	5.12614	4.15875	5.29148	6.59395	7.12769	7.58611	8.29822	8.44079	8.56566	8.77482	7.74568	8.77149
ENSG00000270071	AP001172.1	ENST00000652633,ENST00000602921	lncRNA	lncRNA	novel transcript	35.47	21	16291079	16310382	19303	-2.66123	0.00266374	-2.58959	0.00179607	2.98346	3.28214	4.01966	2.10798	2.00364	2.91946	3.43134	2.48642	1.56261	3.56123	2.38077	2.32218	2.12535	1.40234	2.02974	3.14223	4.33725	4.77313	3.44711	4.83237	5.57112	3.02953
ENSG00000255404	AP001266.1	ENST00000531155	lncRNA	lncRNA	novel transcript	51.41	11	65795946	65797219	1273	-1.99183	5.29614e-05	-1.1087	0.0371514	7.30891	8.824	8.82611	7.49731	8.07873	7.27366	8.02763	6.74355	7.53084	8.23109	8.47397	9.3985	7.84443	8.3878	7.70699	9.84938	9.84389	9.75416	9.78477	9.34858	9.39402	9.27395
ENSG00000255557	AP001266.2	ENST00000534505	lncRNA	lncRNA	novel transcript	42.04	11	65745729	65771585	25856	-2.57212	9.50423e-05	-2.18895	0.000402416	2.20382	3.20885	2.25211	2.97093	2.55567	2.5378	2.97529	2.23941	2.85551	3.80359	2.53028	2.91936	3.98243	3.10463	4.21019	2.72962	4.1293	4.6862	5.12657	4.37373	4.40393	5.05198
ENSG00000254928	AP001372.3	ENST00000530510	lncRNA	lncRNA	novel transcript	44.65	11	74455348	74456825	1477	2.35555	5.92352e-06	2.65364	3.1435e-08	7.41659	5.97887	6.16819	6.84845	7.49532	6.95221	7.1093	7.02795	5.9504	4.91106	5.9555	8.02187	7.04066	7.2624	6.22374	6.93299	5.12714	5.61554	4.21161	4.97856	4.7485	4.58004
ENSG00000232692	AP001596.1	ENST00000429340,ENST00000452460,ENST00000421771,ENST00000444306	lncRNA	lncRNA	novel transcript	39.79	21	26378552	26471698	93146	-1.33758	0.0268663	-1.32472	0.0189578	3.98363	4.28682	3.51862	2.85521	3.41053	2.72247	3.43789	3.31602	3.32782	3.93781	4.40304	3.39544	3.15742	2.76917	4.07522	3.77467	4.79057	4.53168	4.53336	4.64632	4.52319	3.92208
ENSG00000228318	AP001610.2	ENST00000411427	lncRNA	lncRNA	novel transcript	45.37	21	41441056	41445708	4652	2.41313	1.3542e-08	2.36598	3.30422e-09	8.49794	8.89335	7.94765	8.40732	9.32713	9.07762	8.36612	8.49664	8.94008	8.34648	8.4997	8.46876	9.2995	8.98658	8.94954	9.40093	7.4515	5.81971	5.14033	7.04352	6.55022	7.63012
ENSG00000254963	AP001972.2	ENST00000529304	lncRNA	lncRNA	novel transcript	52.95	11	75264289	75265170	881	0.715261	0.0116973	0.861812	0.000695836	6.82668	6.61962	6.27569	6.5913	6.87408	6.62692	6.77311	7.01223	6.58088	6.59505	6.12817	7.02865	7.13789	6.79785	6.95339	6.72255	6.12103	5.89863	5.77814	6.3063	6.3414	6.18744
ENSG00000251309	AP002075.1	ENST00000505091	lncRNA	lncRNA	novel transcript	34.96	4	101976894	102036903	60009	5.01514	2.52598e-06	5.03675	1.15911e-06	4.42124	2.57807	3.72541	4.46981	4.90633	2.43845	4.04413	4.70517	3.32266	2.8451	4.2708	3.6031	2.89883	3.96099	3.70364	3.82807	1.4455	2.0424	1.46262	1.47262	2.16369	1.50771
ENSG00000256469	AP002383.2	ENST00000545958	lncRNA	lncRNA	novel transcript	41.61	11	94874052	94925521	51469	-1.0637	0.00151523	-1.035	0.00106348	7.31037	8.05385	8.18866	7.4878	7.21491	7.81198	7.36239	7.03474	7.62106	8.26706	7.7478	8.24599	7.25872	7.47572	7.46164	8.32286	8.78119	8.50678	8.24376	8.83166	8.55746	8.62081
ENSG00000251143	AP002490.1	ENST00000502284	lncRNA	lncRNA	novel transcript	53.16	11	72014291	72020910	6619	-0.680524	0.00569267	-0.634259	0.00701502	11.3846	11.999	11.7734	11.4822	11.4356	11.3831	11.8115	11.5406	11.3607	12.1534	11.4553	11.6337	11.9388	11.373	11.9798	11.4367	11.916	12.1375	12.107	12.2252	12.2575	12.5079
ENSG00000256195	AP002518.1	ENST00000534904,ENST00000658199	lncRNA	lncRNA	novel transcript	40.36	11	114343052	114396219	53167	1.80883	0.0211023	1.79671	0.0163059	2.98389	2.85215	2.18906	2.84964	3.1227	4.2746	3.45181	3.62289	3.88618	3.03912	4.15038	3.33008	3.0914	2.76186	3.86095	3.12861	2.44123	2.44634	2.73121	2.74816	2.20596	2.17731
ENSG00000254459	AP002812.2	ENST00000525594	lncRNA	lncRNA	novel transcript, antisense to AAMDC	42.2	11	77829654	77872262	42608	-1.3025	0.00279433	-0.925568	0.03508	4.59724	4.51206	5.53979	4.79681	5.21599	4.68979	5.11387	4.6534	4.18673	5.39496	5.40954	5.50096	5.12359	4.58804	4.27737	5.20535	5.26995	5.70598	5.35884	6.40961	6.18063	5.4714
ENSG00000237654	AP003025.1	ENST00000443319,ENST00000414466,ENST00000414856	lncRNA	lncRNA	novel transcript	45.04	11	131502735	131540867	38132	-4.35837	2.65861e-11	-3.8404	1.96945e-10	2.23874	2.32776	4.12435	3.08889	1.5604	3.70774	2.23205	2.7167	1.80744	4.33526	3.83397	2.5793	3.11338	3.44073	3.91139	3.63059	6.10235	7.10999	6.87788	5.98316	5.69386	5.92914
ENSG00000254814	AP003031.3	ENST00000534354	lncRNA	lncRNA	novel transcript	55.1	11	75800877	75803415	2538	-2.77494	2.26069e-07	-2.27405	1.20652e-05	7.31432	8.41055	9.73315	7.55548	7.56401	7.64442	8.22865	7.26616	6.73428	8.7596	8.13392	7.33356	7.76491	7.17548	7.88534	8.52872	9.56525	9.49652	11.1393	10.8558	9.09582	9.43743
ENSG00000255126	AP003064.1	ENST00000526045	lncRNA	lncRNA	novel transcript	49.06	11	62391516	62393372	1856	2.77868	2.57276e-07	2.63985	3.63469e-07	5.29968	4.2248	4.47675	5.05037	4.93404	4.90847	4.68999	4.05372	4.66271	3.44146	4.47289	5.27579	4.77085	4.97736	4.39109	4.49592	2.8003	3.08455	2.83095	1.92408	3.66574	3.1977
ENSG00000255118	AP003306.2	ENST00000400902	lncRNA	lncRNA	novel transcript	64.15	11	62336911	62338090	1179	2.96736	0.00728755	2.92406	0.00598085	3.46172	3.09245	2.49704	3.35093	2.40698	2.38974	3.47524	3.3029	2.69853	1.8364	2.77425	2.03337	3.37437	1.22891	3.1247	1.89654	1.20665	1.75651	1.773	1.22378	2.23797	1.24618
ENSG00000255114	AP003392.3	ENST00000531886	lncRNA	lncRNA	novel transcript, antisense to HYOU1	52.99	11	119044188	119045493	1305	1.77929	2.35166e-11	1.35383	1.97041e-07	8.64604	7.76044	7.60972	8.81626	8.41702	7.76866	7.62275	7.86269	8.53541	7.47329	8.06196	8.07775	8.09711	8.11389	8.0901	7.82994	6.94109	6.70827	7.04005	6.8773	6.88696	6.66651
ENSG00000263873	AP003396.5	ENST00000578216	lncRNA	lncRNA	novel transcript	58.08	11	119417951	119419114	1163	1.81389	2.9354e-06	1.35173	0.000468797	9.27285	9.92231	8.6004	9.87632	9.29819	9.65941	9.92912	9.38978	9.0367	9.49704	9.17902	8.12565	9.64067	8.70303	9.44381	8.118	8.59612	7.65724	7.51204	7.53814	7.85997	8.63756
ENSG00000256733	AP003721.2	ENST00000536495,ENST00000664141,ENST00000659437	lncRNA	lncRNA	novel transcript	49.23	11	61055392	61067597	12205	3.46878	3.36502e-07	3.40913	1.80953e-07	4.57969	4.3951	3.08391	3.34735	4.86658	4.79101	4.29802	5.31909	4.54189	4.26289	3.91098	3.63135	4.72046	4.63424	4.43	4.50794	2.28703	1.7295	3.20767	2.32899	2.81515	1.79504
ENSG00000245869	AP004609.3	ENST00000498872	lncRNA	lncRNA	novel transcript, antisense to CXCR5	53.68	11	118885841	118887742	1901	6.23284	9.17637e-07	7.05457	4.75843e-09	3.22714	2.9567	1.94539	3.61016	3.18127	2.25803	4.53712	3.55817	4.50862	1.27745	4.1315	2.17796	4.35894	4.73519	3.21807	3.8002	1.20998	1.21327	1.22661	1.23631	1.29278	1.27033
ENSG00000265316	AP005059.2	ENST00000577527	lncRNA	lncRNA	novel transcript, antisense to EPB41L3	40.69	18	5463627	5480975	17348	2.03643	0.00181897	1.7421	0.00683878	3.82677	4.46322	3.75451	5.09793	4.52744	5.23865	3.37809	4.9907	4.60939	3.39705	3.04299	5.02139	4.39772	5.0662	4.25323	3.85361	3.44383	3.45081	3.63904	2.8104	3.19894	2.87152
ENSG00000267136	AP005131.1	ENST00000585366	lncRNA	lncRNA	novel transcript, antisense C18orf1	44.44	18	13514520	13522888	8368	0.766721	0.0368417	0.986878	0.002367	9.75438	8.99439	9.24796	9.23159	9.66482	9.73084	9.66447	10.207	9.11084	9.0649	9.79595	9.16295	9.57746	9.7737	9.39145	8.99142	9.44476	8.45118	8.16926	8.24941	9.10747	8.70902
ENSG00000267366	AP005131.2	ENST00000589045	lncRNA	lncRNA	novel transcript, antisense C18orf1	44.84	18	13500641	13501289	648	1.13086	0.00379154	1.2369	0.000575903	6.86146	6.36404	6.1048	6.10878	6.73459	6.84106	6.58992	6.85603	6.07453	6.06483	7.02005	5.76342	6.5494	6.85097	6.70742	6.11767	5.69931	5.5341	5.36459	4.63423	6.20576	5.72863
ENSG00000267503	AP005131.3	ENST00000590042	lncRNA	lncRNA	novel transcript, antisense C18orf1	44.35	18	13561399	13565035	3636	0.987753	0.0136359	1.1511	0.00150372	6.6135	6.24863	6.11114	6.08165	6.31154	6.56816	6.58133	7.12811	6.11338	6.10556	6.3786	5.7357	5.35546	6.51959	6.8884	6.29562	5.92626	5.63991	5.02	5.1819	5.44878	5.83064
ENSG00000267529	AP005131.4	ENST00000624889,ENST00000590468	TEC,lncRNA	lncRNA	novel transcript, antisense C18orf1	51.71	18	13471012	13472709	1697	1.46763	3.91178e-05	1.66427	3.69882e-07	6.9415	6.76269	6.40454	5.97527	7.15534	6.99524	7.04513	7.53947	6.91882	6.31292	6.73201	6.55814	7.05666	6.95547	7.00207	6.77628	6.21733	5.20638	5.67011	4.74417	5.97174	5.47484
ENSG00000263797	AP005210.1	ENST00000583659	lncRNA	lncRNA	novel transcript, antisense to ARHGAP28	39.05	18	6873399	6875024	1625	-1.07276	0.0293208	-1.5179	0.000395923	4.16017	5.40718	4.63414	3.99689	4.42058	5.16046	4.56508	4.84394	4.0539	4.6707	4.29251	3.69412	4.51143	3.88597	4.2635	4.06545	5.50189	5.70092	4.80096	5.97645	5.30538	5.14595
ENSG00000264235	AP005329.1	ENST00000578800,ENST00000581905	lncRNA	lncRNA	novel transcript, antisense to MYL12A	40.41	18	3255436	3261850	6414	0.78457	0.0115414	0.706172	0.0187675	10.8872	9.83481	10.234	10.5818	10.7618	10.4622	10.1169	10.5479	10.3525	9.59549	10.1052	10.8462	9.99268	10.5214	10.0379	10.561	10.135	9.57683	9.72065	9.5781	9.99864	9.54874
ENSG00000256481	AP006333.3	ENST00000544948	lncRNA	lncRNA	novel transcript, antisense to MACROD1	60.72	11	64081690	64087175	5485	-2.81689	0.0281294	-2.99853	0.0113506	0.915791	2.04167	1.60071	0.949146	0.900739	0.893503	1.85826	1.58961	1.02317	3.18329	2.19666	1.04932	2.3636	0.913051	1.9574	0.971607	2.60958	3.35188	2.64292	3.49127	3.33203	4.24787
ENSG00000269915	AP006621.4	ENST00000527021	lncRNA	lncRNA	novel transcript, antisense to EPS8L2	59	11	708564	727047	18483	-1.33169	0.0189181	-1.17889	0.0317289	4.80524	6.34691	6.13671	5.34623	4.57154	5.31384	5.46679	4.94506	4.87222	5.93687	4.32306	6.10383	5.10697	4.79582	5.65872	6.28742	6.34984	6.09872	6.23626	5.84512	6.32636	7.44436
ENSG00000226167	AP4B1-AS1	ENST00000419536	lncRNA	lncRNA	AP4B1 antisense RNA 1 [Source:HGNC Symbol;Acc:HGNC:44114]	40.5	1	113856635	113901237	44602	0.818418	0.000599018	0.7657	0.000742658	8.67418	8.33636	8.3335	8.53355	8.9515	8.39852	8.49143	8.758	8.59966	7.88655	7.97284	8.55607	8.5181	8.67635	8.36674	8.45934	7.97806	7.70999	7.56469	8.03029	7.95999	7.82379
ENSG00000249310	APOBEC3B-AS1	ENST00000513758	lncRNA	lncRNA	APOBEC3B antisense RNA 1 [Source:HGNC Symbol;Acc:HGNC:43836]	53.42	22	38991559	38998209	6650	1.59764	0.0438706	1.58174	0.0355136	4.79473	4.39891	3.91859	3.95125	4.32391	4.2126	4.64875	4.79191	5.64814	3.186	4.40877	4.61949	3.97626	5.3373	4.72412	3.70857	4.64028	1.86937	2.80577	3.51858	2.92696	3.40078
ENSG00000256007	ARAP1-AS1	ENST00000542022	lncRNA	lncRNA	ARAP1 antisense RNA 1 [Source:HGNC Symbol;Acc:HGNC:39993]	55.87	11	72685075	72693808	8733	0.861784	0.0256317	0.992187	0.00468205	8.69935	8.95873	8.11212	8.72357	8.75601	8.77903	9.04235	8.26881	8.88184	8.67128	8.37132	9.442	9.64066	8.85172	8.97817	8.35955	7.69998	7.7308	7.29792	8.2672	8.42011	8.592
ENSG00000245148	ARAP1-AS2	ENST00000500163	lncRNA	lncRNA	ARAP1 antisense RNA 2 [Source:HGNC Symbol;Acc:HGNC:39994]	57.27	11	72700474	72705607	5133	0.947481	0.0158677	1.1596	0.000955607	7.92524	8.51489	7.26318	8.24824	8.38827	8.35963	8.71831	8.08465	8.49067	8.27958	7.80806	8.73365	9.2865	8.54778	8.70648	8.29699	7.33842	7.04927	7.10304	7.46508	7.79354	8.20201
ENSG00000231758	ARHGAP15-AS1	ENST00000658730,ENST00000548051,ENST00000413315	lncRNA	lncRNA	ARHGAP15 antisense RNA 1 [Source:HGNC Symbol;Acc:HGNC:40949]	35.88	2	143629133	143656179	27046	3.54505	6.46246e-19	3.15007	2.27297e-16	7.04223	6.27866	6.26393	6.89306	6.8682	6.92717	6.49975	6.82993	7.01247	5.60523	6.50145	5.52966	6.51582	6.68375	6.45206	6.10193	4.81946	4.07698	2.91785	3.56138	4.40785	4.04821
ENSG00000226272	ARHGAP26-AS1	ENST00000433595,ENST00000432015,ENST00000434610	lncRNA	lncRNA	ARHGAP26 antisense RNA 1 [Source:HGNC Symbol;Acc:HGNC:40792]	45.8	5	142859604	142868922	9318	2.0549	1.09004e-05	2.13528	1.10235e-06	5.41378	5.49489	5.27095	5.02988	4.86226	5.37302	5.16518	4.32149	4.81851	4.33602	4.8567	5.75143	4.85214	5.27514	5.20421	5.33543	4.06466	3.80722	3.83717	2.11485	3.98535	3.58294
ENSG00000234166	ARHGEF19-AS1	ENST00000457809	lncRNA	lncRNA	ARHGEF19 antisense RNA 1 [Source:HGNC Symbol;Acc:HGNC:39996]	49.4	1	16197854	16198357	503	-1.72785	0.00130419	-1.68861	0.000799388	4.36555	5.31614	5.03474	5.07137	4.68531	3.33841	4.53946	4.42134	4.71763	5.26987	3.82189	3.08277	5.09938	4.87731	5.07015	5.80457	5.71212	6.19216	6.09088	6.25508	5.86577	6.52933
ENSG00000236508	ATP13A5-AS1	ENST00000414634	lncRNA	lncRNA	ATP13A5 antisense RNA 1 [Source:HGNC Symbol;Acc:HGNC:41281]	42.31	3	193307244	193314362	7118	-4.5023	1.13674e-07	-4.3744	9.32622e-09	0.888846	0.935068	1.65449	1.67695	1.57348	0.858558	1.71314	2.09557	1.03136	2.69072	1.98923	1.88852	0.94449	0.885135	1.59939	0.963583	3.62971	4.47745	4.63427	3.13844	4.59269	4.66745
ENSG00000244124	ATP1B3-AS1	ENST00000492725	lncRNA	lncRNA	ATP1B3 antisense RNA 1 [Source:HGNC Symbol;Acc:HGNC:40088]	43.12	3	141918252	141919021	769	-1.7075	1.00681e-07	-1.04021	0.00133645	5.01228	5.41025	6.58865	5.52537	5.40808	5.85822	6.01913	5.76433	5.78312	6.15457	6.10285	6.38365	5.93788	6.24411	5.73561	6.34355	7.25996	6.80548	7.03615	6.75061	6.11189	7.48329
ENSG00000260442	ATP2A1-AS1	ENST00000561547,ENST00000566956	lncRNA	lncRNA	ATP2A1 antisense RNA 1 [Source:HGNC Symbol;Acc:HGNC:51370]	59.34	16	28878957	28879920	963	-6.89782	0.000160297	-9.06114	1.05612e-07	1.46479	3.95736	0.608699	1.55979	0.526652	1.96023	1.57821	0.595898	1.76436	0.605448	0.503815	0.832752	1.58256	0.553683	1.4562	1.6227	6.44401	3.30256	4.95272	0.541366	9.80255	3.61662
ENSG00000261286	ATP2C2-AS1	ENST00000565700	lncRNA	lncRNA	ATP2C2 antisense RNA 1 [Source:HGNC Symbol;Acc:HGNC:53167]	51.76	16	84459259	84467361	8102	-2.06846	0.000599143	-1.85912	0.00131477	5.04395	7.6079	7.66556	6.38898	5.23124	6.3596	6.48354	5.47992	6.27894	7.91456	6.95918	6.87488	5.62968	6.15593	6.90499	8.11722	8.43419	8.27088	8.71312	8.17583	8.31366	8.92756
ENSG00000233554	B4GALT1-AS1	ENST00000654325,ENST00000426270,ENST00000442432	lncRNA	lncRNA	B4GALT1 antisense RNA 1 [Source:HGNC Symbol;Acc:HGNC:49910]	45.67	9	33166948	33182865	15917	2.05752	0.00258927	1.97749	0.00242167	5.08225	6.12081	3.39916	5.50279	5.18758	5.67608	5.60054	4.36082	5.51456	4.83011	4.80825	6.48121	6.4104	5.37268	4.66869	4.48936	2.97521	2.98166	3.51515	4.47827	4.16559	4.73449
ENSG00000245573	BDNF-AS	ENST00000651518,ENST00000652063,ENST00000650864,ENST00000666532,ENST00000530686,ENST00000652636,ENST00000652663,ENST00000651944,ENST00000651193,ENST00000652516,ENST00000650954,ENST00000501663,ENST00000652754,ENST00000651742,ENST00000651796,ENST00000651707,ENST00000650815,ENST00000651635,ENST00000651152,ENST00000650855,ENST00000502161,ENST00000651756,ENST00000652325,ENST00000650880,ENST00000652138…	lncRNA,retained_intron	lncRNA	BDNF antisense RNA [Source:HGNC Symbol;Acc:HGNC:20608]	39.46	11	27506830	27698231	191401	-2.0277	0.0023551	-1.90648	0.00228045	3.4701	2.69706	4.16121	3.40495	3.08073	2.19095	2.98832	3.16855	2.87101	3.67466	3.76809	1.84872	2.71391	3.30177	2.60775	2.74815	4.45297	4.43182	4.81858	4.62755	3.40216	4.65682
ENSG00000235831	BHLHE40-AS1	ENST00000620618,ENST00000615178,ENST00000615017,ENST00000441386,ENST00000668962,ENST00000663474	lncRNA	lncRNA	BHLHE40 antisense RNA 1 [Source:HGNC Symbol;Acc:HGNC:44471]	40.8	3	4896809	4980414	83605	1.43223	0.000290353	0.958435	0.0199896	7.15602	7.58732	6.40164	7.57224	6.60096	7.39994	6.03333	6.22927	6.79253	6.14558	6.80932	7.6862	6.74773	6.72977	6.51234	6.84524	6.15744	5.74819	5.50177	5.76607	6.40826	6.19437
ENSG00000259409	BMF-AS1	ENST00000559022	lncRNA	lncRNA	BMF antisense RNA 1 [Source:HGNC Symbol;Acc:HGNC:53612]	56.04	15	40088832	40089386	554	1.51333	9.29777e-06	1.34303	4.27062e-05	7.3911	6.69341	6.84732	7.54322	7.23278	7.15149	7.01377	7.095	7.76136	6.25566	6.91716	7.8585	7.12153	7.22735	6.67751	6.61999	5.74099	5.87218	5.74053	6.53361	6.11943	6.02205
ENSG00000235032	BMP7-AS1	ENST00000445956	lncRNA	lncRNA	BMP7 antisense RNA 1 [Source:HGNC Symbol;Acc:HGNC:40096]	52.46	20	57214872	57215866	994	-2.75218	0.00821273	-2.8564	0.00294209	1.71203	2.18573	2.68914	1.12651	1.0757	2.91641	1.8077	1.10913	1.20434	2.45189	1.66482	1.96171	1.13501	1.08862	2.10134	2.77666	2.74252	3.28393	4.00672	3.53053	3.56335	4.11135
ENSG00000175746	C15orf54	ENST00000625107,ENST00000561223	lncRNA	lncRNA	chromosome 15 open reading frame 54 (putative) [Source:HGNC Symbol;Acc:HGNC:33797]	38.71	15	39250684	39254845	4161	-2.44127	0.0230721	-2.61045	0.00838775	1.28651	3.93548	3.57732	2.96129	1.89033	1.87525	2.98464	1.95647	1.42952	2.68709	1.86891	2.98287	1.34196	1.28283	2.85947	2.03714	4.30162	5.04987	4.02122	4.5249	2.71647	3.87641
ENSG00000162888	C1orf147	ENST00000367119	lncRNA	lncRNA	chromosome 1 open reading frame 147 [Source:HGNC Symbol;Acc:HGNC:32061]	52.91	1	206491116	206497728	6612	0.925519	0.00427538	1.29149	4.64641e-06	7.9631	7.92226	7.12988	7.55504	7.83444	7.70317	8.05389	7.98499	7.73372	7.48938	7.45523	8.19108	8.63853	8.18386	8.21073	8.04247	7.48854	6.81667	6.30018	7.14906	6.87995	7.12289
ENSG00000205885	C1RL-AS1	ENST00000435921,ENST00000541775,ENST00000536679,ENST00000382215,ENST00000535078	lncRNA	lncRNA	C1RL antisense RNA 1 [Source:HGNC Symbol;Acc:HGNC:27461]	51.7	12	7108052	7122501	14449	0.708125	0.00849502	0.720372	0.00417515	7.96842	7.98153	7.54339	7.92848	8.14605	7.80996	8.26419	7.5979	8.03287	8.22885	7.9329	8.38177	8.43547	7.63043	8.09646	8.02351	7.41662	7.24374	6.97565	7.5624	7.70574	7.64418
ENSG00000224186	C5orf66	ENST00000624272,ENST00000507641,ENST00000505828,ENST00000513931,ENST00000555438,ENST00000554670	lncRNA	lncRNA	chromosome 5 open reading frame 66 [Source:HGNC Symbol;Acc:HGNC:48332]	47.57	5	135033280	135358219	324939	0.745057	0.000874821	0.84727	3.23572e-05	11.0062	10.6168	10.6454	10.6024	10.8439	10.9208	10.6074	10.648	10.5366	10.4071	10.4449	11.3737	10.7311	10.8724	10.6074	11.0539	10.3078	9.99706	10.1529	10.0069	9.93614	10.2163
ENSG00000180539	C9orf139	ENST00000623196,ENST00000672631,ENST00000671989,ENST00000457302	lncRNA	lncRNA	chromosome 9 open reading frame 139 [Source:HGNC Symbol;Acc:HGNC:31426]	64.18	9	137027464	137037957	10493	2.49166	0.00245482	2.67182	0.000476343	5.23399	3.99288	2.78752	3.85951	4.92566	2.95838	4.78365	3.66227	4.76875	3.50908	2.66388	4.96919	5.12483	4.92108	5.10278	4.28562	2.65896	3.67643	2.97771	1.74117	2.41215	2.77045
ENSG00000253549	CA3-AS1	ENST00000521761,ENST00000517697,ENST00000660227,ENST00000660134,ENST00000654303,ENST00000671294,ENST00000524052,ENST00000666645	lncRNA	lncRNA	CA3 antisense RNA 1 [Source:HGNC Symbol;Acc:HGNC:51657]	39.95	8	85440596	85464915	24319	-1.95867	0.00168528	-2.20022	0.000108981	2.42782	4.84301	4.25125	4.06321	4.22235	2.37707	3.74974	3.57147	2.67012	4.02481	3.60664	4.09206	3.64514	3.09149	2.80357	3.85646	5.10692	5.48466	5.17048	5.27435	5.59861	4.78037
ENSG00000256025	CACNA1C-AS4	ENST00000669813,ENST00000544415	lncRNA	lncRNA	CACNA1C antisense RNA 4 [Source:HGNC Symbol;Acc:HGNC:40116]	44.01	12	2219485	2223479	3994	1.24055	0.0101325	1.06042	0.0257985	5.22426	4.83772	5.25186	6.16277	5.26857	5.14521	4.90655	5.67305	5.30097	5.00944	5.23172	4.78502	5.83315	5.0505	5.04966	4.64165	3.73598	4.55652	4.19382	3.79349	4.74895	5.11612
ENSG00000223770	CACNA2D1-AS1	ENST00000439234,ENST00000454066	lncRNA	lncRNA	CACNA2D1 antisense RNA 1 [Source:HGNC Symbol;Acc:HGNC:40120]	33.03	7	82009177	82029955	20778	-1.32293	0.0424696	-1.813	0.0015003	4.12815	4.9501	5.20316	5.29112	4.63928	4.16928	3.91119	4.49953	4.19007	4.51446	4.92481	2.93584	3.98696	3.26974	3.49578	4.42494	5.70733	6.35869	5.27921	5.28268	5.92743	4.05222
ENSG00000243715	CACNA2D3-AS1	ENST00000471265	lncRNA	lncRNA	CACNA2D3 antisense RNA 1 [Source:HGNC Symbol;Acc:HGNC:40702]	43.74	3	54874605	54901255	26650	-1.96774	0.0213467	-1.86558	0.0207008	3.03395	3.1283	3.83517	2.60035	2.76743	2.46784	3.52262	2.56101	3.32739	3.447	4.04541	1.73019	1.6094	2.51449	2.79888	2.24988	3.56686	5.23303	3.17879	4.31358	4.31036	4.01251
ENSG00000239519	CADM2-AS1	ENST00000476021	lncRNA	lncRNA	CADM2 antisense RNA 1 [Source:HGNC Symbol;Acc:HGNC:41248]	35.04	3	85992183	86028007	35824	-3.19586	0.0491605	-4.09718	0.00684626	0.259194	0.276974	0.902161	0.276437	1.71205	0.247815	0.530278	0.267849	0.315532	0.270164	0.246272	0.329589	0.930578	0.257789	0.257665	0.288184	1.68235	2.01992	2.6771	1.50956	2.01425	1.28122
ENSG00000237286	CARD11-AS1	ENST00000423194	lncRNA	lncRNA	CARD11 antisense RNA 1 [Source:HGNC Symbol;Acc:HGNC:40766]	47.73	7	2944035	2947091	3056	3.98953	5.65793e-18	4.35125	2.21566e-23	6.98271	6.5878	5.94451	6.72576	6.84656	6.71862	7.50779	7.1489	6.6707	6.77864	6.57939	6.04255	7.71246	7.21609	7.77076	5.76554	3.93597	3.26636	2.94297	4.15942	3.71142	4.51233
ENSG00000237281	CATIP-AS2	ENST00000411433	lncRNA	lncRNA	CATIP antisense RNA 2 [Source:HGNC Symbol;Acc:HGNC:41079]	50.87	2	218326889	218357966	31077	2.67661	0.0126769	2.48428	0.0181834	3.23497	2.73677	1.84598	2.91667	2.78932	2.92087	2.33388	2.47581	3.11106	1.27427	2.11549	3.17992	3.09486	2.97438	2.64323	3.13393	1.76203	2.5883	1.24283	1.24877	1.28388	1.26982
ENSG00000233766	CAVIN2-AS1	ENST00000424116,ENST00000428980,ENST00000609865,ENST00000609952,ENST00000595918,ENST00000596486,ENST00000594591,ENST00000597204,ENST00000599681,ENST00000630824,ENST00000594023,ENST00000625555,ENST00000629279,ENST00000598327,ENST00000594798,ENST00000602099,ENST00000625221,ENST00000628836	lncRNA	lncRNA	CAVIN2 and TMEFF2 antisense RNA 1 [Source:HGNC Symbol;Acc:HGNC:40517]	37.59	2	191846539	192044525	197986	-1.9425	0.00897611	-2.26592	0.000751701	4.1083	5.1326	4.835	3.03702	3.6177	4.93041	4.22746	3.71752	4.57964	4.75586	5.17515	2.88509	5.18613	3.65641	2.93775	2.10326	6.14882	5.80626	5.30067	6.04608	6.59966	5.4785
ENSG00000223552	CCR5AS	ENST00000451485	lncRNA	lncRNA	CCR5 antisense RNA [Source:HGNC Symbol;Acc:HGNC:54398]	44.63	3	46364955	46407059	42104	3.57974	0.0016643	3.44491	0.00187707	3.26907	2.24317	2.21797	3.36701	3.43306	3.4109	3.31256	3.62234	1.98361	1.82949	1.74676	2.0309	1.86543	3.3708	3.26028	2.81238	2.10915	1.18599	1.19512	1.20179	1.24102	1.82033
ENSG00000215039	CD27-AS1	ENST00000535639,ENST00000545339,ENST00000417058,ENST00000399492,ENST00000504270,ENST00000536388,ENST00000447687,ENST00000537003,ENST00000538616,ENST00000669354,ENST00000655473,ENST00000659820,ENST00000670713,ENST00000653829,ENST00000667738,ENST00000659623	retained_intron,lncRNA	lncRNA	CD27 antisense RNA 1 [Source:HGNC Symbol;Acc:HGNC:43896]	49.5	12	6439001	6451567	12566	3.92986	2.55955e-14	4.11736	1.90429e-17	8.40301	6.75656	7.66115	8.16227	7.90744	7.20335	8.20355	7.87568	7.83922	6.53685	8.61811	6.38825	7.84404	8.05881	7.94418	6.90338	5.53076	3.5015	3.5293	4.01962	4.48916	5.3975
ENSG00000255443	CD44-AS1	ENST00000528869	lncRNA	lncRNA	CD44 antisense RNA 1 [Source:HGNC Symbol;Acc:HGNC:40133]	37.67	11	35210343	35214985	4642	0.591921	0.0375935	0.608521	0.022357	10.4868	10.35	9.92843	10.3288	10.3391	10.673	10.0417	10.3283	10.407	9.94553	10.3222	11.1027	10.2763	10.5339	10.3112	10.2872	10.2675	9.67794	9.97914	10.0473	9.63613	9.58489
ENSG00000181800	CELF2-AS1	ENST00000379256	lncRNA	lncRNA	CELF2 antisense RNA 1 [Source:HGNC Symbol;Acc:HGNC:23515]	46.72	10	11316833	11319884	3051	1.84459	3.41203e-10	1.67119	2.286e-09	9.64236	9.1778	8.92169	9.16134	9.22626	9.63974	9.21116	9.55357	9.49349	8.64544	9.27624	8.81877	9.06737	9.58355	9.12707	8.77711	8.33571	7.6879	6.86377	7.5353	8.2857	7.66779
ENSG00000243849	CFAP44-AS1	ENST00000473329,ENST00000498480,ENST00000669165	lncRNA	lncRNA	CFAP44 antisense RNA 1 [Source:HGNC Symbol;Acc:HGNC:41113]	36.96	3	113403988	113433992	30004	-0.909028	0.0112593	-1.04261	0.00135979	4.88186	5.78113	5.29998	4.82544	5.82391	5.76307	5.3234	5.3916	5.46427	5.51025	5.13043	4.55682	5.76463	5.79982	5.08579	5.70412	6.10036	6.40342	6.09266	6.26997	6.29614	5.95503
ENSG00000226312	CFLAR-AS1	ENST00000631217,ENST00000630898,ENST00000474886,ENST00000628897,ENST00000629722,ENST00000626311,ENST00000625360,ENST00000631232,ENST00000415011,ENST00000629993,ENST00000628648,ENST00000598453,ENST00000629760,ENST00000627956,ENST00000626451,ENST00000594911,ENST00000625224,ENST00000628309,ENST00000629553,ENST00000595372,ENST00000598509,ENST00000593896,ENST00000601974	lncRNA	lncRNA	CFLAR antisense RNA 1 [Source:HGNC Symbol;Acc:HGNC:14437]	42.24	2	201140278	201157823	17545	0.797543	1.44074e-05	0.85328	5.43166e-07	10.6698	10.5564	10.4584	10.844	10.7303	10.9657	10.6164	10.9496	11.1428	10.3661	10.7403	10.9589	10.8485	10.9985	10.8215	10.916	10.2282	9.98928	10.1651	10.1624	10.1905	9.97
ENSG00000235669	CHN2-AS1	ENST00000446246	lncRNA	lncRNA	CHN2 antisense RNA 1 [Source:HGNC Symbol;Acc:HGNC:40149]	41.36	7	29199540	29208970	9430	1.0269	0.0464585	1.33327	0.00326824	5.77556	5.24298	5.13848	5.414	6.16343	5.82846	6.39868	6.09488	4.07316	6.11134	6.19636	5.0192	6.09442	5.86851	5.86762	5.75952	5.0869	4.39363	4.18883	5.41709	4.87186	5.04749
ENSG00000236915	CLCA4-AS1	ENST00000456587,ENST00000650379	lncRNA	lncRNA	CLCA4 antisense RNA 1 [Source:HGNC Symbol;Acc:HGNC:54055]	37.92	1	86571181	86696311	125130	-2.7488	0.001153	-1.92809	0.0229987	2.72672	4.93282	5.05383	1.78463	2.68657	2.27395	4.13119	2.36609	2.57677	3.5257	3.69476	1.95774	4.04213	3.25475	3.89783	4.31741	5.65072	5.49276	5.49824	5.08375	5.27427	5.12666
ENSG00000231560	CLEC12A-AS1	ENST00000420905	lncRNA	lncRNA	CLEC12A antisense RNA 1 [Source:HGNC Symbol;Acc:HGNC:53407]	46.19	12	9948137	9953336	5199	3.33732	0.0122608	2.91962	0.0280655	2.65927	2.75055	1.64321	1.66111	3.0292	3.26003	3.51942	1.03458	2.74831	1.64062	2.74531	1.13361	2.92936	1.97418	1.59958	2.6179	1.5587	0.999943	1.00784	1.01361	2.04818	1.03401
ENSG00000229400	CNIH3-AS1	ENST00000431691	lncRNA	lncRNA	CNIH3 antisense RNA 1 [Source:HGNC Symbol;Acc:HGNC:41163]	47.21	1	224717504	224730662	13158	1.85246	0.0470382	2.43636	0.00292854	4.22352	2.97922	2.25939	3.71647	4.28538	3.98135	3.54662	3.35739	3.94059	1.65301	4.05836	5.68605	3.4289	4.42912	3.84586	3.78474	2.53205	3.04733	2.56142	2.1934	2.97388	2.63872
ENSG00000257815	CNOT2-DT	ENST00000549419,ENST00000550216,ENST00000549651,ENST00000553135,ENST00000670041,ENST00000668518,ENST00000656495	lncRNA	lncRNA	CNOT2 divergent transcript [Source:HGNC Symbol;Acc:HGNC:51126]	38.84	12	69901918	70243379	341461	-1.33075	0.0290914	-1.20887	0.0382997	3.45531	4.17813	4.14161	4.39368	3.75681	4.16248	4.4404	2.62455	3.76195	5.01719	3.72512	5.2768	3.7654	4.45818	4.17284	4.46603	5.05153	4.74024	5.55218	5.57758	4.48611	5.15667
ENSG00000237159	CNTFR-AS1	ENST00000436360,ENST00000453642,ENST00000438244,ENST00000454187,ENST00000656721,ENST00000668876,ENST00000657464,ENST00000666375,ENST00000662777,ENST00000670893,ENST00000668957	lncRNA	lncRNA	CNTFR antisense RNA 1 [Source:HGNC Symbol;Acc:HGNC:48712]	56.3	9	34568012	34583072	15060	-4.67167	1.68868e-05	-3.36946	0.000401136	0.848242	0.888935	0.875263	0.887718	0.830328	0.821693	1.86325	1.57794	0.974318	2.59821	2.22538	1.81188	2.07804	0.844984	2.28474	1.6563	2.46201	3.52493	2.86624	3.74148	4.53414	4.64851
ENSG00000227588	CNTN4-AS2	ENST00000447256	lncRNA	lncRNA	CNTN4 antisense RNA 2 [Source:HGNC Symbol;Acc:HGNC:39986]	38.49	3	2110409	2144241	33832	-5.42895	3.83501e-07	-4.17805	1.6928e-07	0.664011	0.70001	1.41248	0.698934	0.648178	0.640549	0.914204	1.40091	1.57521	1.40954	0.63734	0.802526	1.4484	1.36318	1.7966	0.722327	3.63462	4.07584	3.93919	3.15915	3.43915	2.15894
ENSG00000232814	COL4A2-AS1	ENST00000417970	lncRNA	lncRNA	COL4A2 antisense RNA 1 [Source:HGNC Symbol;Acc:HGNC:40156]	56.32	13	110502575	110508179	5604	1.96885	3.49911e-08	1.68026	1.12845e-06	6.77747	6.54462	6.30527	7.19061	6.07625	6.82648	6.09772	6.31109	7.14262	5.77378	6.12527	6.79156	7.23547	6.26554	6.34308	6.36812	5.40874	5.19322	4.5873	4.89326	5.45673	5.39949
ENSG00000224821	COL4A2-AS2	ENST00000458403	lncRNA	lncRNA	COL4A2 antisense 2 [Source:HGNC Symbol;Acc:HGNC:39849]	51.67	13	110456396	110463287	6891	1.77489	9.47642e-05	1.3722	0.00260101	6.26308	6.62715	6.22516	7.20815	5.38564	6.57202	5.82503	6.35161	6.39437	5.90933	5.84369	5.90956	7.15647	4.84284	5.92687	5.87422	5.4858	5.24287	4.51538	5.12016	5.19484	4.72418
ENSG00000229452	CPVL-AS1	ENST00000416513	lncRNA	lncRNA	CPVL antisense RNA 1 [Source:HGNC Symbol;Acc:HGNC:40685]	41.8	7	29080284	29082527	2243	1.39525	0.00360116	1.99044	1.50736e-06	4.6852	4.28418	5.2153	4.56769	4.82318	4.53907	4.8645	5.0445	4.12013	4.12908	4.69714	4.59602	4.59417	5.17178	4.92176	4.8723	4.36736	2.89038	3.40782	3.91131	3.03505	2.99412
ENSG00000260025	CRIM1-DT	ENST00000565283	lncRNA	lncRNA	CRIM1 divergent transcript [Source:HGNC Symbol;Acc:HGNC:54057]	43.72	2	36354749	36355114	365	-3.60568	0.00157208	-5.54363	1.96223e-06	0.509437	1.27038	0.529936	0.539407	0.495883	2.12732	0.301773	0.524545	0.605581	1.24639	0.486619	0.628839	0.546667	1.20244	1.202	0.559538	2.96527	3.06801	3.54757	3.68899	2.02697	2.60086
ENSG00000229688	CRPPA-AS1	ENST00000438573,ENST00000582683,ENST00000579293,ENST00000457112,ENST00000436328,ENST00000655000,ENST00000663812	lncRNA	lncRNA	CRPPA antisense RNA 1 [Source:HGNC Symbol;Acc:HGNC:48962]	35.97	7	16210484	16270604	60120	-1.6505	0.00197253	-1.4186	0.00554272	4.775	4.18883	4.71324	4.05801	3.76606	4.48483	4.26629	4.69304	3.53372	3.52529	5.02357	3.30157	3.77494	4.18418	2.95435	4.25638	5.61371	5.39724	5.56615	4.8097	5.4506	4.83015
ENSG00000255308	CSRP3-AS1	ENST00000527978	lncRNA	lncRNA	CSRP3 and E2F8 antisense RNA 1 [Source:HGNC Symbol;Acc:HGNC:54183]	42.39	11	19196775	19281426	84651	-1.9239	0.0126271	-1.5061	0.0397635	2.22196	2.29239	2.92807	1.9263	1.84676	2.17645	1.95284	2.52265	2.73142	1.90637	1.82999	2.09425	1.93969	2.86179	2.21587	2.33646	3.19099	2.63241	3.51459	2.20486	3.46889	3.42176
ENSG00000231971	CT69	ENST00000417483,ENST00000656511,ENST00000653974,ENST00000655225,ENST00000668601,ENST00000660051,ENST00000661465,ENST00000422736,ENST00000659858,ENST00000664953,ENST00000657570,ENST00000667818	lncRNA	lncRNA	cancer/testis associated transcript 69 [Source:HGNC Symbol;Acc:HGNC:37196]	39.6	6	134428239	134520585	92346	2.56156	0.00295437	3.34351	1.28319e-05	3.97116	3.96479	4.34023	2.36449	5.37016	4.6139	4.81075	4.32016	3.27769	2.33714	3.14205	4.94797	4.70827	5.59419	4.06722	5.02784	2.61467	2.23199	2.64572	2.26974	1.74435	3.46061
ENSG00000222041	CYTOR	ENST00000642796,ENST00000643589,ENST00000642451,ENST00000646386,ENST00000644478,ENST00000331944,ENST00000409139,ENST00000644577,ENST00000643743,ENST00000644125,ENST00000409898,ENST00000645257,ENST00000419680,ENST00000644976,ENST00000643070,ENST00000414584,ENST00000455131,ENST00000646636,ENST00000642293,ENST00000423846,ENST00000644040,ENST00000646865,ENST00000645138,ENST00000414030,ENST00000437561…	lncRNA	lncRNA	cytoskeleton regulator RNA [Source:HGNC Symbol;Acc:HGNC:28717]	44.71	2	87454781	87636740	181959	2.3791	0.0009374	2.08745	0.00290309	6.91018	4.60892	5.26163	5.93681	5.20118	5.09932	5.07498	6.10038	5.18668	3.79937	5.03517	3.69416	4.7236	6.2375	5.11586	5.47996	4.39853	2.58299	4.12179	4.63625	2.72468	3.35657
ENSG00000269926	DDIT4-AS1	ENST00000491934	lncRNA	lncRNA	DDIT4 antisense RNA 1 [Source:HGNC Symbol;Acc:HGNC:52379]	55.44	10	72274915	72275980	1065	1.41228	0.00677941	1.30129	0.00925948	9.86658	9.36252	10.1654	11.0916	10.177	10.2762	9.13279	10.0717	10.8552	8.87394	9.5799	11.5408	10.1288	9.89319	9.05717	10.0286	8.9449	8.85306	9.51588	9.5552	8.91569	8.54592
ENSG00000237883	DGUOK-AS1	ENST00000453103,ENST00000439192,ENST00000413452,ENST00000667561	lncRNA	lncRNA	DGUOK antisense RNA 1 [Source:HGNC Symbol;Acc:HGNC:43441]	45.29	2	73947322	73981441	34119	0.677775	0.00185335	0.487714	0.0290141	7.31238	6.87244	7.09027	7.42688	6.92957	6.88476	7.02859	7.10068	7.32567	6.99764	6.85581	7.00312	6.66975	7.17904	6.8509	6.88732	6.46341	6.60759	6.68588	6.67016	6.41668	6.64948
ENSG00000176124	DLEU1	ENST00000478860,ENST00000378180,ENST00000469754,ENST00000486895,ENST00000461527,ENST00000463474,ENST00000476738,ENST00000468168,ENST00000491341,ENST00000468522,ENST00000491615,ENST00000490577,ENST00000467721,ENST00000484529,ENST00000475913,ENST00000485007,ENST00000473075,ENST00000483444,ENST00000469127,ENST00000463357,ENST00000489542,ENST00000474630,ENST00000491482,ENST00000479420,ENST00000470726…	lncRNA	lncRNA	deleted in lymphocytic leukemia 1 [Source:HGNC Symbol;Acc:HGNC:13747]	39.63	13	50082169	50906856	824687	0.608547	0.034776	0.947323	9.27448e-05	8.00803	7.23476	7.63632	7.66422	7.71946	7.965	8.15935	8.22061	7.79088	7.46338	7.68913	8.13171	7.83266	8.19093	7.60758	8.24328	7.7203	7.18717	7.23865	6.89843	6.95617	7.18378
ENSG00000255311	DLG2-AS2	ENST00000531424,ENST00000533669,ENST00000533101,ENST00000526344	lncRNA	lncRNA	DLG2 antisense RNA 2 [Source:HGNC Symbol;Acc:HGNC:40179]	39.1	11	83643602	83725390	81788	-2.11806	0.000729979	-2.48215	1.31362e-05	3.80195	5.92635	5.98056	4.22396	4.30966	4.73894	3.57244	4.16958	3.93696	5.77247	4.27442	3.05262	4.60871	4.10498	5.19311	4.65719	6.49683	6.65225	6.86115	7.02721	6.16252	6.30413
ENSG00000236828	DMD-AS3	ENST00000439592	lncRNA	lncRNA	DMD antisense RNA 3 [Source:HGNC Symbol;Acc:HGNC:40185]	32.51	X	32754940	32756400	1460	-5.32649	0.0035577	-4.08872	0.0212698	-0.397442	-0.386575	-0.390251	-0.386903	-0.402151	-0.404404	-0.46505	0.210757	-0.363075	-0.390735	-0.405349	-0.354536	-0.384325	-0.398301	0.184973	-0.379732	0.89296	0.493568	0.168934	0.521232	1.34608	0.209875
ENSG00000227695	DNMBP-AS1	ENST00000427093,ENST00000434409,ENST00000661385,ENST00000661150	lncRNA	lncRNA	DNMBP antisense RNA 1 [Source:HGNC Symbol;Acc:HGNC:20431]	43.04	10	99927010	99959050	32040	-1.29135	0.000212279	-1.30251	6.26685e-05	6.8105	8.03346	8.18701	6.7385	7.1343	7.49349	7.29884	7.00064	7.37265	8.3379	7.58909	7.59907	7.33054	6.92766	7.77489	7.63217	8.54536	8.6079	8.59061	8.61838	8.55336	8.70782
ENSG00000225572	DOCK4-AS1	ENST00000452714	lncRNA	lncRNA	DOCK4 antisense RNA 1 [Source:HGNC Symbol;Acc:HGNC:40876]	38.43	7	111808516	111821773	13257	1.88497	2.31726e-05	1.38031	0.00212191	9.0084	7.31798	6.78773	8.54128	8.24324	8.65696	6.90678	8.07593	8.21568	6.98051	7.98558	8.88824	7.36832	7.88902	7.41524	8.2137	7.0916	6.95813	6.66935	6.5982	6.95909	6.19263
ENSG00000183784	DOCK8-AS1	ENST00000648587,ENST00000382387	lncRNA	lncRNA	DOCK8 antisense RNA 1 [Source:HGNC Symbol;Acc:HGNC:26436]	50.49	9	212824	215893	3069	2.2361	1.92147e-06	2.31104	1.46426e-07	7.35097	5.96958	5.9666	7.25338	6.73672	7.05845	6.48427	6.95461	5.9611	6.73191	6.96261	7.94351	6.88697	7.06514	5.66301	6.66178	5.85573	4.33615	4.60335	5.44546	4.9635	4.70955
ENSG00000230918	DPP4-DT	ENST00000418335,ENST00000670014	lncRNA	lncRNA	DPP4 divergent transcript [Source:HGNC Symbol;Acc:HGNC:40191]	48.45	2	162073256	162077911	4655	1.34848	0.0088167	1.15517	0.0225388	4.56771	5.25373	5.74906	5.75045	5.77766	5.78142	5.45505	5.39881	5.44564	5.20812	5.46197	5.40597	5.48573	4.87506	4.94158	4.65657	5.5307	3.75453	4.42193	3.62064	3.74055	4.52634
ENSG00000232878	DPYD-AS1	ENST00000422980,ENST00000629811,ENST00000630798	lncRNA	lncRNA	DPYD antisense RNA 1 [Source:HGNC Symbol;Acc:HGNC:40195]	36.02	1	97095923	97322955	227032	1.96906	2.34168e-09	1.88106	1.67471e-09	8.36819	7.70547	7.35416	8.11504	8.24351	8.27656	7.53438	8.12313	7.90134	7.42051	7.56915	8.76023	7.71479	8.28593	7.59065	8.11544	6.61096	6.36026	6.13749	6.68206	6.96724	5.65195
ENSG00000235777	DPYD-AS2	ENST00000431362,ENST00000422259	lncRNA	lncRNA	DPYD antisense RNA 2 [Source:HGNC Symbol;Acc:HGNC:40196]	34.99	1	97796921	97798066	1145	2.36338	3.48078e-08	2.23223	3.99623e-08	7.5099	6.82771	6.72052	7.59603	7.11848	7.3231	6.75472	7.32919	7.7729	5.08992	7.11242	7.65974	6.72302	7.64872	6.48532	7.16855	6.09205	5.40337	4.78392	5.14392	5.08489	5.40093
ENSG00000264859	DSG2-AS1	ENST00000583706,ENST00000579251,ENST00000664179,ENST00000657343	lncRNA	lncRNA	DSG2 antisense RNA 1 [Source:HGNC Symbol;Acc:HGNC:51311]	40.22	18	31542146	31556948	14802	-2.63566	0.000945765	-1.76699	0.0303803	2.60394	4.1444	4.46589	3.82094	2.56537	4.73542	4.46258	3.76853	5.18982	4.7365	4.07656	6.66881	4.30063	4.7313	2.03362	5.01137	6.42649	6.36448	6.40169	6.26159	5.84668	6.52297
ENSG00000249786	EAF1-AS1	ENST00000597949,ENST00000595975,ENST00000494875,ENST00000595627,ENST00000593876,ENST00000594820,ENST00000609310,ENST00000629729,ENST00000608780,ENST00000599742,ENST00000610011,ENST00000626521,ENST00000608408	lncRNA	lncRNA	EAF1 antisense RNA 1 [Source:HGNC Symbol;Acc:HGNC:42328]	47.32	3	15436171	15455940	19769	0.867263	0.0186369	0.872737	0.0117858	8.88798	8.95469	8.69335	9.254	9.24326	8.94393	8.5871	8.5949	9.13437	8.29461	8.65397	10.0567	8.98184	9.07376	8.20256	9.08983	8.53598	8.25053	8.51901	8.14971	8.04801	8.12167
ENSG00000250320	EDIL3-DT	ENST00000514696,ENST00000509406,ENST00000515688,ENST00000507060,ENST00000502253,ENST00000661965,ENST00000653332,ENST00000670929,ENST00000661098,ENST00000654215,ENST00000666514	lncRNA	lncRNA	EDIL3 divergent transcript [Source:HGNC Symbol;Acc:HGNC:40204]	35.47	5	84382424	84490765	108341	-2.49549	0.0186553	-2.80787	0.00383358	1.15562	1.19664	2.25129	1.85739	1.76191	1.12896	2.71597	2.23719	2.00315	3.91575	1.74158	1.31427	2.29506	2.72261	1.78575	1.90161	3.39091	4.53405	3.53205	4.59241	3.18477	3.41127
ENSG00000224057	EGFR-AS1	ENST00000442411	lncRNA	lncRNA	EGFR antisense RNA 1 [Source:HGNC Symbol;Acc:HGNC:40207]	50.41	7	55179750	55188934	9184	-1.47424	0.00198517	-1.75228	4.5121e-05	6.92047	8.99619	8.72142	7.82236	7.59688	8.17062	7.757	7.39736	7.3306	9.33636	8.30843	8.41168	7.37095	7.07785	8.06191	8.52994	9.36062	9.44947	9.6732	9.39158	9.56938	9.66931
ENSG00000258897	EGLN3-AS1	ENST00000555922	lncRNA	lncRNA	EGLN3 antisense RNA 1 [Source:HGNC Symbol;Acc:HGNC:49077]	42.56	14	34040097	34059300	19203	-2.69079	0.00204349	-2.26951	0.00467607	1.09878	2.10312	1.11741	1.72062	1.64011	1.62813	1.76195	1.693	1.8454	2.07585	1.6231	2.3111	2.6232	1.66051	1.09636	2.43338	2.45134	3.23983	2.94491	3.74489	2.78441	3.03341
ENSG00000235947	EGOT	ENST00000414938	lncRNA	lncRNA	eosinophil granule ontogeny transcript [Source:HGNC Symbol;Acc:HGNC:37129]	44.64	3	4749192	4751590	2398	2.48073	1.62363e-06	2.48245	3.48655e-07	5.9926	6.15143	4.95987	6.44721	6.52251	7.0208	6.2928	6.77357	6.17634	4.87143	6.31721	7.18309	5.40184	6.35843	5.81263	6.26076	3.87571	5.00993	4.97604	3.52775	4.72288	3.6004
ENSG00000259883	EHD4-AS1	ENST00000564168	lncRNA	lncRNA	EHD4 antisense RNA 1 [Source:HGNC Symbol;Acc:HGNC:51418]	45.57	15	41921417	41929286	7869	1.00732	0.00111515	1.03829	0.000314092	5.41685	6.0192	5.95996	6.066	6.07041	6.15054	5.99246	6.21638	5.8436	5.98875	5.94475	6.45704	5.61375	5.90103	5.75716	5.80438	5.09648	4.82953	5.25561	5.48481	5.58179	4.70734
ENSG00000224101	ELMO1-AS1	ENST00000419535	lncRNA	lncRNA	ELMO1 antisense RNA 1 [Source:HGNC Symbol;Acc:HGNC:40765]	41.77	7	36997796	37013630	15834	1.33267	3.28461e-06	1.35451	4.58336e-07	6.95826	6.75646	7.15877	7.03222	7.47235	7.10361	7.22115	7.13598	7.3422	6.66198	7.14656	6.92161	7.22922	7.32489	6.7833	6.78976	6.25101	6.01235	5.09795	5.92693	6.58059	5.84804
ENSG00000267757	EML2-AS1	ENST00000591087,ENST00000587092,ENST00000623430	lncRNA,retained_intron	lncRNA	EML2 antisense RNA 1 [Source:HGNC Symbol;Acc:HGNC:48331]	61.4	19	45641494	45642840	1346	2.78033	0.00176806	3.2783	5.36991e-05	4.27093	3.56263	3.22387	4.08576	2.42739	2.68915	4.07159	4.38942	1.63167	3.21957	3.61828	3.53405	3.08412	4.05047	2.73866	4.06889	2.02678	2.03142	1.47865	2.44302	2.1443	2.11229
ENSG00000224875	EML4-AS1	ENST00000422013,ENST00000458490	lncRNA	lncRNA	EML4 antisense RNA 1 [Source:HGNC Symbol;Acc:HGNC:40112]	42.36	2	42143238	42170301	27063	1.3992	2.75618e-08	1.39429	3.71687e-09	8.65864	8.01084	7.67228	8.18906	8.26039	8.03138	7.88505	8.24774	7.84897	7.6783	8.08258	8.73461	8.00935	8.24902	8.06443	7.93227	7.11002	6.83051	7.01969	7.34713	6.81853	6.83111
ENSG00000226688	ENTPD1-AS1	ENST00000416301,ENST00000451364,ENST00000669283,ENST00000452942,ENST00000452728,ENST00000449419,ENST00000427300,ENST00000454638,ENST00000458228,ENST00000449197,ENST00000427846,ENST00000444375,ENST00000667840,ENST00000669711,ENST00000661142,ENST00000661375,ENST00000653870,ENST00000671323,ENST00000666945,ENST00000665049,ENST00000669099,ENST00000655193,ENST00000657446,ENST00000664887,ENST00000671110…	lncRNA	lncRNA	ENTPD1 antisense RNA 1 [Source:HGNC Symbol;Acc:HGNC:45203]	39.5	10	95732976	96090250	357274	1.3892	5.60565e-06	1.13384	0.000144775	10.0482	9.11053	9.16068	9.74842	9.81686	9.88478	9.1822	9.58333	9.7131	8.51228	9.52199	9.8008	9.44424	9.34325	9.0393	9.54848	9.10816	8.29589	8.24477	8.33706	8.69637	7.95593
ENSG00000235397	EPN2-AS1	ENST00000451099	lncRNA	lncRNA	EPN2 antisense RNA 1 [Source:HGNC Symbol;Acc:HGNC:40849]	49.75	17	19296596	19306261	9665	-1.4485	0.0141893	-1.76248	0.000866538	4.89932	7.85605	7.19423	6.4641	5.2514	6.31275	6.2156	5.04942	6.79121	7.55812	7.2819	6.23014	6.49389	5.83693	7.12568	6.17366	7.81521	7.87486	8.24375	8.05308	7.84827	8.16726
ENSG00000248019	FAM13A-AS1	ENST00000500765,ENST00000511543,ENST00000652855,ENST00000667757,ENST00000659507,ENST00000668537	lncRNA	lncRNA	FAM13A antisense RNA 1 [Source:HGNC Symbol;Acc:HGNC:19370]	39.45	4	88709298	88730103	20805	-0.790352	0.0431036	-0.919322	0.00924002	6.81108	7.45541	7.8725	7.42315	6.96841	7.34551	7.19038	6.95656	7.49418	7.84728	7.85439	7.70431	6.85265	7.13417	6.66458	6.18244	7.851	8.28072	7.78514	8.04776	8.00176	8.0818
ENSG00000184608	FAM167A-AS1	ENST00000533578,ENST00000529305,ENST00000624614,ENST00000655944	lncRNA	lncRNA	FAM167A antisense RNA 1 [Source:HGNC Symbol;Acc:HGNC:15548]	44.15	8	11368402	11438658	70256	-2.53085	0.00918521	-2.84119	0.00139491	1.91783	2.96389	3.13061	2.40947	1.26064	1.87127	2.6284	1.95283	1.42437	3.98481	2.56154	2.19474	1.3365	1.91212	3.05525	2.46411	3.42125	4.46897	4.22706	4.93785	2.40708	4.87683
ENSG00000248429	FAM198B-AS1	ENST00000503611,ENST00000509463,ENST00000505532,ENST00000514381,ENST00000508752	lncRNA	lncRNA	FAM198B antisense RNA 1 [Source:HGNC Symbol;Acc:HGNC:53132]	38.86	4	158170752	158202877	32125	1.60803	6.00131e-08	1.21945	2.91655e-05	10.0495	9.31824	8.57649	9.52457	9.31477	9.42568	8.92517	9.18922	8.84132	8.51056	8.91404	9.64325	9.23334	8.96034	8.72614	8.90627	8.23857	8.05009	7.39927	8.21284	8.30269	7.91558
ENSG00000234445	FGF14-AS1	ENST00000444686,ENST00000451630	lncRNA	lncRNA	FGF14 antisense RNA 1 [Source:HGNC Symbol;Acc:HGNC:40237]	37.61	13	102367539	102373666	6127	-3.91659	2.11141e-08	-3.67882	5.71294e-09	1.89594	1.2803	3.48083	2.72851	1.86264	2.57437	2.63408	1.25434	2.13076	2.37788	2.25845	2.18755	1.98705	1.22536	1.225	2.4656	4.566	4.79207	4.60877	4.81153	4.95757	4.81351
ENSG00000272143	FGF14-AS2	ENST00000606448	lncRNA	lncRNA	FGF14 antisense RNA 2 [Source:HGNC Symbol;Acc:HGNC:44368]	51.49	13	102394630	102395703	1073	-3.21863	0.00502333	-2.93802	0.00637911	1.04446	2.76662	1.07227	1.0851	2.62929	1.66174	3.06645	2.16579	1.17452	2.17648	2.3643	2.77908	1.09493	1.04111	2.11844	1.11234	4.98154	2.36547	3.48735	3.60627	4.3451	3.36445
ENSG00000233485	FHAD1-AS1	ENST00000428747	lncRNA	lncRNA	FHAD1 antisense RNA 1 [Source:HGNC Symbol;Acc:HGNC:41241]	48.02	1	15326680	15343876	17196	3.22986	0.0028857	4.43279	3.41639e-06	5.25722	4.25588	4.2164	5.3335	4.76839	5.2185	4.53035	5.3643	4.61526	4.08901	3.6454	7.9435	5.40987	5.37654	4.23799	4.32852	2.71989	1.72246	1.74242	2.36506	3.83605	2.84417
ENSG00000242902	FLNC-AS1	ENST00000469965	lncRNA	lncRNA	FLNC antisense RNA 1 [Source:HGNC Symbol;Acc:HGNC:53474]	58.24	7	128850162	128862626	12464	-3.20279	0.000542093	-3.24491	0.000156429	2.03545	2.56518	2.85852	1.42181	1.99895	3.51048	3.10949	2.84104	3.10215	4.22261	2.71734	1.59483	2.91263	2.02882	4.22512	2.95414	4.90754	3.75836	3.90135	3.55663	7.08309	4.71224
ENSG00000270084	GAS5-AS1	ENST00000602767	lncRNA	lncRNA	GAS5 antisense RNA 1 [Source:HGNC Symbol;Acc:HGNC:44119]	44.18	1	173862473	173863941	1468	-0.659773	0.00752275	-0.501065	0.0435858	7.54359	7.49132	7.67813	7.31323	7.68543	7.57253	7.58923	7.71219	7.41868	7.61259	7.8517	7.60457	6.75735	7.77351	7.64734	7.94102	8.32643	8.15079	8.04501	8.15349	7.76026	7.83623
ENSG00000197308	GATA3-AS1	ENST00000355358,ENST00000420815,ENST00000438755,ENST00000417359,ENST00000458727	lncRNA	lncRNA	GATA3 antisense RNA 1 [Source:HGNC Symbol;Acc:HGNC:33786]	60.72	10	8050450	8053484	3034	-6.20985	2.24502e-07	-6.54726	7.62418e-10	0.226161	0.260226	0.248802	0.25921	0.211106	0.203836	0.548821	0.242863	0.331059	1.05611	0.200774	0.355962	0.267167	0.223426	0.223186	0.281227	1.7483	3.18012	3.72148	3.69367	2.98037	3.31645
ENSG00000243055	GK-AS1	ENST00000464659	lncRNA	lncRNA	GK antisense RNA 1 [Source:HGNC Symbol;Acc:HGNC:40255]	37.91	X	30699998	30724174	24176	2.56956	1.71801e-05	2.80132	3.99266e-07	8.06995	6.85969	6.34184	7.70357	8.36288	7.53785	6.32904	7.65005	7.72352	5.45001	6.83575	9.25815	7.69135	8.31796	6.57238	8.01396	5.6616	5.21917	5.50062	6.16163	4.53392	5.91113
ENSG00000235590	GNAS-AS1	ENST00000424094,ENST00000631314,ENST00000598163,ENST00000443966	lncRNA	lncRNA	GNAS antisense RNA 1 [Source:HGNC Symbol;Acc:HGNC:24872]	49.03	20	58818919	58850903	31984	-4.36673	0.00937077	-4.98524	0.000991264	-0.0955587	-0.0771115	-0.0833268	-0.0776651	-0.103627	-0.107504	0.222501	-0.0865468	-0.0379659	1.01399	-0.109133	-0.0239731	0.63893	-0.0970283	-0.0971574	-0.0656117	1.19141	2.34956	1.21703	0.956418	1.82289	0.599981
ENSG00000232284	GNG12-AS1	ENST00000420587,ENST00000413628,ENST00000414904,ENST00000434072	lncRNA	lncRNA	GNG12, DIRAS3 and WLS antisense RNA 1 [Source:HGNC Symbol;Acc:HGNC:43938]	40.28	1	67832303	68202987	370684	-1.49282	0.00294608	-1.69691	0.000206289	5.66649	7.18404	7.22714	6.08096	5.70239	6.51816	6.12289	5.77382	4.6698	6.74741	6.12845	6.09113	5.60791	4.97398	5.50475	6.44484	7.45385	7.5306	7.6055	7.73362	7.482	7.1803
ENSG00000174680	GRIK1-AS1	ENST00000455392,ENST00000309331,ENST00000423221,ENST00000412579,ENST00000413131,ENST00000658262,ENST00000658460	lncRNA	lncRNA	GRIK1 antisense RNA 1 [Source:HGNC Symbol;Acc:HGNC:16458]	40.42	21	29748175	29764002	15827	-4.25445	0.0281185	-5.19536	0.00222016	-0.298157	-0.287769	-0.291296	-0.288085	0.259603	-0.304752	-0.360197	-0.293113	-0.264928	-0.291759	-0.305644	-0.256503	-0.285605	-0.298974	-0.299045	-0.281172	1.23366	1.06707	1.26294	1.28007	0.323787	0.301653
ENSG00000225083	GRTP1-AS1	ENST00000419199,ENST00000423246,ENST00000669000	lncRNA	lncRNA	GRTP1 antisense RNA 1 [Source:HGNC Symbol;Acc:HGNC:39917]	46.8	13	113351645	113361868	10223	-2.18138	0.00281161	-1.93483	0.00587065	3.51707	5.52996	5.39831	2.69589	3.23992	3.64087	4.53451	3.56843	3.2885	5.64397	4.18602	5.10641	4.15971	2.98725	5.20826	4.84298	5.95044	5.85502	6.05696	6.40614	5.60632	6.67095
ENSG00000231074	HCG18	ENST00000602591,ENST00000602550,ENST00000659132,ENST00000444126,ENST00000449544,ENST00000454129,ENST00000668974,ENST00000426882,ENST00000653541,ENST00000602698,ENST00000653301,ENST00000413358,ENST00000670071,ENST00000602319,ENST00000602516,ENST00000602498,ENST00000665953,ENST00000669374,ENST00000659836,ENST00000659563,ENST00000670397,ENST00000666294,ENST00000654996,ENST00000657247,ENST00000657595…	lncRNA	lncRNA	HLA complex group 18 [Source:HGNC Symbol;Acc:HGNC:31337]	42.85	6	30286690	30327382	40692	1.44035	5.43308e-05	1.43315	1.97386e-05	6.64471	6.10155	6.8296	6.83061	7.00021	7.19757	6.34929	7.28701	6.16555	6.49919	6.50645	6.4921	5.74872	6.57111	7.1247	6.66372	6.00973	5.84783	5.33229	5.16739	5.44019	5.44375
ENSG00000206344	HCG27	ENST00000383331,ENST00000638546,ENST00000424675,ENST00000414008,ENST00000415276	lncRNA	lncRNA	HLA complex group 27 [Source:HGNC Symbol;Acc:HGNC:27366]	49.73	6	31197760	31203968	6208	2.50784	0.0210649	2.49864	0.0164383	2.40338	1.82508	2.18	3.1822	2.75934	3.51996	2.41434	2.66177	2.35874	2.17679	2.55556	1.32301	3.79589	3.3082	2.61194	1.86165	1.72073	1.72469	1.19155	1.75256	2.20013	1.21884
ENSG00000260339	HEXA-AS1	ENST00000567598	lncRNA	lncRNA	HEXA antisense RNA 1 [Source:HGNC Symbol;Acc:HGNC:25810]	41.18	15	72376113	72378788	2675	2.88686	6.0975e-06	2.64217	1.69849e-05	6.13382	5.02492	4.42603	5.42346	6.12111	5.48367	4.75078	3.90637	4.59623	3.3245	4.87554	6.28187	5.28109	5.69294	4.60931	5.61271	3.76568	2.53473	3.80393	3.82623	3.06296	3.01904
ENSG00000248890	HHIP-AS1	ENST00000508269,ENST00000665214,ENST00000503066,ENST00000512359	lncRNA	lncRNA	HHIP antisense RNA 1 [Source:HGNC Symbol;Acc:HGNC:44182]	38.13	4	144642922	144661357	18435	-5.44375	0.0112565	-5.56026	0.00488347	-0.583379	-0.572693	-0.576302	-0.573015	-0.588028	-0.590256	-0.65125	-0.578168	-0.549785	-0.576777	-0.591191	-0.540559	-0.570488	-0.584226	-0.584301	-0.565995	1.04619	-0.00482452	0.744129	-0.585966	1.02832	0.796504
ENSG00000258777	HIF1A-AS1	ENST00000557544	lncRNA	lncRNA	HIF1A antisense RNA 1 [Source:HGNC Symbol;Acc:HGNC:43014]	39.3	14	61681041	61695823	14782	2.31323	5.46329e-08	1.797	1.62086e-05	8.44559	8.00937	6.99421	9.21873	8.37416	8.3275	7.03141	7.92306	9.12526	7.37413	7.81398	9.23439	8.02702	8.05473	7.53744	8.67497	6.67642	6.43215	6.87156	6.89788	6.55421	6.55487
ENSG00000258667	HIF1A-AS3	ENST00000660325,ENST00000554254	lncRNA	lncRNA	HIF1A antisense RNA 3 [Source:HGNC Symbol;Acc:HGNC:54284]	37.03	14	61707564	61751099	43535	2.5133	1.51575e-07	2.16756	2.63788e-06	7.44054	7.62962	6.32795	7.99189	7.45869	7.36431	5.80393	7.50587	7.74234	5.69486	7.01045	8.08007	6.48534	7.3834	6.34805	7.88527	5.86993	5.47582	5.83558	5.63814	4.74928	5.00341
ENSG00000223534	HLA-DQB1-AS1	ENST00000419852	lncRNA	lncRNA	HLA-DQB1 antisense RNA 1 [Source:HGNC Symbol;Acc:HGNC:39762]	49.29	6	32659880	32660729	849	3.76928	1.59537e-16	3.43943	1.86487e-15	12.5335	10.7188	9.76204	10.8415	11.0952	11.2696	11.0499	11.1642	10.4696	9.49777	10.3824	11.7564	9.90977	10.4876	11.5028	11.0331	8.65109	8.4209	8.16623	7.76384	8.17341	7.37278
ENSG00000214922	HLA-F-AS1	ENST00000399247,ENST00000458236,ENST00000434086	lncRNA	lncRNA	HLA-F antisense RNA 1 [Source:HGNC Symbol;Acc:HGNC:26645]	45.94	6	29726601	29749049	22448	1.72046	3.85638e-06	1.80444	2.03959e-07	7.41295	6.30765	7.45383	6.70925	6.67711	7.68351	6.6733	7.92911	6.80702	7.32108	6.78868	6.28451	7.04292	6.92786	7.48516	6.8597	6.07952	5.67487	5.83775	5.86332	5.23384	5.48543
ENSG00000253187	HOXA10-AS	ENST00000519694,ENST00000519935,ENST00000523790	lncRNA	lncRNA	HOXA10 antisense RNA [Source:HGNC Symbol;Acc:HGNC:40281]	52.78	7	27168619	27171915	3296	5.52757	3.07632e-05	4.58913	0.000503379	5.22428	4.66982	5.41478	4.49025	5.2907	5.00509	1.84712	3.79968	2.79594	5.40914	4.57989	2.86525	3.58819	1.41422	5.41648	1.51681	1.37053	1.37474	2.04206	1.40422	2.15613	2.11747
ENSG00000230148	HOXB-AS1	ENST00000504972,ENST00000435312,ENST00000508688,ENST00000502764	lncRNA	lncRNA	HOXB cluster antisense RNA 1 [Source:HGNC Symbol;Acc:HGNC:43744]	50.45	17	48543551	48551250	7699	2.56945	1.68665e-05	2.32613	6.47353e-05	4.3682	3.30756	4.3676	4.85001	4.07869	3.86228	3.49546	4.62353	3.26936	4.63846	3.55328	3.57828	4.06113	3.92365	3.9229	4.20942	2.91952	2.29138	2.31102	2.69277	3.07501	2.75146
ENSG00000249641	HOXC13-AS	ENST00000512916	lncRNA	lncRNA	HOXC13 antisense RNA [Source:HGNC Symbol;Acc:HGNC:43753]	56.39	12	53935328	53939643	4315	-2.68078	0.0280607	-2.27798	0.043451	0.902918	0.911738	0.908711	0.911466	1.57482	1.5627	1.53163	0.907165	0.932156	1.32368	1.26833	1.46738	1.67039	1.29483	1.29454	0.91749	2.44678	2.08843	1.97346	2.1192	1.33725	2.03307
ENSG00000255733	IFNG-AS1	ENST00000538665,ENST00000541715,ENST00000536914	lncRNA	lncRNA	IFNG antisense RNA 1 [Source:HGNC Symbol;Acc:HGNC:43910]	38.65	12	67989445	68234686	245241	4.71544	4.48093e-10	4.63324	2.29726e-10	5.18703	3.80731	4.777	5.5133	5.87155	4.80392	4.19827	5.15476	4.84043	3.7659	4.01015	5.08564	4.77169	5.94198	3.52009	5.51589	2.33331	1.75996	1.77777	2.37907	2.88411	2.4381
ENSG00000245067	IGFBP7-AS1	ENST00000499667,ENST00000508328,ENST00000515865	lncRNA	lncRNA	IGFBP7 antisense RNA 1 [Source:HGNC Symbol;Acc:HGNC:40296]	43.21	4	57109762	57207459	97697	1.12848	3.07632e-05	0.593431	0.0465836	9.20089	8.88805	8.35426	9.23718	8.6698	9.10498	8.76352	8.34621	8.71736	9.05825	8.82726	8.25798	9.00768	8.5478	8.57023	8.0501	8.45158	8.1699	7.13727	8.15699	8.06502	8.12929
ENSG00000268621	IGFL2-AS1	ENST00000594027,ENST00000666136,ENST00000663593,ENST00000598754,ENST00000601263,ENST00000595673,ENST00000669846,ENST00000667831,ENST00000668528,ENST00000599817,ENST00000664765,ENST00000663652,ENST00000598518,ENST00000670157	lncRNA	lncRNA	IGFL2 antisense RNA 1 [Source:HGNC Symbol;Acc:HGNC:52559]	49.3	19	46189029	46203160	14131	-2.81496	0.000180904	-1.62631	0.0356559	1.7401	3.99858	4.18541	2.81083	2.29647	2.27986	3.91634	3.06511	2.57418	4.27797	4.02619	4.64517	3.13349	2.32466	4.51966	4.06674	4.3636	5.72194	5.04877	4.83532	4.64061	5.60877
ENSG00000223799	IL10RB-DT	ENST00000411998	lncRNA	lncRNA	IL10RB divergent transcript [Source:HGNC Symbol;Acc:HGNC:44303]	48.16	21	33263873	33266260	2387	2.09629	6.51287e-16	2.09299	9.89437e-18	9.2201	8.90894	8.77573	9.41604	9.29543	8.82437	9.17326	9.30721	9.56366	8.11544	8.91912	9.14566	9.27292	9.39819	9.06016	8.87792	7.8538	7.55345	7.37632	7.11375	7.01681	7.45543
ENSG00000249407	IL20RB-AS1	ENST00000462176	lncRNA	lncRNA	IL20RB antisense RNA 1 [Source:HGNC Symbol;Acc:HGNC:40298]	41.21	3	136959125	136982196	23071	-1.64305	0.000790159	-1.16731	0.0192963	6.44767	7.54101	8.62335	6.79271	6.98611	6.83017	6.33603	6.68275	6.34157	7.45833	7.06241	7.19311	6.41368	6.43752	7.03224	8.1561	8.27609	8.85957	8.23317	8.53551	7.80522	7.96047
ENSG00000227145	IL21-AS1	ENST00000417927,ENST00000667001,ENST00000660809,ENST00000668520	lncRNA	lncRNA	IL21 antisense RNA 1 [Source:HGNC Symbol;Acc:HGNC:40299]	40.04	4	122618983	122689156	70173	4.74599	0.000794426	4.55243	0.000798681	5.88144	1.42299	2.8448	3.80958	5.57679	1.97708	3.35187	4.26896	3.56656	2.08029	2.9523	3.64618	4.98954	5.51806	4.28054	4.56047	1.31727	2.7068	1.33789	2.01022	1.41958	1.39193
ENSG00000259954	IL21R-AS1	ENST00000563191	lncRNA	lncRNA	IL21R antisense RNA 1 [Source:HGNC Symbol;Acc:HGNC:27551]	54.29	16	27447669	27453393	5724	5.09427	3.30824e-33	5.09875	7.4832e-37	9.35394	8.87318	7.18757	9.12506	9.4265	8.88123	9.21587	8.61543	9.37373	7.64002	8.18301	9.36509	9.72699	9.41559	9.22737	9.07448	5.67188	4.95342	4.48871	4.78601	4.63749	5.58375
ENSG00000179428	IL6-AS1	ENST00000325042	lncRNA	lncRNA	IL6 antisense RNA 1 [Source:HGNC Symbol;Acc:HGNC:40301]	49.01	7	22725395	22727620	2225	8.69535	3.40728e-09	6.9718	2.02531e-06	3.86001	6.17247	2.50778	5.344	4.69365	4.26451	2.25519	3.65067	6.88631	1.32859	3.1692	5.58585	5.06321	2.76712	2.43441	4.37046	1.23451	1.23913	1.25785	1.27143	1.34974	1.31873
ENSG00000231871	IPO9-AS1	ENST00000413035,ENST00000421449,ENST00000421159	lncRNA	lncRNA	IPO9 antisense RNA 1 [Source:HGNC Symbol;Acc:HGNC:40892]	46.27	1	201688259	201829559	141300	0.539418	0.0217605	0.625129	0.003334	7.81756	7.89942	7.50353	7.83271	7.80688	8.03872	7.92445	7.88223	8.03177	7.69784	7.83042	8.50488	8.07055	7.7159	7.9088	7.98052	7.55632	7.59815	7.23095	7.24229	7.55308	7.43693
ENSG00000226263	ISM1-AS1	ENST00000431407	lncRNA	lncRNA	ISM1 antisense RNA 1 [Source:HGNC Symbol;Acc:HGNC:44313]	43.01	20	13237801	13239674	1873	-3.07347	0.00218178	-3.08815	0.000995652	3.132	1.87929	4.45516	3.68877	3.08599	5.00379	3.19685	4.0998	2.69011	5.31645	5.54172	2.75612	2.9432	2.40782	4.54434	2.55901	6.58499	6.92188	6.42876	6.70239	5.9791	6.05301
ENSG00000229127	KANSL1L-AS1	ENST00000668130,ENST00000452057	lncRNA	lncRNA	KANSL1L antisense RNA 1 [Source:HGNC Symbol;Acc:HGNC:41139]	37.84	2	210030572	210064356	33784	-1.58703	1.73601e-06	-1.25727	7.25195e-05	4.73424	4.38817	5.5908	5.07805	5.36407	5.01593	5.05498	5.61245	4.90483	4.96464	5.2291	4.88225	5.29957	5.20274	4.80536	4.73669	5.95762	6.59377	6.35637	6.30887	5.93354	5.47575
ENSG00000236467	KCNMA1-AS1	ENST00000429850,ENST00000609102,ENST00000595702,ENST00000458661,ENST00000426234,ENST00000600782,ENST00000608791,ENST00000598613,ENST00000617241,ENST00000611475	lncRNA	lncRNA	KCNMA1 antisense RNA 1 [Source:HGNC Symbol;Acc:HGNC:51213]	41.49	10	76888044	76980624	92580	2.18319	0.000149963	2.0381	0.000198551	9.30744	7.78355	7.08337	8.49495	8.93381	8.75835	8.36927	8.58709	8.21763	7.30601	7.29875	8.97533	8.46814	9.04607	7.39186	8.95576	6.24939	6.32217	5.59524	5.83674	8.23235	6.06449
ENSG00000225497	KCNMA1-AS2	ENST00000428936,ENST00000430464	lncRNA	lncRNA	KCNMA1 antisense RNA 2 [Source:HGNC Symbol;Acc:HGNC:51214]	41.85	10	77147652	77150100	2448	3.09806	0.000126845	2.97326	0.000118146	5.42388	3.35542	3.08515	4.64442	5.11265	4.45365	4.23725	4.89724	4.46076	3.31738	3.68045	4.3128	4.67187	5.23631	3.44055	5.23414	1.70066	2.66401	2.30122	1.73246	3.86296	2.37293
ENSG00000225652	KCNMA1-AS3	ENST00000418515	lncRNA	lncRNA	KCNMA1 antisense RNA 3 [Source:HGNC Symbol;Acc:HGNC:51215]	44.91	10	77354404	77376613	22209	2.58077	0.0194787	2.21623	0.0412773	7.43702	6.14725	4.68271	6.41208	7.27928	7.25039	6.46729	6.75549	6.66151	4.57048	6.08297	6.46192	6.82212	6.96248	6.32364	6.76925	3.43875	3.16886	2.83479	2.33768	6.67027	3.28832
ENSG00000203280	KIAA1671-AS1	ENST00000366110	lncRNA	lncRNA	KIAA1671 antisense RNA 1 [Source:HGNC Symbol;Acc:HGNC:41238]	50.17	22	25102433	25112692	10259	-1.44712	0.000710064	-1.36477	0.000739479	5.03306	6.67628	5.6673	5.29566	5.83237	5.87925	6.13817	5.67024	5.31476	6.84936	6.28583	5.80491	6.03873	5.83898	6.8795	5.88024	6.58815	7.2919	6.96545	7.11292	7.24228	7.61288
ENSG00000227398	KIF9-AS1	ENST00000429315,ENST00000670818	lncRNA	lncRNA	KIF9 antisense RNA 1 [Source:HGNC Symbol;Acc:HGNC:26822]	44.56	3	47164186	47246601	82415	-1.00528	0.0268273	-0.957336	0.025246	4.6766	4.34881	4.59609	3.61834	4.3852	3.79723	3.78548	4.48944	4.46209	4.94899	4.15797	4.09703	4.19636	4.51198	4.86639	4.78573	5.1888	4.62824	5.35344	4.96407	5.30862	5.07595
ENSG00000242522	KLHL6-AS1	ENST00000491676	lncRNA	lncRNA	KLHL6 antisense RNA 1 [Source:HGNC Symbol;Acc:HGNC:40850]	40.76	3	183548735	183552326	3591	3.28618	4.35231e-08	3.66431	6.62109e-11	5.27216	5.29914	3.31266	4.84045	5.46588	4.87699	5.20546	5.46447	5.55611	4.72261	4.98007	6.17986	6.02984	5.94678	4.10528	5.72446	2.88187	2.88835	3.43236	3.45359	3.04485	2.04289
ENSG00000257671	KRT7-AS	ENST00000546686	lncRNA	lncRNA	KRT7 antisense RNA 1 [Source:HGNC Symbol;Acc:HGNC:52643]	52.44	12	52245048	52247448	2400	-2.81287	0.00482706	-2.95823	0.00139985	2.8769	1.95151	3.49388	3.52683	4.25918	5.03707	4.04265	4.94454	3.75543	5.43998	4.72498	4.65283	3.30491	1.87431	4.73546	3.34785	4.71801	6.15586	6.87157	5.56756	6.16952	7.60796
ENSG00000233930	KRTAP5-AS1	ENST00000524947,ENST00000424148,ENST00000532922,ENST00000534077,ENST00000659213	lncRNA	lncRNA	KRTAP5-1/KRTAP5-2 antisense RNA 1 [Source:HGNC Symbol;Acc:HGNC:27877]	51.87	11	1571353	1599184	27831	-3.84026	0.00267247	-3.45709	0.00378835	2.31275	2.08386	0.91401	0.926364	0.869458	0.860899	2.55139	1.60632	1.01232	2.05259	0.857297	1.04241	0.935824	0.883987	3.06647	0.952575	3.68777	4.22494	3.47827	3.50101	3.8082	4.24283
ENSG00000264707	L3MBTL4-AS1	ENST00000578427	lncRNA	lncRNA	L3MBTL4 antisense RNA 1 [Source:HGNC Symbol;Acc:HGNC:51320]	44.32	18	6256747	6260934	4187	-1.23843	0.000602893	-0.849227	0.0203511	5.39372	6.18055	6.02497	4.68952	5.33992	5.14238	5.16308	5.7802	5.22311	6.05285	5.92893	5.80305	5.48487	6.02863	5.78717	6.1782	6.44718	6.46628	6.83531	6.70713	6.0933	6.23113
ENSG00000254862	LGR4-AS1	ENST00000525833,ENST00000529258	lncRNA	lncRNA	LGR4 antisense RNA 1 [Source:HGNC Symbol;Acc:HGNC:40629]	44.94	11	27471729	27482433	10704	-2.19615	0.00287217	-1.80293	0.010682	2.5391	3.98209	3.84278	2.61775	2.50352	2.11444	3.10717	2.86521	2.79195	2.58929	2.75638	3.16477	3.16007	1.57927	3.03904	3.39251	2.97256	4.72908	3.72417	4.38099	4.31534	4.7346
ENSG00000224730	LILRB1-AS1	ENST00000456337	lncRNA	lncRNA	LILRB1 antisense RNA 1 [Source:HGNC Symbol;Acc:HGNC:53114]	48.47	19	54635722	54638892	3170	5.89333	1.59471e-06	6.44647	4.30537e-08	4.26231	3.50945	2.54055	3.91122	4.41809	2.01474	4.65609	5.08129	4.77188	2.84781	2.41575	4.78814	5.38998	3.67496	3.54229	3.72795	1.38057	1.38435	1.39969	2.04629	1.47559	1.44986
ENSG00000230530	LIMD1-AS1	ENST00000658801,ENST00000427644,ENST00000429798,ENST00000655322	lncRNA	lncRNA	LIMD1 antisense RNA 1 [Source:HGNC Symbol;Acc:HGNC:44107]	45.32	3	45676369	45689200	12831	1.03086	0.00032866	0.939279	0.000638131	9.09591	8.63817	8.43292	9.12736	9.24402	8.86634	8.57366	8.91108	9.18298	8.27059	8.65215	9.58726	8.759	9.13815	8.4066	8.99779	8.22514	8.20146	8.33826	7.98298	8.11857	7.75578
ENSG00000228763	LIMS1-AS1	ENST00000411710	lncRNA	lncRNA	LIMS1 antisense RNA 1 [Source:HGNC Symbol;Acc:HGNC:40342]	39.96	2	108676795	108678601	1806	1.82264	0.000232494	1.50353	0.00218186	5.95484	5.39118	4.66928	6.01785	6.06076	5.78191	5.36603	5.98747	5.34752	5.05295	5.27678	6.31387	4.63502	5.65072	4.67052	5.46632	4.66867	4.31069	3.80335	4.4692	5.02295	3.21051
ENSG00000226935	LINC00161	ENST00000412526,ENST00000455939	lncRNA	lncRNA	long intergenic non-protein coding RNA 161 [Source:HGNC Symbol;Acc:HGNC:17138]	40.56	21	28539318	28540355	1037	1.99426	0.0134431	2.25596	0.00226374	4.65913	3.62405	3.90025	4.38165	4.84404	4.4431	4.51345	5.10754	5.42199	1.89538	5.13243	3.46605	4.49794	5.29269	4.4323	4.91442	3.25024	3.44599	2.39478	2.41062	4.17578	2.46618
ENSG00000178457	LINC00314	ENST00000324988	lncRNA	lncRNA	long intergenic non-protein coding RNA 314 [Source:HGNC Symbol;Acc:HGNC:16622]	39.89	21	28013363	28023233	9870	-4.05657	1.98865e-06	-6.23353	1.22423e-10	0.623311	1.89251	1.40413	0.661323	0.606022	1.31318	0.878935	0.642509	1.57325	1.86088	0.594167	0.773196	0.670489	0.620169	0.619893	0.686698	4.12446	3.98673	3.23077	2.74124	4.1325	3.68906
ENSG00000224853	LINC00393	ENST00000443621,ENST00000649189,ENST00000650209,ENST00000648903,ENST00000648624,ENST00000647940,ENST00000649254,ENST00000649507,ENST00000452852,ENST00000649860	lncRNA	lncRNA	long intergenic non-protein coding RNA 393 [Source:HGNC Symbol;Acc:HGNC:42721]	39.47	13	73413473	73661891	248418	-5.32661	0.000214991	-2.64381	0.0465444	0.203714	0.217377	1.15982	0.216962	0.197836	0.195033	0.458034	0.210349	0.247411	0.21213	0.726123	0.258492	0.220223	0.202639	0.756865	0.839105	1.69729	1.84943	1.55472	1.10202	0.806076	2.02285
ENSG00000236463	LINC00427	ENST00000412722	lncRNA	lncRNA	long intergenic non-protein coding RNA 427 [Source:HGNC Symbol;Acc:HGNC:42762]	40.97	13	30316360	30319903	3543	-3.17523	0.000644965	-2.10702	0.0156815	1.12533	1.15727	2.42694	1.77229	2.55522	1.10474	2.58476	2.12876	1.90341	1.75104	2.03777	1.25052	1.16386	2.08655	2.58634	2.21311	3.5752	3.72424	3.15041	3.90438	2.44995	2.63552
ENSG00000214851	LINC00612	ENST00000538094	lncRNA	lncRNA	long intergenic non-protein coding RNA 612 [Source:HGNC Symbol;Acc:HGNC:28621]	39.75	12	9055586	9065070	9484	3.30159	1.29783e-17	3.52004	3.68663e-22	7.95718	7.82103	7.59475	8.34309	8.21706	7.94431	8.89326	8.7091	7.53989	8.1392	8.48711	6.70695	7.96546	8.33392	8.32695	7.36406	5.99896	5.16862	5.41186	4.76262	5.91637	4.72313
ENSG00000224074	LINC00691	ENST00000436123,ENST00000432505	lncRNA	lncRNA	long intergenic non-protein coding RNA 691 [Source:HGNC Symbol;Acc:HGNC:44514]	42.55	3	24096269	24103238	6969	-2.10371	0.0130407	-1.8595	0.0229826	3.16698	5.23313	5.86815	2.56214	3.55142	3.97025	3.82646	3.21568	3.92934	4.65468	4.0766	4.34076	3.52731	1.89779	4.53083	3.7715	5.31743	5.82445	4.63923	5.34791	5.29953	6.78327
ENSG00000238266	LINC00707	ENST00000648093,ENST00000436383,ENST00000648637,ENST00000649625,ENST00000650412,ENST00000648398,ENST00000649110,ENST00000649029,ENST00000650314	lncRNA	lncRNA	long intergenic non-protein coding RNA 707 [Source:HGNC Symbol;Acc:HGNC:44691]	40.28	10	6779549	6879450	99901	4.11266	1.62089e-07	4.50941	1.67471e-09	4.38112	3.48126	3.88915	4.56608	4.46951	4.22908	3.79424	5.06072	4.38259	2.71591	3.95399	5.15899	4.26893	4.99155	3.67943	4.11074	2.2102	1.63917	2.23657	1.66528	2.34169	2.30598
ENSG00000229240	LINC00710	ENST00000669108,ENST00000666257,ENST00000664101,ENST00000627921,ENST00000626553,ENST00000635054,ENST00000670911,ENST00000661059,ENST00000668056,ENST00000665722,ENST00000665878,ENST00000600516,ENST00000670712,ENST00000666012,ENST00000658098,ENST00000428520,ENST00000663943,ENST00000666413,ENST00000658300,ENST00000666118,ENST00000618245,ENST00000655059,ENST00000658432,ENST00000662261,ENST00000653692…	lncRNA,retained_intron	lncRNA	long intergenic non-protein coding RNA 710 [Source:HGNC Symbol;Acc:HGNC:27386]	42.41	10	10917866	10952234	34368	-1.91268	0.005293	-1.81996	0.00520619	4.64371	6.37522	6.42146	3.90799	5.11032	6.32129	6.05394	4.79827	4.64764	6.22944	6.94372	4.41192	5.34405	4.73063	5.24732	4.61	7.84952	6.85269	6.11964	6.0592	7.6541	7.38297
ENSG00000245164	LINC00861	ENST00000651667,ENST00000652311,ENST00000517869,ENST00000522865,ENST00000518964,ENST00000500989,ENST00000651482,ENST00000662179,ENST00000661778	lncRNA	lncRNA	long intergenic non-protein coding RNA 861 [Source:HGNC Symbol;Acc:HGNC:45133]	37.75	8	125859721	126292788	433067	2.60987	1.87621e-07	2.23035	4.24647e-06	6.3403	5.99341	5.79587	7.66308	6.48515	5.98279	6.57628	6.20399	7.32942	4.62593	6.5635	6.31303	6.67864	6.44653	5.85575	6.41906	4.74754	5.34487	5.02025	3.57955	4.27644	4.2241
ENSG00000241135	LINC00881	ENST00000467995,ENST00000474477,ENST00000654705,ENST00000471719,ENST00000663887,ENST00000670208,ENST00000665438,ENST00000660852,ENST00000666301,ENST00000665841,ENST00000654835	lncRNA	lncRNA	long intergenic non-protein coding RNA 881 [Source:HGNC Symbol;Acc:HGNC:48567]	45.05	3	157089634	157135557	45923	3.34596	0.00783977	3.32298	0.00603385	3.27271	1.73928	2.10783	2.13056	3.58101	1.64035	2.72025	2.37903	3.03337	2.10454	3.29558	1.2114	2.43814	3.82827	2.55315	1.77688	2.00012	1.06611	1.07475	1.08105	1.73576	1.1033
ENSG00000233093	LINC00892	ENST00000454385,ENST00000429841,ENST00000427517,ENST00000656219	lncRNA,retained_intron	lncRNA	long intergenic non-protein coding RNA 892 [Source:HGNC Symbol;Acc:HGNC:48578]	48.36	X	136639539	136642429	2890	3.30466	0.0381246	3.88681	0.00775429	0.906938	1.97581	1.95099	1.57276	2.71349	2.13275	2.65144	3.17806	1.70153	3.2929	1.84789	1.02174	3.44739	2.40376	3.31143	0.954603	0.883869	0.885854	0.893934	0.899834	1.9715	0.920658
ENSG00000231711	LINC00899	ENST00000609737,ENST00000421538,ENST00000444890	retained_intron,lncRNA	lncRNA	long intergenic non-protein coding RNA 899 [Source:HGNC Symbol;Acc:HGNC:48583]	48.64	22	46039907	46044853	4946	-1.3924	0.0295278	-1.22533	0.0466325	4.16241	3.43443	4.49849	3.62096	3.2956	3.45874	3.86547	3.16009	2.08682	4.85977	3.60733	4.22789	4.07675	3.8151	4.05079	3.49423	4.66513	5.10251	4.29244	5.16118	4.86838	4.21405
ENSG00000242385	LINC00901	ENST00000487512	lncRNA	lncRNA	long intergenic non-protein coding RNA 901 [Source:HGNC Symbol;Acc:HGNC:40352]	40.17	3	116921431	116932238	10807	-4.33262	0.000188622	-3.92469	0.000151376	0.621661	1.38982	0.644572	0.655144	0.606491	1.28204	1.65972	1.35643	0.728813	1.80728	0.596111	0.754632	0.663243	1.31928	2.06269	0.677591	3.19583	3.45103	3.27974	2.04884	4.47173	2.11171
ENSG00000189238	LINC00943	ENST00000537374,ENST00000656138,ENST00000539315,ENST00000535118,ENST00000535544,ENST00000345111,ENST00000541359,ENST00000660396,ENST00000659292,ENST00000670760,ENST00000664572,ENST00000669417,ENST00000665993,ENST00000656659,ENST00000660709,ENST00000665596,ENST00000662393,ENST00000656166,ENST00000655433,ENST00000667375,ENST00000661435,ENST00000659485,ENST00000654123,ENST00000668611,ENST00000669031…	lncRNA	lncRNA	long intergenic non-protein coding RNA 943 [Source:HGNC Symbol;Acc:HGNC:48639]	43.96	12	126723412	126749027	25615	4.54034	3.64706e-20	4.26128	3.09994e-19	6.95907	6.53973	6.31758	6.44386	7.07041	6.56157	7.07362	5.95844	6.18392	5.75375	6.73387	5.21056	6.40043	6.11415	6.28185	6.13633	4.24708	2.24478	2.26611	3.45367	3.57692	3.24275
ENSG00000226673	LINC01108	ENST00000427276,ENST00000635227	lncRNA	lncRNA	long intergenic non-protein coding RNA 1108 [Source:HGNC Symbol;Acc:HGNC:49234]	46.6	6	14280127	14285454	5327	2.60307	1.0006e-06	2.36894	4.68682e-06	4.79139	4.43006	3.72483	4.58469	4.73958	4.39943	4.45308	4.37282	3.97575	4.29986	3.58011	4.98556	4.36481	4.30884	4.22125	4.41088	2.73811	2.37975	2.76768	1.86684	3.59047	3.35472
ENSG00000258826	LINC01147	ENST00000557631,ENST00000553921	lncRNA	lncRNA	long intergenic non-protein coding RNA 1147 [Source:HGNC Symbol;Acc:HGNC:49468]	41.55	14	88018181	88036319	18138	3.93872	2.20709e-05	4.20514	2.10218e-06	3.87847	3.40609	2.11262	3.40311	3.40147	3.89299	3.18331	4.09933	3.24764	3.01622	3.88315	3.31788	3.91436	4.27911	2.72562	4.05446	1.45058	2.01904	1.46528	2.43027	1.52427	1.50417
ENSG00000260876	LINC01229	ENST00000661087,ENST00000561510,ENST00000568751,ENST00000567665,ENST00000667006,ENST00000669552,ENST00000661887,ENST00000658367,ENST00000654418,ENST00000668552,ENST00000660867,ENST00000667860,ENST00000658021,ENST00000671582,ENST00000666087,ENST00000664812,ENST00000668311,ENST00000663905,ENST00000665091,ENST00000653222,ENST00000669642,ENST00000656256,ENST00000665592,ENST00000658102,ENST00000668897…	lncRNA	lncRNA	long intergenic non-protein coding RNA 1229 [Source:HGNC Symbol;Acc:HGNC:49682]	40.75	16	79676048	79809716	133668	-1.55586	0.0330244	-1.53526	0.0240319	3.16556	3.07457	3.22775	2.19627	3.12438	2.44754	2.76114	3.02875	2.33422	3.38055	2.44078	2.38338	3.43727	2.49098	3.56842	1.65048	3.9144	4.22571	4.06327	3.80612	3.06933	3.62497
ENSG00000260913	LINC01254	ENST00000567609,ENST00000566225	lncRNA	lncRNA	long intergenic non-protein coding RNA 1254 [Source:HGNC Symbol;Acc:HGNC:49870]	45.82	18	10405133	10414515	9382	-3.33588	0.0125317	-3.91708	0.00141119	0.749557	0.788319	1.94559	0.787161	0.732489	0.72426	0.482157	0.768536	0.869612	3.29384	1.40388	0.898433	1.53634	1.44883	1.88409	1.56471	3.13963	4.49413	3.28418	4.1408	2.74919	3.27758
ENSG00000250548	LINC01303	ENST00000668001,ENST00000553288,ENST00000508827	lncRNA	lncRNA	long intergenic non-protein coding RNA 1303 [Source:HGNC Symbol;Acc:HGNC:50470]	47.23	14	61556273	61570653	14380	1.63247	2.14749e-05	0.99517	0.0153835	6.15535	6.46879	5.3473	6.57484	5.48704	6.40609	4.85709	5.99819	5.94452	5.66197	5.59544	5.39889	5.83781	5.8087	6.30618	5.20971	4.85111	4.52259	5.34459	5.2371	4.49633	4.84309
ENSG00000250772	LINC01365	ENST00000503266,ENST00000512219,ENST00000669300	lncRNA	lncRNA	long intergenic non-protein coding RNA 1365 [Source:HGNC Symbol;Acc:HGNC:50603]	36.99	4	119799089	119804554	5465	-5.36095	0.00101293	-5.71503	8.95643e-05	0.0369832	0.0630967	0.0543038	0.0623136	0.0255461	0.020047	0.383389	0.0497463	0.118365	0.854409	0.017736	0.138079	0.0684567	0.0349008	0.0347178	0.0793522	2.09849	1.23492	1.6083	1.2751	6.33639	1.33476
ENSG00000226159	LINC01375	ENST00000428485,ENST00000665903	lncRNA	lncRNA	long intergenic non-protein coding RNA 1375 [Source:HGNC Symbol;Acc:HGNC:50632]	39.62	10	89915489	89957373	41884	2.49043	0.000132589	1.95251	0.00291821	5.23451	4.68794	4.97352	5.06559	5.26175	5.82564	4.90266	4.89464	3.45188	3.63905	4.40864	2.79441	5.09363	4.63417	3.72936	4.41056	3.0794	2.43387	2.83022	3.71264	3.83837	3.43128
ENSG00000255772	LINC01479	ENST00000545520,ENST00000546170	lncRNA	lncRNA	long intergenic non-protein coding RNA 1479 [Source:HGNC Symbol;Acc:HGNC:51123]	38.94	12	67929235	67970017	40782	5.89201	2.93017e-06	5.04831	7.08073e-05	2.85962	1.96861	2.22443	1.96648	3.46267	2.51125	1.80475	2.43102	2.85092	1.56173	0.930823	2.17513	2.26766	2.85193	1.52198	2.301	0.92939	0.931159	0.938363	0.943631	0.974717	0.962268
ENSG00000267659	LINC01482	ENST00000587999,ENST00000589610,ENST00000591754,ENST00000585484	lncRNA	lncRNA	long intergenic non-protein coding RNA 1482 [Source:HGNC Symbol;Acc:HGNC:51128]	41.29	17	68591796	68763882	172086	3.07865	2.60802e-07	2.65552	4.79289e-06	5.93069	6.02947	3.40318	5.47526	5.65565	6.00661	4.82095	4.82882	6.32505	4.38694	5.21511	6.19563	6.49604	5.66672	4.90178	5.35244	3.25592	3.26289	2.63536	3.31173	4.42391	3.97668
ENSG00000183250	LINC01547	ENST00000397841,ENST00000330551,ENST00000660377,ENST00000658179,ENST00000654166,ENST00000663249,ENST00000667826,ENST00000657006,ENST00000664358,ENST00000615847	lncRNA	lncRNA	long intergenic non-protein coding RNA 1547 [Source:HGNC Symbol;Acc:HGNC:15707]	54.39	21	44932814	44939937	7123	3.1923	2.22887e-15	3.91526	1.37466e-25	7.1293	6.65826	6.54176	7.07946	7.15384	7.27063	8.30357	7.00785	6.77631	6.86366	7.03731	7.74695	8.46679	7.23521	7.87731	6.55986	4.23544	4.5049	4.27472	4.67352	4.43044	5.20315
ENSG00000238120	LINC01589	ENST00000422971	lncRNA	lncRNA	long intergenic non-protein coding RNA 1589 [Source:HGNC Symbol;Acc:HGNC:51520]	49.92	22	45604432	45605621	1189	-3.74101	0.00027396	-2.49514	0.0145025	1.3815	1.43775	2.08882	1.43607	2.42129	3.05849	3.66522	2.82109	1.55523	3.75126	4.25248	3.14755	1.44923	1.37699	4.00027	2.93088	3.81892	5.6668	4.48548	5.07919	5.48301	4.86903
ENSG00000232079	LINC01697	ENST00000426534,ENST00000458316,ENST00000631186,ENST00000423808,ENST00000616647,ENST00000436878,ENST00000609782,ENST00000657256	lncRNA,retained_intron	lncRNA	long intergenic non-protein coding RNA 1697 [Source:HGNC Symbol;Acc:HGNC:52485]	35.65	21	28048404	28137611	89207	-2.89778	2.00771e-05	-3.88211	3.91888e-10	3.88351	2.8955	3.42375	2.4713	2.34626	4.36595	4.04057	4.41087	5.20941	4.96771	3.64655	2.04264	3.48201	2.78957	3.09692	2.95609	5.85061	7.20837	5.97172	5.74327	6.85219	6.37426
ENSG00000236950	LINC01774	ENST00000453569	lncRNA	lncRNA	long intergenic non-protein coding RNA 1774 [Source:HGNC Symbol;Acc:HGNC:52564]	38.51	1	208972454	208975307	2853	4.64828	0.011699	4.62106	0.00904781	1.24604	0.921886	1.97765	1.31116	0.848303	0.264493	0.540698	0.895589	2.50291	0.285858	2.36334	1.07302	0.29591	0.866527	0.273903	1.35524	0.262099	0.263236	0.267872	0.271267	0.291376	0.283308
ENSG00000223466	LINC01825	ENST00000452381,ENST00000667270,ENST00000671559,ENST00000665031	lncRNA	lncRNA	long intergenic non-protein coding RNA 1825 [Source:HGNC Symbol;Acc:HGNC:52631]	39.92	2	195532945	195540287	7342	3.64287	0.0248563	3.72407	0.0170457	2.49055	1.17621	1.1599	1.79785	1.10716	1.43029	1.53316	1.97022	0.651796	0.610589	1.67344	0.664773	1.8151	1.4662	1.92453	1.2066	0.588457	0.58951	1.10677	0.596967	0.615766	0.608202
ENSG00000235009	LINC01883	ENST00000457385	lncRNA	lncRNA	long intergenic non-protein coding RNA 1883 [Source:HGNC Symbol;Acc:HGNC:52702]	47.28	2	38431294	38433573	2279	-3.56466	0.00414755	-4.18396	0.000301768	0.577246	2.27814	0.596197	0.604972	0.564748	0.558744	0.836453	1.69127	0.66662	1.27927	1.19727	0.68842	0.611708	1.237	0.574769	0.623665	2.46802	3.54874	2.88266	1.93296	3.08122	3.17769
ENSG00000228329	LINC01890	ENST00000655209,ENST00000653356,ENST00000415448,ENST00000654239,ENST00000652076,ENST00000657362,ENST00000654212	lncRNA	lncRNA	long intergenic non-protein coding RNA 1890 [Source:HGNC Symbol;Acc:HGNC:52709]	44.61	2	68822855	68837235	14380	3.79202	0.0155434	3.63374	0.0182124	1.96558	0.668945	2.0177	1.5715	1.15026	2.07973	1.28461	1.541	1.99126	1.20047	1.9077	0.716625	0.672229	1.95932	1.7571	1.24899	1.13361	0.642109	0.646345	0.649455	0.668014	0.66054
ENSG00000231040	LINC01911	ENST00000450667,ENST00000654420,ENST00000655662,ENST00000667356,ENST00000653628,ENST00000669097,ENST00000661603,ENST00000656564,ENST00000654856,ENST00000662656,ENST00000670621,ENST00000667114	lncRNA	lncRNA	long intergenic non-protein coding RNA 1911 [Source:HGNC Symbol;Acc:HGNC:52730]	35.94	2	146837727	146878220	40493	-3.21429	0.00485524	-2.47803	0.0155046	0.686727	0.706076	1.64317	0.70549	1.57008	1.20854	1.35866	1.63155	0.74834	1.27319	1.20406	0.763853	0.710096	1.23743	1.23708	0.71832	2.18174	3.02456	2.49114	1.8456	1.66174	2.11344
ENSG00000238755	LINC02006	ENST00000492569,ENST00000493214,ENST00000488210	lncRNA	lncRNA	long intergenic non-protein coding RNA 2006 [Source:HGNC Symbol;Acc:HGNC:52842]	36.85	3	153384934	153980186	595252	2.92797	5.19701e-06	3.48535	3.29873e-09	6.03722	5.17206	5.25284	5.82218	6.96469	4.76152	5.98131	6.37679	4.62227	5.30395	5.28832	5.61332	5.67039	7.18832	5.9975	7.01131	4.49279	3.74428	2.69931	3.60495	2.26794	4.04325
ENSG00000226101	LINC02097	ENST00000419257,ENST00000666489,ENST00000665568,ENST00000654175	lncRNA	lncRNA	long intergenic non-protein coding RNA 2097 [Source:HGNC Symbol;Acc:HGNC:52948]	41.63	17	72072333	72103035	30702	-2.76832	0.00200539	-3.11428	0.000142198	2.17556	2.25712	3.88329	3.45425	2.1396	3.8533	3.89441	3.19856	1.72633	4.74282	3.44246	1.77094	2.70463	1.53497	2.16845	3.52339	4.88744	5.06887	6.09893	5.65961	4.506	5.65676
ENSG00000257912	LINC02258	ENST00000551280	lncRNA	lncRNA	long intergenic non-protein coding RNA 2258 [Source:HGNC Symbol;Acc:HGNC:53165]	35.74	12	87795733	87802028	6295	-5.00708	0.00173875	-5.94799	2.20602e-05	0.513676	-0.127464	-0.13304	-0.127962	-0.151168	-0.154615	-0.24952	-0.135924	-0.0920776	-0.133775	-0.156061	-0.0793195	-0.124058	-0.14529	-0.145405	-0.117117	1.64899	1.86376	2.05987	1.17143	1.64966	0.53808
ENSG00000258869	LINC02312	ENST00000555187,ENST00000557296	lncRNA	lncRNA	long intergenic non-protein coding RNA 2312 [Source:HGNC Symbol;Acc:HGNC:53231]	42.1	14	97749264	97763989	14725	5.80888	6.62865e-12	5.55073	6.40347e-12	7.10678	5.8786	5.83551	7.51269	7.5883	7.21096	6.41846	7.96446	7.24131	5.4638	6.51705	5.8681	6.08853	7.60788	6.16615	7.01241	4.26677	2.24546	2.26787	3.18051	2.37838	2.34099
ENSG00000258912	LINC02316	ENST00000662254,ENST00000668938,ENST00000665672,ENST00000656341,ENST00000659154,ENST00000665839,ENST00000666170,ENST00000669427,ENST00000553346,ENST00000656430,ENST00000658687	lncRNA	lncRNA	long intergenic non-protein coding RNA 2316 [Source:HGNC Symbol;Acc:HGNC:53235]	35.62	14	86006893	86062981	56088	2.35573	0.000366767	2.42305	9.31329e-05	5.2875	4.24642	4.86556	4.96314	5.38563	5.00856	4.60739	5.6686	4.22793	2.93638	4.37964	4.67221	3.51581	5.23616	4.71236	4.84444	3.66468	3.09678	3.70185	3.56058	1.99752	2.53904
ENSG00000259448	LINC02352	ENST00000559292,ENST00000557928,ENST00000654993	lncRNA	lncRNA	long intergenic non-protein coding RNA 2352 [Source:HGNC Symbol;Acc:HGNC:53274]	50.22	15	31215622	31224445	8823	5.46399	5.92975e-05	4.83686	0.000250394	4.71095	4.83594	4.92759	6.77368	4.96319	1.58233	4.7192	2.7503	7.43578	1.67475	6.38748	4.7617	6.45224	5.45972	3.47372	5.27877	2.20003	2.20633	2.23187	1.6121	1.69796	3.07014
ENSG00000260423	LINC02367	ENST00000567749,ENST00000670355,ENST00000664173,ENST00000656801,ENST00000652834,ENST00000668237,ENST00000657625,ENST00000663918,ENST00000656726,ENST00000662934,ENST00000652814	lncRNA	lncRNA	long intergenic non-protein coding RNA 2367 [Source:HGNC Symbol;Acc:HGNC:53290]	42.81	12	9347056	9400387	53331	-1.32291	0.00960404	-1.68253	0.000208059	4.3529	5.58583	5.20183	3.91138	3.7629	4.985	4.81643	3.672	4.90849	5.62111	5.0864	4.78634	4.2447	4.22991	4.22912	4.91171	5.99967	6.23293	5.68733	5.59015	6.00428	5.94483
ENSG00000250742	LINC02381	ENST00000508564,ENST00000652305,ENST00000635070,ENST00000634796,ENST00000660808	lncRNA	lncRNA	long intergenic non-protein coding RNA 2381 [Source:HGNC Symbol;Acc:HGNC:53304]	52.37	12	54126082	54147485	21403	-1.69873	0.0448972	-1.62171	0.0435858	3.27191	2.44289	3.33765	2.44059	2.71367	3.20725	4.02688	3.51407	3.33419	5.36004	4.3006	2.66284	4.44145	3.7635	4.20556	2.49054	4.98555	4.22051	5.49119	4.9624	4.57224	5.14018
ENSG00000257259	LINC02388	ENST00000648243,ENST00000550678,ENST00000552201,ENST00000668012,ENST00000670826,ENST00000654861	lncRNA	lncRNA	long intergenic non-protein coding RNA 2388 [Source:HGNC Symbol;Acc:HGNC:53315]	37.23	12	58565959	58781747	215788	-5.42688	0.000490421	-5.20684	0.000283874	0.344146	0.396144	1.27793	0.394605	0.3209	2.05913	1.07188	0.369741	0.501882	1.81201	0.304849	1.53242	1.3215	1.21764	1.74535	0.427814	3.67575	3.19251	1.71114	2.10085	5.9928	1.79791
ENSG00000255970	LINC02421	ENST00000542219	lncRNA	lncRNA	long intergenic non-protein coding RNA 2421 [Source:HGNC Symbol;Acc:HGNC:53351]	42.02	12	67709047	67729475	20428	1.68565	0.00213607	1.20524	0.0337321	6.00493	5.38253	4.85915	5.3789	5.48955	6.15913	5.13045	6.06709	4.28688	5.11962	4.95594	4.97524	3.7285	5.12114	5.62663	4.72053	3.70959	4.14087	3.56086	4.19485	4.89171	4.75951
ENSG00000234111	LINC02433	ENST00000507108,ENST00000455598,ENST00000509450	lncRNA	lncRNA	long intergenic non-protein coding RNA 2433 [Source:HGNC Symbol;Acc:HGNC:27959]	43.19	4	157572490	157576154	3664	-3.13977	0.0334136	-2.84804	0.034129	0.387657	0.978162	0.96193	0.401832	0.381372	0.378376	0.866352	0.953551	0.434455	1.31963	1.23366	0.446344	0.405323	0.386507	0.386406	0.411565	1.23017	1.48724	2.27219	2.04644	1.609	1.57434
ENSG00000232613	LINC02576	ENST00000415327,ENST00000622718	lncRNA	lncRNA	long intergenic non-protein coding RNA 2576 [Source:HGNC Symbol;Acc:HGNC:53748]	43.96	2	65030727	65053017	22290	7.69838	1.58333e-06	6.93537	9.85385e-06	4.28046	4.72613	4.81838	6.10284	4.67921	3.47033	4.30104	3.41922	7.22062	1.49311	6.31335	2.94516	5.69525	4.72474	1.44412	5.17006	1.39444	1.39928	2.08396	1.43314	1.51532	1.48277
ENSG00000231367	LINC02613	ENST00000438085,ENST00000417039,ENST00000437979,ENST00000413227,ENST00000421463,ENST00000669322,ENST00000658016,ENST00000671178,ENST00000669429,ENST00000667944,ENST00000659803,ENST00000661472	lncRNA	lncRNA	long intergenic non-protein coding RNA 2613 [Source:HGNC Symbol;Acc:HGNC:54068]	45.52	2	38406527	38515934	109407	-4.70797	0.0022786	-3.09087	0.0246365	0.284545	0.299685	0.884021	0.299226	0.278022	0.274909	1.28557	0.291902	0.332852	0.881833	0.273605	0.345051	0.302835	0.847594	0.283248	0.309281	1.6277	2.19998	1.44674	1.67213	1.76819	1.90828
ENSG00000255183	LINC02711	ENST00000532606	lncRNA	lncRNA	long intergenic non-protein coding RNA 2711 [Source:HGNC Symbol;Acc:HGNC:54228]	37.71	11	87718354	87719411	1057	3.71986	0.0291422	3.57117	0.0301918	3.63115	0.899111	2.76366	3.8175	0.845362	0.837464	2.49771	1.99458	3.8003	0.884891	4.19231	2.60281	1.61424	3.00455	0.858517	2.65315	1.4816	0.83463	1.91958	0.852647	0.896931	0.879299
ENSG00000238160	LINC02863	ENST00000454380,ENST00000422204	lncRNA	lncRNA	long intergenic non-protein coding RNA 2863 [Source:HGNC Symbol;Acc:HGNC:41290]	48.18	5	132419416	132426714	7298	2.49736	3.65305e-25	2.19384	2.6797e-21	7.5541	7.16638	6.75725	7.46972	7.62836	7.78817	7.16581	7.52919	8.06819	7.62561	7.41084	7.32357	7.69198	7.62714	7.59547	7.16044	5.93909	5.49579	5.63544	5.49837	5.51876	5.89169
ENSG00000266304	LIVAR	ENST00000578633	lncRNA	lncRNA	liver cell viability associated lncRNA [Source:HGNC Symbol;Acc:HGNC:53130]	40.96	18	70335929	70337310	1381	-1.3367	0.0420831	-1.7995	0.00202594	2.83816	2.92344	3.11566	2.92089	2.80076	3.58322	3.52495	3.09985	3.84007	2.89095	2.5092	3.40676	2.65992	1.65602	2.55967	2.69235	3.94851	4.30038	3.81153	3.83307	4.21628	3.90851
ENSG00000234222	LIX1L-AS1	ENST00000596355,ENST00000447686,ENST00000412239,ENST00000437797,ENST00000601726,ENST00000599626,ENST00000599147,ENST00000595494,ENST00000595518,ENST00000597144,ENST00000599469,ENST00000598354,ENST00000598103,ENST00000600340,ENST00000630257,ENST00000448561,ENST00000421764,ENST00000437207,ENST00000366105	lncRNA	lncRNA	LIX1L antisense RNA 1 [Source:HGNC Symbol;Acc:HGNC:41210]	44.35	1	145926590	145959179	32589	0.337174	0.0498218	0.346313	0.0311488	8.89935	8.45466	8.55283	8.72653	8.61105	8.63004	8.65943	8.63978	8.54089	8.50795	8.4725	8.88851	8.62734	8.5042	8.67443	8.71032	8.39318	8.3296	8.3732	8.31265	8.46485	8.27348
ENSG00000234546	LNCTAM34A	ENST00000635271,ENST00000412639,ENST00000664915,ENST00000657715,ENST00000665148,ENST00000634966	lncRNA	lncRNA	long non coding transcriptional activator of miR34a [Source:HGNC Symbol;Acc:HGNC:52548]	51.64	1	9182004	9196284	14280	2.01545	0.0220433	2.41586	0.00238751	3.64566	4.0621	2.19378	3.62077	2.49192	3.68824	3.45817	3.07996	3.69253	3.0921	2.09804	3.59673	5.06525	4.25591	4.07058	3.54358	2.09425	2.74538	2.11794	2.78794	2.60324	2.18051
ENSG00000224563	LPP-AS1	ENST00000434996	lncRNA	lncRNA	LPP antisense RNA 1 [Source:HGNC Symbol;Acc:HGNC:40346]	36.4	3	188562238	188568666	6428	1.1532	0.00475736	1.0463	0.00806143	5.86579	5.4775	5.55392	5.77728	6.06691	5.64933	5.42133	5.07591	4.66887	5.21588	5.52646	5.82118	5.2248	5.64727	5.52663	5.77788	5.15693	5.21727	4.58343	4.1749	4.91308	3.954
ENSG00000216863	LY86-AS1	ENST00000429345,ENST00000435641,ENST00000447858,ENST00000606992,ENST00000669477,ENST00000606044,ENST00000658580,ENST00000665459,ENST00000655679,ENST00000653438,ENST00000661991,ENST00000607278	lncRNA	lncRNA	LY86 antisense RNA 1 [Source:HGNC Symbol;Acc:HGNC:26593]	41.2	6	6346465	6622771	276306	2.60603	3.79838e-05	2.96738	4.07269e-07	4.4925	3.11542	3.58925	3.69952	4.91398	4.01075	4.62388	4.90427	4.4239	3.50022	4.47334	4.07381	4.35643	5.06645	3.42939	4.26103	2.67332	2.95681	2.70285	2.34594	2.43295	2.78061
ENSG00000228598	MACC1-AS1	ENST00000439285	lncRNA	lncRNA	MACC1 antisense RNA 1 [Source:HGNC Symbol;Acc:HGNC:41257]	36.4	7	20141916	20153531	11615	-1.87723	0.0477575	-1.77569	0.0477558	2.92563	2.78753	3.48006	2.49434	2.00667	1.99263	2.0998	1.47247	3.85909	2.07711	2.85727	2.72542	1.50204	2.41109	2.69294	3.92367	3.66479	4.00318	4.59157	3.24832	3.63453	4.06176
ENSG00000240175	MAGI1-AS1	ENST00000472514	lncRNA	lncRNA	MAGI1 antisense RNA 1 [Source:HGNC Symbol;Acc:HGNC:40091]	40.66	3	65893816	65925297	31481	-1.64546	0.00213288	-1.47898	0.00389648	3.1544	5.62481	5.44789	4.60332	4.22361	4.75767	4.75041	4.0574	4.34071	5.66015	5.32083	5.28911	4.72717	4.2642	4.48182	5.61214	6.1575	5.75582	6.33068	5.89411	6.51073	5.92362
ENSG00000251562	MALAT1	ENST00000619449,ENST00000534336,ENST00000620902,ENST00000617791,ENST00000544868,ENST00000610481,ENST00000508832,ENST00000616527,ENST00000618925,ENST00000620465,ENST00000612781,ENST00000618132,ENST00000613376,ENST00000610851,ENST00000618227,ENST00000617489,ENST00000616691	lncRNA	lncRNA	metastasis associated lung adenocarcinoma transcript 1 [Source:HGNC Symbol;Acc:HGNC:29665]	40.56	11	65497688	65506516	8828	1.68287	1.30122e-05	1.19559	0.0022239	9.87987	9.5831	9.76511	10.117	9.86061	9.38789	8.88293	8.505	10.3937	9.01277	9.21741	10.3222	9.41469	9.76373	8.4437	9.17301	8.72553	8.44037	8.38217	8.76807	8.43634	7.53178
ENSG00000238133	MAP3K20-AS1	ENST00000419609,ENST00000422703,ENST00000423106	lncRNA	lncRNA	MAP3K20 antisense RNA 1 [Source:HGNC Symbol;Acc:HGNC:27935]	39.12	2	173166446	173282036	115590	-0.767897	0.016967	-0.725189	0.0180981	8.09589	8.11844	8.18393	7.76954	7.96268	8.00887	7.57502	7.64722	7.59181	7.53488	7.64084	8.55569	7.52515	7.85573	7.56001	8.29358	8.51618	8.19818	8.31519	8.34262	9.16297	8.26997
ENSG00000229619	MBNL1-AS1	ENST00000608395,ENST00000445466,ENST00000669594,ENST00000665663	lncRNA	lncRNA	MBNL1 antisense RNA 1 [Source:HGNC Symbol;Acc:HGNC:44584]	37.36	3	152245262	152269557	24295	1.82175	2.34557e-13	2.03068	1.59623e-18	10.2197	9.4963	9.57867	9.97298	10.1714	9.81516	10.1299	10.2495	9.88873	9.16152	10.0191	9.82842	10.0743	10.5858	9.82327	9.74293	8.5499	8.18478	7.96781	8.72078	8.39142	8.34369
ENSG00000249545	MCTP1-AS1	ENST00000503710	lncRNA	lncRNA	MCTP1 antisense RNA 1 [Source:HGNC Symbol;Acc:HGNC:54085]	34.77	5	94979151	94980893	1742	2.61869	1.62895e-05	2.48478	1.9681e-05	4.49308	4.82704	4.1967	5.1161	4.83915	5.70994	4.03034	5.00562	3.89463	3.63889	4.48315	5.58575	4.14036	5.34219	4.11319	4.50642	3.49262	2.80764	2.83242	3.71234	2.56843	2.91368
ENSG00000230749	MEIS1-AS2	ENST00000439433,ENST00000454595,ENST00000666153	lncRNA	lncRNA	MEIS1 antisense RNA 2 [Source:HGNC Symbol;Acc:HGNC:40370]	46.61	2	66439088	66444221	5133	-3.17986	1.41513e-05	-1.83981	0.0118595	3.36553	1.69545	4.98898	2.72491	3.12662	1.60465	2.63578	2.27975	2.48066	3.59776	3.09661	2.97859	3.29009	3.35729	3.52312	4.21116	4.98658	4.72116	5.18264	4.97005	5.02257	4.96548
ENSG00000267532	MIR497HG	ENST00000443997,ENST00000572453	lncRNA	lncRNA	mir-497-195 cluster host gene [Source:HGNC Symbol;Acc:HGNC:39523]	55.83	17	7015818	7019659	3841	1.09284	2.00092e-05	0.87559	0.000518812	8.84192	7.99802	8.19072	8.31602	8.48006	8.19237	8.09122	8.35905	8.20153	8.02313	7.68855	8.68661	7.83641	8.16894	7.84521	8.1726	7.77018	7.36217	7.27105	7.63554	7.14324	7.3439
ENSG00000269956	MKNK1-AS1	ENST00000657773,ENST00000602433	lncRNA	lncRNA	MKNK1 antisense RNA 1 [Source:HGNC Symbol;Acc:HGNC:44129]	52.46	1	46538611	46570255	31644	1.16669	5.5527e-07	0.96344	2.12021e-05	8.44187	8.19684	7.28295	8.11085	8.01664	8.07115	7.80285	7.90837	7.80529	7.55094	7.89125	8.23749	8.03546	8.02512	7.76388	7.86686	7.12494	6.96673	6.69854	7.26559	7.30246	7.24163
ENSG00000235050	MLIP-AS1	ENST00000626804,ENST00000626297,ENST00000613661,ENST00000587216,ENST00000592093,ENST00000590739,ENST00000587744,ENST00000592236,ENST00000588900,ENST00000434196,ENST00000586980,ENST00000589041,ENST00000631364	lncRNA	lncRNA	MLIP antisense RNA 1 [Source:HGNC Symbol;Acc:HGNC:40963]	36.83	6	53978549	54079726	101177	-4.10428	3.69785e-08	-3.06289	1.16623e-05	2.59433	3.26807	3.62019	3.00993	2.55218	2.11002	2.3998	2.96106	1.71345	3.61524	4.55457	3.56905	2.2683	2.15896	3.35975	4.14709	5.54788	4.73697	4.82689	4.61616	7.32853	5.02015
ENSG00000240666	MME-AS1	ENST00000484721	lncRNA	lncRNA	MME antisense RNA 1 [Source:HGNC Symbol;Acc:HGNC:40376]	36.06	3	155158370	155183285	24915	2.83882	0.00053218	2.06932	0.0129409	7.04213	7.16021	5.97732	7.80973	7.35765	7.69803	6.28632	7.04729	7.61714	3.45226	5.68024	6.7412	7.92596	6.3445	5.80426	6.3689	5.34375	4.72587	5.30316	4.87245	5.76199	2.5907
ENSG00000261971	MMP25-AS1	ENST00000576250,ENST00000649784,ENST00000573130,ENST00000572930,ENST00000573878,ENST00000570949,ENST00000572574,ENST00000573953,ENST00000572222,ENST00000572427	lncRNA	lncRNA	MMP25 antisense RNA 1 [Source:HGNC Symbol;Acc:HGNC:51372]	56.34	16	3037400	3059370	21970	2.81417	9.67951e-08	3.40668	2.25538e-12	5.72082	5.97696	5.68199	5.11527	6.66206	5.63768	6.4333	6.1205	5.7972	6.59806	4.83433	6.07937	7.54982	5.97134	7.22911	6.62247	3.83124	3.65087	3.17976	4.54771	3.82916	4.40925
ENSG00000235531	MSC-AS1	ENST00000521467,ENST00000522519,ENST00000524152,ENST00000655314,ENST00000457356,ENST00000653074,ENST00000656742,ENST00000519751,ENST00000518916,ENST00000670333,ENST00000518700,ENST00000519068,ENST00000523133,ENST00000512290	lncRNA	lncRNA	MSC antisense RNA 1 [Source:HGNC Symbol;Acc:HGNC:48724]	37.87	8	71828167	72118393	290226	3.17447	2.18988e-10	2.83961	3.31436e-09	6.42526	4.48906	4.85977	6.99093	6.53106	6.74481	5.84804	6.29933	7.17311	5.01615	5.9757	6.87705	6.62532	5.80058	6.1723	6.49545	4.59662	4.02215	3.8919	4.07622	4.04338	3.99204
ENSG00000231933	MYO18B-AS1	ENST00000453457,ENST00000600211,ENST00000597284,ENST00000595102,ENST00000593715,ENST00000594585,ENST00000609157,ENST00000597614,ENST00000599080,ENST00000597548,ENST00000596813,ENST00000609820,ENST00000608921,ENST00000608507,ENST00000608115,ENST00000609570,ENST00000609275,ENST00000609889,ENST00000608257,ENST00000609809,ENST00000609823,ENST00000607895,ENST00000594542,ENST00000600269,ENST00000599792…	lncRNA	lncRNA	MYO18B antisense RNA 1 [Source:HGNC Symbol;Acc:HGNC:40831]	44.35	22	25876854	25903247	26393	-3.79911	0.0278697	-4.16947	0.00870353	1.80697	0.548712	0.532799	1.89391	0.479944	0.469685	0.767659	1.35125	1.54962	2.71099	2.08424	2.52951	1.40574	0.49728	0.496942	1.4373	1.73523	2.35165	2.59804	3.4399	5.49131	0.523572
ENSG00000231898	MYO3B-AS1	ENST00000630367,ENST00000631172,ENST00000627884,ENST00000626776,ENST00000627387,ENST00000630561,ENST00000627332,ENST00000597915,ENST00000630277,ENST00000627454,ENST00000625384,ENST00000625406,ENST00000629445,ENST00000630496,ENST00000595528,ENST00000631125,ENST00000593578,ENST00000629973,ENST00000625454,ENST00000630733,ENST00000626351,ENST00000594762,ENST00000599635,ENST00000600436,ENST00000593861…	lncRNA	lncRNA	MYO3B antisense RNA 1 [Source:HGNC Symbol;Acc:HGNC:40713]	40.36	2	170332085	170408564	76479	-3.07117	0.00107926	-2.06813	0.017318	1.05759	1.68595	1.66662	1.68422	1.0455	1.59176	1.89981	1.65662	1.80893	2.04168	1.03728	1.85356	1.09121	2.66054	2.26346	2.40054	3.52135	3.20931	3.4102	2.2509	2.91048	2.5278
ENSG00000254453	NAV2-AS2	ENST00000533767	lncRNA	lncRNA	NAV2 antisense RNA 2 [Source:HGNC Symbol;Acc:HGNC:40743]	45.79	11	20043846	20049303	5457	-1.26	0.0190518	-1.10957	0.0332045	4.06479	5.91147	5.44503	4.59661	5.46748	5.81687	5.66218	5.36582	5.33227	7.06041	6.03304	6.41682	6.15505	6.05686	5.81432	5.94798	6.29044	6.73393	6.53302	6.64748	7.0651	7.25067
ENSG00000260455	NBAT1	ENST00000566912	lncRNA	lncRNA	neuroblastoma associated transcript 1 [Source:HGNC Symbol;Acc:HGNC:49075]	40.12	6	22133205	22147193	13988	-1.7722	0.000286348	-1.88959	2.60787e-05	3.61454	3.52529	3.6827	3.87854	3.87086	3.97306	4.21059	4.5827	4.5011	4.67443	4.0759	4.69208	3.73816	3.19308	3.19242	3.58679	5.81981	5.59016	5.02621	5.49397	5.09048	4.6936
ENSG00000183822	NCF4-AS1	ENST00000619915,ENST00000431290	lncRNA	lncRNA	NCF4 antisense RNA 1 [Source:HGNC Symbol;Acc:HGNC:40393]	51.27	22	36847372	36870441	23069	2.66233	2.17177e-07	2.37358	1.86778e-06	5.81102	4.35826	4.32052	5.34245	5.49832	5.35918	5.46733	4.59135	5.32945	4.83925	4.60638	5.35537	5.70317	4.82449	5.46837	4.42778	4.3541	3.20985	2.58985	3.25697	3.08409	3.55559
ENSG00000236276	NDP-AS1	ENST00000435093,ENST00000671493	lncRNA	lncRNA	NDP antisense RNA 1 [Source:HGNC Symbol;Acc:HGNC:40395]	42.37	X	43949732	43971582	21850	3.27536	0.000577893	3.13064	0.000564117	5.26844	3.47969	2.37491	5.46855	3.42281	5.75173	3.64098	4.48322	5.47823	1.74877	4.95532	6.22088	5.24464	4.63858	4.63773	3.8181	2.25368	1.66343	2.28269	3.4438	2.81376	3.31876
ENSG00000228213	NLGN1-AS1	ENST00000423873,ENST00000457192	lncRNA	lncRNA	NLGN1 antisense RNA 1 [Source:HGNC Symbol;Acc:HGNC:40676]	35.14	3	173910498	173920796	10298	-3.1504	8.45572e-05	-3.67654	7.63517e-07	1.75431	1.82281	2.52877	2.24636	1.0963	2.11379	2.04228	1.7878	1.96809	2.96525	2.40283	2.02023	1.16188	1.11055	1.74836	1.17861	4.4236	4.70933	2.85964	3.63601	4.38934	3.39605
ENSG00000237410	NRXN2-AS1	ENST00000433606	lncRNA	lncRNA	NRXN2 antisense RNA 1 [Source:HGNC Symbol;Acc:HGNC:40416]	55.97	11	64646399	64659681	13282	3.00607	0.0303318	3.1317	0.0174291	1.90726	2.98752	0.946602	2.26705	1.87541	1.48785	2.31259	0.941636	3.19409	1.95231	1.85366	2.74981	3.94028	2.1815	2.18093	1.62067	1.47949	0.907348	1.49962	0.920889	1.58065	0.941078
ENSG00000224795	NTM-AS1	ENST00000416725,ENST00000663555	lncRNA	lncRNA	NTM antisense RNA 1 [Source:HGNC Symbol;Acc:HGNC:32293]	44.02	11	131622451	131663583	41132	-5.52691	3.17031e-06	-5.18916	2.69649e-07	0.472981	0.509857	0.497483	1.29193	0.456705	0.44885	0.754278	0.491052	0.586786	1.26804	1.94341	0.613923	0.517381	0.470024	0.469764	0.532629	2.39247	4.0845	3.79611	3.49095	3.54762	3.31643
ENSG00000162913	OBSCN-AS1	ENST00000657820,ENST00000295012,ENST00000660656,ENST00000656820,ENST00000472613,ENST00000337335,ENST00000658152	lncRNA	lncRNA	OBSCN antisense RNA 1 [Source:HGNC Symbol;Acc:HGNC:32047]	60.11	1	228203503	228213664	10161	-2.69066	0.000590378	-2.53612	0.000588228	2.40086	4.05748	3.95009	3.91108	3.50445	3.65161	4.18425	3.77915	3.88957	5.0051	3.0338	4.15162	4.5725	4.11876	4.37336	4.05807	5.04133	3.64307	4.18416	4.48488	7.87021	5.04379
ENSG00000182057	OGFRP1	ENST00000609564,ENST00000332965,ENST00000446578,ENST00000415205,ENST00000420096	lncRNA	lncRNA	opioid growth factor receptor pseudogene 1 [Source:HGNC Symbol;Acc:HGNC:50511]	55.38	22	42269703	42279534	9831	-2.36425	2.87155e-05	-1.36944	0.0165628	1.8926	3.79749	3.76236	2.91516	3.6468	4.00333	4.33853	2.87328	2.69123	3.90122	4.43383	3.92304	4.65863	4.17005	4.35196	3.2662	4.90105	5.2084	5.45028	4.8387	5.11012	4.83825
ENSG00000223891	OSER1-DT	ENST00000439943,ENST00000437730,ENST00000442383,ENST00000435163,ENST00000623343,ENST00000664132,ENST00000660003,ENST00000671199,ENST00000655968,ENST00000660638,ENST00000660193,ENST00000656858	lncRNA	lncRNA	OSER1 divergent transcript [Source:HGNC Symbol;Acc:HGNC:48585]	46.04	20	44210907	44226027	15120	-1.76902	0.0112251	-1.43804	0.0335041	3.36406	2.7575	3.24072	3.04147	2.91544	3.45758	3.31353	4.23511	1.8926	4.24951	3.44855	2.57602	3.48232	2.94759	4.17116	2.8086	3.7032	4.38917	4.84536	4.44468	4.00007	4.88533
ENSG00000255120	OVOL1-AS1	ENST00000534178,ENST00000527453,ENST00000532454	lncRNA	lncRNA	OVOL1 antisense RNA 1 [Source:HGNC Symbol;Acc:HGNC:49319]	56.05	11	65789051	65790868	1817	-2.39518	0.00110809	-1.84999	0.0110485	2.69657	6.162	4.02985	3.16859	3.54767	4.4768	5.17756	3.1221	4.12689	4.88273	4.79097	5.27013	4.87377	4.22301	4.94037	6.44537	6.62017	6.40887	6.15284	6.27084	7.03942	6.52928
ENSG00000267270	PARD6G-AS1	ENST00000587254,ENST00000586421,ENST00000589574,ENST00000588226,ENST00000585422,ENST00000662611	lncRNA	lncRNA	PARD6G antisense RNA 1 [Source:HGNC Symbol;Acc:HGNC:44109]	48.73	18	80147924	80179839	31915	-2.03748	0.00120941	-1.96716	0.000942798	4.73262	7.73873	7.93448	5.14937	6.48732	6.14511	6.38856	5.6544	5.56943	8.13345	6.83292	6.55189	6.34753	6.0792	6.93732	7.64971	8.48912	8.60324	8.6044	8.73199	8.15815	8.52533
ENSG00000152931	PART1	ENST00000515734,ENST00000661844,ENST00000667192,ENST00000663388,ENST00000506884,ENST00000674007,ENST00000673670,ENST00000674053,ENST00000673825,ENST00000674024,ENST00000664492,ENST00000504876	lncRNA	lncRNA	prostate androgen-regulated transcript 1 [Source:HGNC Symbol;Acc:HGNC:17263]	39.96	5	60487713	60548813	61100	-2.75923	7.91255e-06	-2.20748	0.000215562	3.58003	4.75224	5.68303	4.65709	4.88535	3.70298	5.0102	4.14421	4.11291	4.94517	5.87002	4.524	3.90628	4.78618	3.33888	4.52512	7.74535	6.69507	5.01197	5.09636	6.92481	6.02703
ENSG00000231806	PCAT7	ENST00000647389,ENST00000452148,ENST00000644721	lncRNA	lncRNA	prostate cancer associated transcript 7 [Source:HGNC Symbol;Acc:HGNC:48824]	45.6	9	94555054	94603990	48936	-6.9272	0.00143363	-6.11527	0.0025412	0.153066	0.199982	0.184316	1.14313	0.132132	0.121978	0.498728	0.176145	0.295706	0.18224	0.117693	0.32882	1.722	0.149273	0.148939	0.228612	4.10598	1.54032	3.85067	3.60964	7.2929	0.175223
ENSG00000247774	PCED1B-AS1	ENST00000547626,ENST00000550426,ENST00000552269,ENST00000547600,ENST00000551432,ENST00000551898,ENST00000552990,ENST00000548222,ENST00000552975,ENST00000547851,ENST00000500365,ENST00000663937	lncRNA,retained_intron	lncRNA	PCED1B antisense RNA 1 [Source:HGNC Symbol;Acc:HGNC:44166]	42.57	12	47205898	47216456	10558	1.58407	8.71907e-07	1.51989	6.32595e-07	6.88444	6.50379	6.86225	7.17342	7.03266	6.94485	6.96566	7.11053	6.96731	6.60429	7.22999	6.3743	6.65561	6.83886	7.17748	5.61687	5.99431	5.68225	4.95172	5.69836	5.79871	5.59006
ENSG00000239677	PDZRN3-AS1	ENST00000608304,ENST00000608743,ENST00000619517,ENST00000478988	lncRNA	lncRNA	PDZRN3 antisense RNA 1 [Source:HGNC Symbol;Acc:HGNC:40814]	52.22	3	73621713	73626796	5083	-1.71372	0.0175316	-1.79126	0.00710747	2.8698	3.18544	2.92815	4.01598	1.63487	2.81258	2.44451	3.6255	2.84214	3.49832	3.02341	3.65217	3.8247	2.58457	2.58401	2.32871	4.15558	4.29812	4.19477	3.6735	4.48774	4.58497
ENSG00000235790	PEF1-AS1	ENST00000623791,ENST00000610043,ENST00000609625,ENST00000609549,ENST00000608332,ENST00000623425,ENST00000585660,ENST00000591592,ENST00000608246,ENST00000608888,ENST00000610216,ENST00000607926,ENST00000585413,ENST00000609033,ENST00000589462,ENST00000624388,ENST00000593188,ENST00000609373,ENST00000587445,ENST00000591929,ENST00000609338,ENST00000445166,ENST00000623786,ENST00000588288	lncRNA	lncRNA	PEF1 and COL16A1 antisense RNA 1 [Source:HGNC Symbol;Acc:HGNC:40154]	50.48	1	31644049	31660162	16113	-0.903451	0.0194787	-1.24263	0.000226743	5.993	6.40516	6.82668	6.53537	5.6577	6.72953	6.20761	5.81739	5.89285	6.91368	6.00153	5.4369	5.66305	6.08555	6.26682	6.15916	6.74591	7.07586	6.69149	7.54834	6.92838	7.37476
ENSG00000235740	PHACTR2-AS1	ENST00000450575,ENST00000661155,ENST00000657644	lncRNA	lncRNA	PHACTR2 antisense RNA 1 [Source:HGNC Symbol;Acc:HGNC:40943]	42.61	6	143554325	143562031	7706	1.7575	5.44362e-06	2.06704	5.00584e-09	7.4829	6.85185	7.1463	7.56416	7.89659	7.19616	7.88902	7.75008	7.60265	6.51084	7.53014	7.21554	7.75848	7.9609	7.5816	7.5749	6.93807	6.25349	5.14934	5.81086	5.14703	5.5327
ENSG00000179840	PIK3CD-AS1	ENST00000377320	lncRNA	lncRNA	PIK3CD antisense RNA 1 [Source:HGNC Symbol;Acc:HGNC:32346]	55.29	1	9652610	9654586	1976	4.44053	1.14822e-13	4.8825	5.15472e-18	6.59781	6.32414	4.49972	6.04429	5.87802	6.342	7.20442	7.14318	5.81491	6.35014	5.95991	4.87241	6.56513	6.90512	7.27403	6.07759	3.93541	2.17705	2.72958	2.74819	2.85613	3.71567
ENSG00000231789	PIK3CD-AS2	ENST00000415330	lncRNA	lncRNA	PIK3CD antisense RNA 2 [Source:HGNC Symbol;Acc:HGNC:51334]	49.65	1	9672426	9687555	15129	3.89213	4.90563e-12	4.30505	7.89538e-16	5.00525	5.38593	4.04871	4.86659	5.49269	5.39106	6.20012	5.45442	4.78555	4.95966	5.09865	4.53784	5.99139	5.57406	5.8409	5.01406	2.86964	2.87612	2.9024	1.97807	3.03253	2.59905
ENSG00000254266	PKIA-AS1	ENST00000522807,ENST00000522302,ENST00000519242,ENST00000669183,ENST00000653339	lncRNA	lncRNA	PKIA antisense RNA 1 [Source:HGNC Symbol;Acc:HGNC:51659]	35.21	8	78268637	78558503	289866	-1.43179	0.00157407	-1.4035	0.000966907	6.13497	5.70085	6.97309	5.78896	5.75748	5.44804	5.93344	5.24769	5.62636	6.02004	5.96353	5.50625	5.45954	5.38891	5.94812	4.05899	7.27772	6.95356	6.77788	7.12489	6.95184	6.30863
ENSG00000204380	PKP4-AS1	ENST00000342892,ENST00000629904,ENST00000442666	lncRNA	lncRNA	PKP4 antisense RNA 1 [Source:HGNC Symbol;Acc:HGNC:52580]	44.15	2	158658337	158735002	76665	-0.742064	0.0164221	-0.722785	0.013385	7.10079	7.34093	7.87414	7.08684	7.18257	7.25275	7.20319	7.00631	6.4582	7.52372	7.03616	6.94995	6.87105	6.68439	7.18418	7.44367	7.94637	7.87025	7.61862	7.85635	7.33336	7.90342
ENSG00000256751	PLBD1-AS1	ENST00000545424,ENST00000542401,ENST00000660979	lncRNA	lncRNA	PLBD1 antisense RNA 1 [Source:HGNC Symbol;Acc:HGNC:51143]	39.68	12	14567393	14624191	56798	2.20272	0.00320567	2.33183	0.000817096	4.12474	4.42149	4.86566	4.71845	4.86654	4.86563	4.35982	3.10125	3.03923	3.70188	3.55963	5.24091	5.27154	3.89798	3.16707	4.72544	2.98095	1.77811	2.73079	3.25992	3.56991	3.09942
ENSG00000259307	PLCB2-AS1	ENST00000559520	lncRNA	lncRNA	PLCB2 antisense RNA 1 [Source:HGNC Symbol;Acc:HGNC:43662]	50.91	15	40300670	40301820	1150	2.6093	2.76683e-06	3.21532	2.82859e-10	5.15512	3.93896	4.58756	4.43544	5.40517	5.21471	6.03667	5.52121	5.18007	4.28943	4.33509	5.51589	5.64811	5.04158	5.48715	5.24754	4.01423	3.3997	2.54252	3.22057	2.65662	2.6179
ENSG00000268894	PLCE1-AS1	ENST00000596633,ENST00000425267,ENST00000611247,ENST00000440198	lncRNA	lncRNA	PLCE1 antisense RNA 1 [Source:HGNC Symbol;Acc:HGNC:45193]	37.59	10	94278681	94287478	8797	-2.21388	0.0109017	-2.09873	0.0100165	2.37406	2.45309	2.42648	1.44102	2.84349	3.00877	3.18347	2.41269	2.19774	3.13098	3.63063	1.55946	2.76286	2.36775	2.36719	1.46749	3.8815	2.59515	3.75485	3.8629	4.84342	3.85436
ENSG00000226441	PLCL2-AS1	ENST00000414844	lncRNA	lncRNA	PLCL2 antisense RNA 1 [Source:HGNC Symbol;Acc:HGNC:40449]	35.29	3	17042742	17044192	1450	2.12682	3.92481e-05	1.94911	8.50646e-05	6.63875	5.34008	5.55488	6.13915	6.24262	5.13825	5.76386	6.26691	6.28357	5.2938	6.2261	5.18505	5.94389	6.08968	5.50669	5.67278	3.62971	3.98236	4.28059	3.19143	5.63446	4.11405
ENSG00000221817	PPP3CB-AS1	ENST00000422977,ENST00000442133,ENST00000596320,ENST00000597958,ENST00000600206,ENST00000610317,ENST00000595069,ENST00000593790,ENST00000600607,ENST00000620559,ENST00000620432,ENST00000595935,ENST00000620302,ENST00000600887,ENST00000439792	lncRNA,retained_intron	lncRNA	PPP3CB antisense RNA 1 (head to head) [Source:HGNC Symbol;Acc:HGNC:50750]	44.23	10	73495525	73520070	24545	-1.56925	9.93193e-06	-1.29926	0.000157198	6.23314	7.48625	7.71431	6.90839	6.42886	7.06803	6.95608	6.86905	6.90175	8.10287	7.46008	7.73691	7.45606	6.97717	7.31619	7.62118	7.93644	8.48337	8.70524	8.16229	8.5029	8.71104
ENSG00000239911	PRKAG2-AS1	ENST00000464464,ENST00000467458	lncRNA	lncRNA	PRKAG2 antisense RNA 1 [Source:HGNC Symbol;Acc:HGNC:40468]	60.13	7	151877042	151879223	2181	1.12376	0.0422027	1.16631	0.024265	4.22876	3.69636	3.66292	4.23228	4.93037	4.62357	4.64712	4.61811	4.83647	4.19444	4.79019	4.92048	4.01892	4.39881	4.62273	4.18863	2.50326	3.8167	3.84605	3.72956	3.85094	4.06632
ENSG00000182257	PRR34	ENST00000649288	lncRNA	lncRNA	PRR34 long non-coding RNA [Source:HGNC Symbol;Acc:HGNC:25606]	59.12	22	46049478	46054144	4666	-1.27904	0.00215216	-1.12521	0.00525785	6.28103	7.03748	7.10235	6.37086	6.63558	6.68407	7.2523	6.37408	6.49628	7.87416	7.24064	7.04961	7.44291	6.06443	7.39787	6.45212	7.06421	8.06702	7.61686	8.20781	7.95308	8.28855
ENSG00000246334	PRR7-AS1	ENST00000425316,ENST00000514846,ENST00000511565,ENST00000506465	lncRNA	lncRNA	PRR7 antisense RNA 1 [Source:HGNC Symbol;Acc:HGNC:27961]	58.75	5	177438503	177447699	9196	1.31433	0.000957437	1.48858	4.05792e-05	7.22017	8.0022	7.29935	7.20269	7.48916	7.27571	8.08352	7.61231	7.84461	8.21392	7.70614	6.57741	8.14367	7.60943	8.73546	7.28653	6.16294	6.6545	6.57461	6.93901	6.31199	6.87372
ENSG00000257621	PSMA3-AS1	ENST00000554360,ENST00000556002,ENST00000555275,ENST00000555162,ENST00000554378,ENST00000555707,ENST00000556225,ENST00000556400,ENST00000557660,ENST00000553657,ENST00000557412,ENST00000551597,ENST00000555037,ENST00000554309,ENST00000667365,ENST00000654187	lncRNA	lncRNA	PSMA3 antisense RNA 1 [Source:HGNC Symbol;Acc:HGNC:26445]	38.57	14	58265365	58298134	32769	0.771177	0.00334186	0.738308	0.00315136	7.57869	7.0714	7.11606	7.06755	7.45381	7.35548	7.09186	7.50653	7.42969	7.17638	7.52212	7.235	7.29964	7.40704	7.46609	6.81511	7.11257	6.88294	6.74954	6.21805	6.29943	6.71619
ENSG00000204261	PSMB8-AS1	ENST00000429600,ENST00000453426,ENST00000415067,ENST00000458296,ENST00000666376,ENST00000413039,ENST00000412095	lncRNA,retained_intron	lncRNA	PSMB8 antisense RNA 1 (head to head) [Source:HGNC Symbol;Acc:HGNC:39758]	52.21	6	32844078	32846500	2422	2.32384	7.36709e-21	2.20639	5.04303e-21	11.0889	10.8294	10.0948	10.7453	11.3037	10.9111	10.5158	11.017	11.001	10.9089	10.7058	11.1072	10.6246	11.0992	10.9669	11.3703	9.65774	9.0956	8.87793	9.11275	8.56483	8.92667
ENSG00000254879	PTPRJ-AS1	ENST00000533964	lncRNA	lncRNA	PTPRJ antisense RNA 1 [Source:HGNC Symbol;Acc:HGNC:50634]	47.24	11	48014406	48015855	1449	2.43051	2.87079e-12	2.559	5.60859e-15	6.47165	5.83172	6.06076	6.22267	6.30257	6.6361	6.34874	6.59788	6.22876	5.53766	5.81579	6.55628	6.77917	6.14548	6.2251	6.1146	5.14667	4.21136	3.94399	4.60809	3.90572	4.20401
ENSG00000246763	RGMB-AS1	ENST00000501938,ENST00000498871,ENST00000505362,ENST00000505677,ENST00000515003,ENST00000668195,ENST00000657458,ENST00000652853	lncRNA	lncRNA	RGMB antisense RNA 1 [Source:HGNC Symbol;Acc:HGNC:48666]	47.38	5	98769618	98773469	3851	-2.30458	0.00025057	-2.50902	1.49577e-05	4.28651	5.8191	4.96858	2.70658	4.61331	3.96472	4.9741	4.09384	2.89048	4.89341	4.49348	2.95501	4.30667	5.06485	3.71513	3.70032	5.91819	6.51634	6.60109	6.64363	6.06153	6.25415
ENSG00000258545	RHOXF1-AS1	ENST00000553843,ENST00000555831,ENST00000557073,ENST00000665317	lncRNA	lncRNA	RHOXF1 antisense RNA 1 [Source:HGNC Symbol;Acc:HGNC:51582]	42.47	X	120036236	120146854	110618	-1.72898	0.00486268	-1.31852	0.0304648	3.8705	4.36711	5.60671	4.69757	4.09128	4.69688	4.34806	5.29149	3.83278	4.42944	5.18694	2.34157	4.39004	3.69937	3.86115	3.87715	5.34856	5.7257	5.94799	5.49374	5.07994	5.81793
ENSG00000263069	RNF213-AS1	ENST00000575034,ENST00000572151,ENST00000573394,ENST00000667202,ENST00000613190	lncRNA	lncRNA	RNF213 antisense RNA 1 [Source:HGNC Symbol;Acc:HGNC:54402]	48.14	17	80351828	80415168	63340	2.38201	3.8163e-23	2.25689	3.62579e-23	11.2711	11.3541	10.3879	11.2766	11.6277	11.4686	10.7716	11.4012	11.6948	11.0559	11.0133	11.3336	11.6998	11.4502	11.6454	11.4915	9.56339	9.25202	9.14157	9.42998	9.78147	9.52206
ENSG00000245534	RORA-AS1	ENST00000559824,ENST00000501579,ENST00000558235,ENST00000558140,ENST00000559902,ENST00000559203,ENST00000660694	lncRNA	lncRNA	RORA antisense RNA 1 [Source:HGNC Symbol;Acc:HGNC:51410]	40.19	15	60479152	60630637	151485	-1.04217	0.00921766	-0.864136	0.0283304	8.77276	9.34344	10.3635	8.88709	8.55056	9.06234	8.70291	8.95575	8.71334	9.21677	9.02234	8.10271	8.79401	8.90199	8.81909	8.90745	9.94627	9.81325	10.31	9.70365	9.45974	9.50758
ENSG00000261080	RUNX2-AS1	ENST00000563807	lncRNA	lncRNA	RUNX2 antisense RNA 1 [Source:HGNC Symbol;Acc:HGNC:53512]	46.1	6	45573346	45576770	3424	2.30245	0.00064431	1.85819	0.00595411	4.57777	4.05684	4.23971	5.57945	4.37961	5.16551	4.39896	4.76622	4.6088	2.87193	4.34495	4.36527	5.12756	4.05344	3.67096	3.68245	3.25026	3.25704	3.47218	2.42234	1.93346	3.8722
ENSG00000229558	SACS-AS1	ENST00000443092	lncRNA	lncRNA	SACS antisense RNA 1 [Source:HGNC Symbol;Acc:HGNC:39835]	46.44	13	23418971	23428869	9898	-3.21632	0.0365354	-4.19724	0.00336874	0.149087	0.163655	0.762629	0.777821	0.708592	0.139807	0.0606425	0.156168	0.195514	0.760435	0.138551	0.207213	0.789517	0.147939	0.147838	0.172881	1.51807	1.31413	1.72188	0.718078	2.46195	1.12846
ENSG00000224347	SCEL-AS1	ENST00000457528,ENST00000456280	lncRNA	lncRNA	SCEL antisense RNA 1 [Source:HGNC Symbol;Acc:HGNC:39895]	36.96	13	77599755	77606551	6796	-2.83464	0.000176047	-2.22458	0.0029711	5.34028	7.38376	8.69807	5.30991	5.95265	5.8858	6.53807	5.32829	5.6404	7.72043	6.54205	6.64163	5.5532	5.95821	6.1455	7.63805	9.10643	9.03812	9.27467	8.83725	8.26502	8.52552
ENSG00000251370	SEMA5A-AS1	ENST00000510879	lncRNA	lncRNA	SEMA5A antisense RNA 1 [Source:HGNC Symbol;Acc:HGNC:52973]	38.41	5	9511333	9518086	6753	-1.74452	0.000275193	-1.98912	5.57066e-06	6.62676	4.43452	6.35419	6.0475	5.81546	5.25186	5.643	5.55226	4.91819	5.35003	5.3486	4.60541	5.68973	4.75137	4.75054	5.69181	7.21143	7.24255	6.82032	7.626	6.50227	6.68823
ENSG00000248445	SEMA6A-AS1	ENST00000512128,ENST00000508424,ENST00000510682,ENST00000508640,ENST00000514214,ENST00000507558	lncRNA	lncRNA	SEMA6A antisense RNA 1 [Source:HGNC Symbol;Acc:HGNC:51110]	39.5	5	116447547	116508276	60729	-1.94839	1.00385e-07	-1.95309	1.04912e-08	5.38949	6.51933	5.58382	5.95075	5.68934	6.34394	5.78046	5.50718	5.33411	6.34876	6.65626	6.34942	4.92769	6.10829	5.85844	6.47622	7.5051	7.93019	7.03971	7.85753	7.61476	7.36602
ENSG00000254703	SENCR	ENST00000526269	lncRNA	lncRNA	smooth muscle and endothelial cell enriched migration/differentiation-associated lncRNA [Source:HGNC Symbol;Acc:HGNC:44177]	59.79	11	128691672	128696023	4351	1.92574	3.29426e-09	1.83103	3.64425e-09	6.17392	5.96662	5.45963	5.7732	6.39827	6.06358	6.07576	6.23644	6.1166	5.64479	6.0787	5.23952	5.91977	5.89882	6.13607	6.26835	5.11625	4.6188	4.07916	4.7627	4.71713	4.01906
ENSG00000224660	SH3BP5-AS1	ENST00000420195,ENST00000413977,ENST00000668440,ENST00000659956,ENST00000436602,ENST00000655760	lncRNA	lncRNA	SH3BP5 antisense RNA 1 [Source:HGNC Symbol;Acc:HGNC:44501]	45.54	3	15254184	15264515	10331	0.591461	0.0305351	0.698188	0.00468205	10.4334	10.0617	10.2604	10.2653	10.7133	10.1203	10.3299	10.4631	10.6011	10.1237	10.3272	11.0516	10.3559	10.574	10.4104	9.90185	10.0241	10.0947	9.58781	9.93973	9.97839	9.45458
ENSG00000239453	SIDT1-AS1	ENST00000462180	lncRNA	lncRNA	SIDT1 antisense RNA 1 [Source:HGNC Symbol;Acc:HGNC:41126]	41.75	3	113588748	113590189	1441	3.67575	1.56051e-09	3.25796	4.25525e-08	5.6917	4.6089	4.07591	5.06762	4.35833	5.02277	4.49455	5.13846	5.42976	4.64255	4.23474	3.96514	4.63268	4.76588	5.59026	4.83335	3.06105	2.4043	2.42678	1.87499	1.94722	3.69869
ENSG00000237914	SIRPG-AS1	ENST00000456177,ENST00000437384	lncRNA	lncRNA	SIRPG antisense RNA 1 [Source:HGNC Symbol;Acc:HGNC:51229]	45.25	20	1633508	1648472	14964	5.57677	1.40789e-25	5.69427	1.51105e-28	7.46971	6.18228	5.91359	6.97707	7.25043	7.01904	7.32215	7.75973	6.97831	6.14887	6.78081	6.5945	6.99982	7.5867	6.96897	6.35395	3.46991	2.33815	2.36045	3.75505	2.47051	3.60404
ENSG00000263787	SKAP1-AS1	ENST00000582246	lncRNA	lncRNA	SKAP1 antisense RNA 1 [Source:HGNC Symbol;Acc:HGNC:53166]	41.35	17	48185938	48204529	18591	3.65854	7.38284e-13	3.87244	1.38829e-15	5.71643	5.24761	5.43122	5.53575	5.87315	5.3329	5.81727	6.37386	5.25591	4.99144	5.40406	3.93718	5.72646	5.63767	5.99958	4.85513	3.22526	3.2322	2.60117	2.61851	3.63465	2.67923
ENSG00000204044	SLC12A5-AS1	ENST00000535913,ENST00000419897	lncRNA	lncRNA	SLC12A5 and MMP9 antisense RNA 1 [Source:HGNC Symbol;Acc:HGNC:53143]	50.06	20	46013500	46022073	8573	6.7325	2.56116e-47	7.20607	1.44384e-60	11.2287	10.6798	9.03356	10.0864	11.3986	11.1548	11.6691	10.2738	10.8949	9.6027	9.77633	11.9976	11.783	11.5564	11.3237	11.2759	5.98148	5.43298	5.02533	6.04423	5.16156	6.00799
ENSG00000251045	SLC25A48-AS1	ENST00000508452	lncRNA	lncRNA	SLC25A48 antisense RNA 1 [Source:HGNC Symbol;Acc:HGNC:27965]	45.91	5	135648584	135653935	5351	-2.42499	0.00948322	-1.90917	0.0404909	5.03338	4.84744	6.68744	2.3356	3.98964	4.88373	5.41747	5.1595	4.01307	6.51227	6.33282	3.13977	4.57332	4.62726	5.0883	4.50258	7.13442	7.33668	7.24617	7.09428	6.3701	6.28366
ENSG00000250033	SLC7A11-AS1	ENST00000510066,ENST00000510767,ENST00000512786,ENST00000514752,ENST00000512538	lncRNA,retained_intron	lncRNA	SLC7A11 antisense RNA 1 [Source:HGNC Symbol;Acc:HGNC:44064]	37.6	4	138057464	138178177	120713	2.07443	0.00130414	2.31095	9.08313e-05	7.81556	7.09839	7.54881	7.94143	8.11623	7.73166	7.3855	7.54319	7.86397	4.9953	6.89574	9.36386	7.45633	7.00866	6.09696	8.13055	6.69332	5.48626	6.61161	4.68426	5.98876	5.07131
ENSG00000227028	SLC8A1-AS1	ENST00000599740,ENST00000628471,ENST00000631142,ENST00000627210,ENST00000631330,ENST00000627538,ENST00000630783,ENST00000626098,ENST00000630006,ENST00000418854,ENST00000439606,ENST00000629157,ENST00000599268,ENST00000597385,ENST00000625234,ENST00000631204,ENST00000629180,ENST00000625324,ENST00000627108,ENST00000601679,ENST00000627219,ENST00000593878,ENST00000596532,ENST00000599956,ENST00000597170…	lncRNA	lncRNA	SLC8A1 antisense RNA 1 [Source:HGNC Symbol;Acc:HGNC:44102]	38.74	2	39786453	40255209	468756	1.70697	2.33029e-06	1.4492	3.36707e-05	9.37937	8.47511	8.55937	9.00516	9.17665	9.23645	8.54911	9.41887	9.02937	7.84325	7.96048	8.84836	8.32619	9.18144	8.12763	9.01498	7.93103	7.98386	7.60513	7.53722	6.77826	7.22736
ENSG00000250902	SMAD1-AS1	ENST00000513542	lncRNA	lncRNA	SMAD1 antisense RNA 1 [Source:HGNC Symbol;Acc:HGNC:49379]	36.82	4	145514615	145517118	2503	-0.783713	0.0277715	-1.10559	0.000326598	6.9138	7.73824	7.27227	7.11323	6.67225	7.11503	6.65757	6.1249	6.81736	7.79162	7.13284	7.18377	7.08813	6.74063	6.95832	7.26702	7.6792	7.69773	7.4455	8.35793	7.8925	7.96427
ENSG00000250582	SMAD1-AS2	ENST00000508936	lncRNA	lncRNA	SMAD1 antisense RNA 2 [Source:HGNC Symbol;Acc:HGNC:49381]	37.26	4	145497073	145502971	5898	-1.5092	0.00502358	-1.41585	0.00561086	5.59412	5.00946	5.4926	4.83977	4.05164	5.99337	5.11976	5.47114	3.55236	6.03639	5.50125	6.02566	5.07189	4.99107	4.23171	5.65896	6.44784	6.64257	6.38361	7.01033	5.99559	6.04847
ENSG00000164621	SMAD5-AS1	ENST00000297163	lncRNA	lncRNA	SMAD5 antisense RNA 1 [Source:HGNC Symbol;Acc:HGNC:30586]	45.32	5	136129507	136134890	5383	-1.0277	0.00645208	-0.915346	0.0117823	6.16174	6.04655	6.93878	6.66921	6.00902	6.22429	5.73809	6.37029	5.71939	6.44084	6.57646	6.47469	5.61069	5.39785	6.11923	6.66974	7.21941	7.01541	7.02396	7.38478	6.90226	6.44785
ENSG00000163597	SNHG16	ENST00000591956,ENST00000586846,ENST00000587743,ENST00000586942,ENST00000493536,ENST00000448136,ENST00000590435,ENST00000587838,ENST00000653677,ENST00000667091,ENST00000670737,ENST00000661348,ENST00000668511	lncRNA,retained_intron	lncRNA	small nucleolar RNA host gene 16 [Source:HGNC Symbol;Acc:HGNC:44352]	45.23	17	76557764	76565348	7584	-2.29259	0.00164732	-2.56817	0.000112434	3.16882	4.38973	3.67306	3.50607	1.87012	3.53158	4.39526	3.82411	3.72745	5.65069	4.08118	4.34631	1.97842	4.15745	4.2637	3.94788	5.3631	5.54601	6.33166	6.32304	5.79103	5.88048
ENSG00000188004	SNHG28	ENST00000644477,ENST00000491974,ENST00000621242	lncRNA	lncRNA	small nucleolar RNA host gene 28 [Source:HGNC Symbol;Acc:HGNC:27647]	48.12	1	159834495	159855237	20742	4.64333	3.41022e-28	4.73769	1.00509e-32	10.4316	9.80592	8.45614	9.59687	10.6154	10.446	9.96604	9.96932	9.59036	8.99758	9.36558	10.8675	10.5093	10.5435	9.92948	10.0846	7.03567	5.66712	5.20955	6.57625	6.09925	6.63075
ENSG00000229267	SNHG31	ENST00000607412,ENST00000420134,ENST00000655899,ENST00000670391,ENST00000664818	lncRNA	lncRNA	small nucleolar RNA host gene 31 [Source:HGNC Symbol;Acc:HGNC:54196]	38.52	2	214810181	214963575	153394	-3.06809	1.43556e-06	-1.57822	0.0209637	4.31437	6.01251	6.95028	4.67192	5.34047	5.46725	5.72818	3.64752	3.91818	4.38547	5.30256	5.8438	4.30688	6.62692	5.26985	7.6275	7.58227	7.73409	7.91057	7.10729	7.0034	7.52498
ENSG00000240350	SOCAR	ENST00000455309,ENST00000627971	lncRNA	lncRNA	serous ovarian cancer associated RNA [Source:HGNC Symbol;Acc:HGNC:54421]	44.02	2	111491272	111570974	79702	3.34892	1.28744e-08	2.63555	7.57793e-06	5.03639	4.89112	2.86255	5.05428	5.44436	4.75229	4.1625	4.76969	4.78749	3.38192	3.59705	4.95285	4.57001	4.70241	4.05113	4.44406	2.73406	2.36577	2.76475	3.29618	2.88698	2.4582
ENSG00000227640	SOX21-AS1	ENST00000438290,ENST00000665450	lncRNA	lncRNA	SOX21 antisense divergent transcript 1 [Source:HGNC Symbol;Acc:HGNC:39807]	40.6	13	94703454	94803430	99976	-1.7912	0.00740399	-1.77608	0.00463925	3.33363	5.26221	4.97957	2.19829	4.14098	4.43224	4.7774	4.11681	3.88332	5.93373	4.81019	3.71632	4.55062	4.40256	5.3059	4.69666	5.83903	5.56833	5.87001	6.23679	6.00427	6.46043
ENSG00000256120	SOX5-AS1	ENST00000654390,ENST00000539583,ENST00000657983,ENST00000668226,ENST00000665959,ENST00000661840,ENST00000666329,ENST00000662250,ENST00000540733,ENST00000660859,ENST00000665769,ENST00000656072,ENST00000659871,ENST00000655279,ENST00000670751,ENST00000668312,ENST00000662701,ENST00000668875	lncRNA	lncRNA	SOX5 antisense RNA 1 [Source:HGNC Symbol;Acc:HGNC:53311]	37.21	12	24223233	24260056	36823	-1.47583	0.00877547	-1.45064	0.00600778	4.11792	4.92387	5.83549	5.40595	3.92819	4.04585	4.30495	4.519	5.0915	5.3632	5.03875	5.40302	3.94133	3.96721	4.6367	4.64806	5.63455	6.1235	6.38625	6.4222	5.29846	5.31984
ENSG00000227543	SPAG5-AS1	ENST00000414744,ENST00000556050,ENST00000554154,ENST00000670419,ENST00000424210,ENST00000584675	lncRNA,retained_intron	lncRNA	SPAG5 antisense RNA 1 [Source:HGNC Symbol;Acc:HGNC:41140]	48.73	17	28598790	28617377	18587	0.406364	0.0217256	0.384092	0.023231	10.4069	10.3299	10.0362	10.1971	10.2494	10.2326	10.2267	9.97525	10.2796	10.0716	10.1035	10.5471	10.1916	10.2752	10.1805	10.4876	10.1146	9.85849	9.9927	9.88777	9.80694	9.8524
ENSG00000227213	SPATA13-AS1	ENST00000430733	lncRNA	lncRNA	SPATA13 antisense RNA 1 [Source:HGNC Symbol;Acc:HGNC:39905]	49.08	13	24252749	24254439	1690	1.42426	0.00213288	1.07112	0.0233515	6.20734	5.62479	5.34045	5.85992	6.19826	5.58348	5.74633	5.6468	5.73931	4.99356	5.22172	3.87564	5.55816	5.98573	5.8309	5.55992	5.48691	4.79769	4.01344	4.77895	4.30565	4.49368
ENSG00000229867	STEAP3-AS1	ENST00000454260,ENST00000654197	lncRNA	lncRNA	STEAP3 antisense RNA 1 [Source:HGNC Symbol;Acc:HGNC:41053]	48.87	2	119244422	119270714	26292	1.40507	0.0101998	1.56389	0.00180571	8.46007	8.36885	6.76315	8.07502	8.79787	8.29704	8.03306	7.40819	7.80274	6.61103	7.33031	9.58147	8.95008	8.54133	7.67049	8.11567	7.01986	6.77055	6.55837	6.88511	7.27095	7.59276
ENSG00000234577	SYNE1-AS1	ENST00000412161	lncRNA	lncRNA	SYNE1 antisense RNA 1 [Source:HGNC Symbol;Acc:HGNC:40793]	43.38	6	152380546	152381564	1018	-1.22762	0.000675934	-1.38957	2.43756e-05	6.92899	6.83795	7.46881	7.03636	6.81562	6.89717	6.86577	6.75027	6.36209	7.25719	6.91976	6.57181	6.62091	6.31573	7.13436	5.14722	8.16375	8.00383	7.92471	7.94068	7.86445	7.35157
ENSG00000228290	TBX18-AS1	ENST00000626169,ENST00000589304,ENST00000592681,ENST00000620850,ENST00000586398,ENST00000587281,ENST00000591225,ENST00000590270,ENST00000423086,ENST00000658089,ENST00000586938,ENST00000441863	lncRNA	lncRNA	TBX18 antisense RNA 1 [Source:HGNC Symbol;Acc:HGNC:52256]	38.58	6	84687712	84709578	21866	-2.72651	0.000533518	-2.49713	0.000771541	4.12406	2.80392	4.47543	1.76346	3.57147	4.04891	3.51049	4.37029	3.77706	2.76914	4.0386	1.9373	3.37476	1.69982	3.00405	3.62083	5.47897	5.93225	4.26051	4.88521	6.1989	5.07357
ENSG00000229950	TFAP2A-AS1	ENST00000420777,ENST00000443546	lncRNA	lncRNA	TFAP2A antisense RNA 1 [Source:HGNC Symbol;Acc:HGNC:40579]	56.21	6	10409340	10416446	7106	-1.48208	0.0413727	-1.54972	0.0218976	3.71483	5.8961	5.6125	5.09256	4.69043	4.82445	5.1509	2.36764	5.10817	6.37191	5.52154	6.13587	5.31737	3.70638	5.42664	5.48334	6.01136	5.93599	6.59618	6.72352	6.4369	7.03843
ENSG00000258876	TGFB3-AS1	ENST00000553732	lncRNA	lncRNA	TGFB3 antisense RNA 1 [Source:HGNC Symbol;Acc:HGNC:53144]	51.51	14	75970924	75971587	663	1.18375	0.0106071	1.17432	0.00720529	6.49948	5.214	4.95788	6.45042	5.1655	6.17034	5.63171	6.38899	5.81153	5.35138	6.29821	6.2882	6.35699	5.47218	5.47131	5.5808	5.06214	4.86976	4.66081	5.06533	4.99037	5.441
ENSG00000235897	TM4SF19-AS1	ENST00000420226,ENST00000452051,ENST00000444939	lncRNA	lncRNA	TM4SF19 antisense RNA 1 [Source:HGNC Symbol;Acc:HGNC:41085]	51.47	3	196318330	196325570	7240	3.03794	0.00156247	3.71271	1.67132e-05	6.89494	8.07727	5.38826	5.48597	7.55283	6.8398	8.76553	5.01585	5.86324	5.65453	5.08503	8.84636	7.66497	7.73354	5.0973	6.59207	5.14326	4.7832	4.52499	2.95422	4.69005	4.63419
ENSG00000251011	TMEM108-AS1	ENST00000504993,ENST00000505721	lncRNA	lncRNA	TMEM108 antisense RNA 1 [Source:HGNC Symbol;Acc:HGNC:50307]	37.55	3	133245603	133257207	11604	-3.13413	6.07737e-06	-3.84986	3.27038e-09	1.90705	1.98117	1.95625	3.50368	1.87445	2.27167	2.18247	2.3702	1.4042	3.14347	3.00408	1.44086	1.99634	2.32105	1.9006	1.33144	4.39491	4.98785	4.68078	5.1141	4.21668	3.99897
ENSG00000225376	TMEM246-AS1	ENST00000666720,ENST00000424154,ENST00000450109,ENST00000431507,ENST00000425734	lncRNA	lncRNA	TMEM246 antisense RNA 1 [Source:HGNC Symbol;Acc:HGNC:51191]	42.62	9	101468349	101482199	13850	-2.31501	4.81276e-05	-2.31037	1.20652e-05	3.55637	3.57379	4.20175	2.8443	2.72043	2.9865	3.76544	2.4106	4.24595	4.09129	3.5574	3.09822	2.4657	2.75206	3.89795	4.20193	5.33193	4.91187	5.49985	5.1459	4.93427	5.1918
ENSG00000253930	TNFRSF10A-AS1	ENST00000518308	lncRNA	lncRNA	TNFRSF10A antisense RNA 1 [Source:HGNC Symbol;Acc:HGNC:53164]	39.73	8	23189279	23190675	1396	1.27271	0.000593848	1.20743	0.000608541	7.122	6.47784	6.10222	6.81757	7.15742	6.45982	6.10372	6.75545	6.33345	6.27448	6.6148	7.01307	6.23796	7.30433	6.22883	6.95982	6.22111	5.77971	5.47793	5.91642	5.50883	5.11455
ENSG00000238164	TNFRSF14-AS1	ENST00000449660,ENST00000443892,ENST00000416860,ENST00000448624,ENST00000432521,ENST00000452793	lncRNA	lncRNA	TNFRSF14 antisense RNA 1 [Source:HGNC Symbol;Acc:HGNC:26966]	62.87	1	2549920	2557031	7111	1.05603	0.000409026	1.18403	1.47695e-05	8.25141	8.05612	7.57511	8.35946	8.39201	7.94226	8.29381	7.85321	8.01564	8.09452	7.74044	8.75995	8.74309	8.42262	8.35338	8.18266	7.12301	7.33981	7.1187	6.74761	7.5154	7.79827
ENSG00000230115	TPRG1-AS2	ENST00000425454	lncRNA	lncRNA	TPRG1 antisense RNA 2 [Source:HGNC Symbol;Acc:HGNC:41062]	40.02	3	189238686	189240594	1908	-2.31807	1.60558e-06	-1.7978	0.00013532	4.56184	6.52942	7.43923	5.55982	6.02539	5.46727	6.01111	5.44267	5.18864	6.37368	5.7505	6.17162	5.74856	4.76796	5.81313	6.86306	7.38107	7.90706	7.81894	7.57527	7.51661	7.88106
ENSG00000170919	TPT1-AS1	ENST00000517509,ENST00000412946,ENST00000665586,ENST00000520590,ENST00000655385,ENST00000652823,ENST00000522859,ENST00000524062,ENST00000523506,ENST00000520924,ENST00000618947,ENST00000521507,ENST00000523445,ENST00000522845,ENST00000434849,ENST00000520585,ENST00000522673,ENST00000658870,ENST00000520432,ENST00000330825,ENST00000662212,ENST00000521336,ENST00000659577,ENST00000653307,ENST00000655984…	lncRNA,retained_intron	lncRNA	TPT1 antisense RNA 1 [Source:HGNC Symbol;Acc:HGNC:43686]	46.83	13	45341345	45417975	76630	1.12162	9.50222e-06	0.634595	0.0206062	7.41547	6.90444	6.77784	7.68916	6.90361	7.31688	6.8108	6.85867	7.47806	7.09248	7.24382	6.96833	6.84712	6.70335	6.61489	7.11792	6.82193	6.41331	6.20023	5.95062	6.4938	6.31624
ENSG00000235535	TRDN-AS1	ENST00000587106,ENST00000434768,ENST00000669371,ENST00000610906,ENST00000618357,ENST00000619147,ENST00000587049,ENST00000589182,ENST00000418467,ENST00000615864,ENST00000629087,ENST00000628939,ENST00000625262,ENST00000625415,ENST00000655724,ENST00000656482,ENST00000668867,ENST00000670687,ENST00000427828	lncRNA	lncRNA	TRDN antisense RNA 1 [Source:HGNC Symbol;Acc:HGNC:40592]	35.39	6	123389421	123510247	120826	-6.98543	0.000895779	-8.1803	1.91461e-05	-0.138033	-0.08619	-0.103422	-0.0877157	-0.161397	-0.172783	-0.551296	-0.112442	1.15153	0.946477	-0.177598	0.0526265	0.995345	-0.142256	-0.142628	-0.0548995	4.19935	2.60019	2.81046	0.873578	6.3232	0.933911
ENSG00000230061	TRPM2-AS	ENST00000423310,ENST00000456880	lncRNA	lncRNA	TRPM2 antisense RNA [Source:HGNC Symbol;Acc:HGNC:50758]	57.84	21	44414588	44425272	10684	3.55238	0.00197468	4.45886	1.83268e-05	1.94842	2.43468	1.99519	2.73645	3.95305	3.56102	3.94684	3.68485	3.18068	3.58266	2.81271	3.79151	5.2752	3.23554	3.50728	3.40946	1.28671	1.28984	1.30254	1.31178	1.36569	2.69119
ENSG00000237298	TTN-AS1	ENST00000585625,ENST00000419746,ENST00000587568,ENST00000657210,ENST00000431259,ENST00000630096,ENST00000589434,ENST00000592161,ENST00000456053,ENST00000664161,ENST00000588804,ENST00000590040,ENST00000586707,ENST00000592600,ENST00000591332,ENST00000592750,ENST00000592630,ENST00000585451,ENST00000587576,ENST00000604571,ENST00000592182,ENST00000614124,ENST00000587944,ENST00000589842,ENST00000588257…	lncRNA	lncRNA	TTN antisense RNA 1 [Source:HGNC Symbol;Acc:HGNC:44124]	37.97	2	178521183	178779963	258780	-5.72477	4.22235e-10	-5.73734	2.51427e-11	10.1426	9.16361	9.73438	9.11834	10.0772	9.24552	9.9666	9.89287	9.94002	9.1347	9.97907	8.38211	9.72466	9.49039	9.56609	9.10556	13.0978	11.5478	12.6856	8.97701	16.6657	10.8446
ENSG00000243197	TUSC7	ENST00000496154,ENST00000477539,ENST00000609361,ENST00000477805,ENST00000466856,ENST00000496242,ENST00000466156,ENST00000665622,ENST00000660554	lncRNA	lncRNA	tumor suppressor candidate 7 [Source:HGNC Symbol;Acc:HGNC:27701]	35.93	3	116709235	116723581	14346	-4.00847	0.00489921	-4.11409	0.00191408	1.05816	1.86508	1.83786	1.11354	1.03283	1.02058	2.81726	1.82372	2.03473	3.94226	3.15049	1.27468	1.12684	1.05356	2.82845	1.9152	5.33762	5.42375	4.22659	4.70887	5.90984	3.70803
ENSG00000272666	U62317.1	ENST00000609178	lncRNA	lncRNA	uncharacterized LOC105373098 [Source:NCBI gene;Acc:105373098]	47.18	22	50542305	50542906	601	4.62656	1.40666e-12	4.26454	1.96994e-11	5.50817	4.03865	5.15483	5.55467	5.62176	5.18484	4.99541	5.13339	6.27684	4.12801	5.08136	5.647	4.92179	5.16376	4.7661	5.03802	3.33247	1.86761	1.88615	1.89964	1.97788	3.22708
ENSG00000272821	U62317.2	ENST00000608319	lncRNA	lncRNA	novel transcript, antisense to SCO2	61.4	22	50523926	50524780	854	2.8624	1.09906e-20	2.59608	4.93882e-19	9.81453	10.2659	8.45875	9.36745	9.74048	9.85135	9.29817	9.90171	9.90346	10.1405	8.84139	10.05	9.88483	9.51275	10.1019	10.0455	7.98894	6.9878	7.37845	7.65218	7.53685	7.70288
ENSG00000273272	U62317.4	ENST00000609268	lncRNA	lncRNA	novel transcript	46.17	22	50541108	50543011	1903	2.48317	0.00438852	3.17594	4.22209e-05	3.92566	3.47373	3.99901	2.73685	4.98537	3.85342	3.47346	4.50452	4.26756	3.43491	4.55249	4.34994	3.94125	4.289	3.6724	5.80201	3.72306	2.20435	1.64136	2.24097	1.71625	2.29506
ENSG00000272558	U91328.2	ENST00000608931	lncRNA	lncRNA	novel transcript, antisense to TRIM38	40.38	6	25983812	25999167	15355	1.11422	1.51876e-05	1.01796	3.47848e-05	8.04694	7.61714	7.44109	8.0066	7.99577	7.95147	7.67081	7.9963	8.07705	7.48991	7.69478	8.40658	7.46857	7.85824	7.61604	7.95746	7.20741	7.09579	6.76392	6.6533	7.40521	6.71916
ENSG00000214353	VAC14-AS1	ENST00000562507,ENST00000398177,ENST00000662383,ENST00000666405	lncRNA	lncRNA	VAC14 antisense RNA 1 [Source:HGNC Symbol;Acc:HGNC:48605]	52.56	16	70755035	70773251	18216	1.3547	1.45008e-05	1.87249	1.91873e-11	7.98159	8.32446	7.43194	8.19662	8.60936	8.4134	8.56324	8.83609	8.48402	8.14197	8.28763	9.45157	8.85875	8.82141	8.88617	8.76693	7.55423	7.38077	6.83394	6.92424	7.17559	7.37611
ENSG00000258301	VASH1-AS1	ENST00000556072,ENST00000554058	lncRNA	lncRNA	VASH1 antisense RNA 1 [Source:HGNC Symbol;Acc:HGNC:53215]	50.96	14	76781733	76786724	4991	1.0295	0.00669096	1.01306	0.00472427	8.90007	8.02309	6.75745	8.3758	8.16615	8.24968	8.30632	8.38676	7.63449	7.66474	8.04472	8.08247	8.88778	8.2905	8.3062	7.81886	7.29754	7.37447	7.04324	7.35585	7.32565	7.77682
ENSG00000249835	VCAN-AS1	ENST00000512090,ENST00000513899	lncRNA	lncRNA	VCAN antisense RNA 1 [Source:HGNC Symbol;Acc:HGNC:40163]	36.44	5	83531352	83581320	49968	1.7987	4.93155e-05	1.19804	0.00880377	8.38922	8.91922	9.06075	9.63874	9.09017	8.90395	8.15766	9.40028	8.61134	8.78985	8.89768	7.36589	8.41844	7.42527	8.38082	7.01774	8.18395	7.46253	7.24998	7.40393	7.02572	7.29451
ENSG00000232354	VIPR1-AS1	ENST00000626268,ENST00000629337,ENST00000600342,ENST00000626097,ENST00000626444,ENST00000630614,ENST00000452639,ENST00000626193,ENST00000598837,ENST00000626992,ENST00000631311,ENST00000625950,ENST00000628141,ENST00000628282,ENST00000602176,ENST00000627073,ENST00000626317,ENST00000627914,ENST00000596630,ENST00000629306,ENST00000627014,ENST00000601312,ENST00000628996,ENST00000626936,ENST00000625304…	lncRNA	lncRNA	VIPR1 antisense RNA 1 [Source:HGNC Symbol;Acc:HGNC:40610]	52.96	3	42506465	42533258	26793	-1.32491	0.0383756	-1.53329	0.00813961	4.70655	7.42344	7.36571	5.62782	6.17658	7.19113	6.76949	6.00675	6.81851	7.88995	6.64835	5.01362	6.44796	5.99477	6.52966	7.83302	7.65884	8.23451	7.72409	8.18077	7.60186	8.35156
ENSG00000237499	WAKMAR2	ENST00000440578,ENST00000606998,ENST00000606327,ENST00000448942,ENST00000607671,ENST00000431144,ENST00000662141	lncRNA	lncRNA	wound and keratinocyte migration associated lncRNA 2 [Source:HGNC Symbol;Acc:HGNC:53754]	41.13	6	137823673	137868233	44560	1.62553	0.00355398	2.15701	1.14326e-05	6.53287	6.85433	6.70787	6.45796	6.68565	6.9014	6.52686	6.28246	7.39331	5.95571	5.99953	8.38005	7.44174	7.41212	6.23803	7.53353	6.08715	4.97049	4.26944	6.1884	5.48243	4.74671
ENSG00000235237	Z82188.2	ENST00000419128	lncRNA	lncRNA	novel transcript	54.09	22	37166757	37182850	16093	2.44783	6.82606e-09	1.91663	4.38883e-06	5.90812	6.15161	4.85021	6.37568	5.00011	5.82506	5.68591	5.73409	6.20132	5.40695	5.2877	5.57692	6.20511	4.83935	5.2169	5.47792	3.77194	4.07971	3.8092	4.25976	4.88285	3.49268
ENSG00000261202	Z83847.1	ENST00000569912	lncRNA	lncRNA	novel transcript, antisense to FAM83F	46.62	22	40043068	40044530	1462	-1.7799	0.00751509	-2.14715	0.000330884	3.39287	5.85661	5.94839	3.72336	4.42245	4.49407	3.72183	3.86605	5.19306	5.94273	5.00042	3.78141	4.38917	3.61291	5.19564	5.0908	6.88755	6.39549	6.52314	6.00838	6.24082	6.41305
ENSG00000244158	Z84488.1	ENST00000476099	lncRNA	lncRNA	novel transcript	48.24	6	116460739	116463692	2953	6.18219	2.77601e-32	5.5197	3.51822e-28	8.74888	6.902	6.5159	8.2824	8.73114	8.48064	6.85815	8.49618	8.24213	7.31144	7.40786	8.49453	7.34745	7.29713	7.30893	8.00042	4.08566	3.10007	2.66186	4.30653	4.09361	3.21257
ENSG00000212939	Z97192.1	ENST00000391625	lncRNA	lncRNA	novel transcript	57.86	22	49548681	49556473	7792	2.02989	0.0241589	2.73472	0.00050138	7.02493	7.12667	7.42859	5.57151	4.79625	7.15334	6.43838	8.40129	7.77571	6.5452	4.32361	6.4142	8.46122	5.01046	7.8539	7.60263	4.92331	5.14852	4.6492	4.7241	6.34696	4.90495
ENSG00000206028	Z99774.1	ENST00000382641	lncRNA	lncRNA	novel transcript	52.86	22	26667693	26672654	4961	3.97799	1.02836e-26	3.8597	3.81684e-28	10.8786	9.55351	9.40714	10.443	10.5134	10.3286	9.94073	10.3249	10.5777	9.16501	9.69096	9.56368	10.9749	10.593	10.5832	10.0086	7.76264	6.55114	6.1973	7.34339	7.09432	7.1768
ENSG00000238057	ZEB2-AS1	ENST00000427278,ENST00000648781,ENST00000609842,ENST00000608361,ENST00000609376,ENST00000595109,ENST00000602006,ENST00000610265,ENST00000648698,ENST00000650024,ENST00000647603,ENST00000649923,ENST00000609819,ENST00000610937,ENST00000428623,ENST00000421083,ENST00000595449,ENST00000610947	lncRNA,misc_RNA	lncRNA	ZEB2 antisense RNA 1 [Source:HGNC Symbol;Acc:HGNC:37149]	43	2	144517978	144521477	3499	1.10199	0.000527369	0.927846	0.00284226	9.29515	8.55632	8.23335	8.48145	9.16895	9.22193	8.8328	8.90666	8.4195	8.1245	8.51719	9.06763	8.56011	8.58361	8.63825	8.6314	8.39901	7.99932	7.29374	7.76442	8.26977	7.47305
ENSG00000223351	ZNF385D-AS2	ENST00000448980,ENST00000436306	lncRNA	lncRNA	ZNF385D antisense RNA 2 [Source:HGNC Symbol;Acc:HGNC:42420]	35.24	3	21942566	21979828	37262	-6.99232	0.000248697	-7.51806	1.82433e-05	0.222997	1.23782	0.259408	0.275988	0.198512	0.186608	1.33721	0.249902	0.387953	1.20601	0.181579	0.42583	0.288599	0.218566	0.218176	0.310748	4.46657	2.31761	5.90379	5.6142	4.14729	1.19345
ENSG00000219665	ZNF433-AS1	ENST00000406892,ENST00000495324,ENST00000588047,ENST00000489336,ENST00000476474,ENST00000589551,ENST00000592187,ENST00000591838,ENST00000591898	lncRNA,retained_intron	lncRNA	ZNF433 and ZNF878 antisense RNA 1 [Source:HGNC Symbol;Acc:HGNC:53776]	44.43	19	11987617	12046275	58658	-0.929591	0.0068746	-1.03726	0.000956134	5.8791	6.92482	6.75825	6.9307	6.43022	6.71047	6.0553	6.44413	6.74559	6.59094	6.6594	7.02506	6.10878	6.09572	6.31461	7.08059	6.90417	7.55044	7.58328	7.79501	7.17213	7.08665
ENSG00000269834	ZNF528-AS1	ENST00000594119,ENST00000601562,ENST00000656846,ENST00000663140,ENST00000598892,ENST00000596746	retained_intron,lncRNA	lncRNA	ZNF528 antisense RNA 1 [Source:HGNC Symbol;Acc:HGNC:51305]	46.33	19	52388842	52397783	8941	-0.924456	0.0337406	-0.926953	0.0232783	5.40365	5.41224	5.72698	5.52166	4.9784	5.5638	5.69267	5.83019	6.30402	6.52303	6.05821	5.13233	5.74871	5.09163	6.50809	5.54491	6.68696	6.10179	6.21751	6.70815	6.66173	6.5038
ENSG00000177993	ZNRF3-AS1	ENST00000325660	lncRNA	lncRNA	ZNRF3 antisense RNA 1 [Source:HGNC Symbol;Acc:HGNC:41927]	48.3	22	29024999	29031476	6477	-1.71915	0.0051767	-1.22387	0.0482015	4.07257	4.49876	5.18989	3.90679	2.5429	3.73511	4.55482	3.69275	3.22313	4.96843	3.56564	4.03917	3.76643	3.79576	5.14728	4.47197	5.62618	5.02141	4.78109	5.15143	5.52716	5.46921

## Sheet: common mRNA1192
Supplementary Table S3. Results for annotation of lncRNAs and mRNAs expressed in RNA-seq in this work as well as differential expression analysis of these genes between CL patients and healthy groups. The genes with statistically significant expression (adjusted p-value < 0.05) are presented herein.
probes	gene_name_v99	transcript_id_v99	transcript_type_v99	gene_type_v99	description_v99	gc_v99	chr_v99	start_v99	end_v99	size_v99	UCL_healty_log2FoldChange	UCL_healty_padj	NUCL_healty_log2FoldChange	NUCL_healty_padj	A	B	C	D	E	F	G	H	I	J	K	L	M	O	P	Q	H1	H2	H3	H4	H5	H7
ENSG00000237988	OR2I1P	ENST00000641137,ENST00000642037,ENST00000641730	protein_coding,processed_transcript	protein_coding	olfactory receptor family 2 subfamily I member 1 pseudogene [Source:HGNC Symbol;Acc:HGNC:8258]	44.8	6	29550407	29557721	7314	6.97921	8.44429e-36	6.71669	1.08418e-35	8.67294	7.78414	6.79178	7.45401	8.71976	8.53791	7.85038	8.81671	8.48416	7.57509	7.4667	7.72645	8.19976	8.48485	8.57547	7.11374	4.1042	2.66475	2.68785	3.9835	3.27988	2.76332
ENSG00000042980	ADAM28	ENST00000265769,ENST00000523379,ENST00000520448,ENST00000437154,ENST00000523440,ENST00000518516,ENST00000521110,ENST00000521629,ENST00000523236,ENST00000518326,ENST00000520665,ENST00000518737	protein_coding,nonsense_mediated_decay,retained_intron,processed_transcript	protein_coding	ADAM metallopeptidase domain 28 [Source:HGNC Symbol;Acc:HGNC:206]	35.71	8	24294069	24359014	64945	5.58652	1.57147e-30	5.34217	4.12243e-31	10.1653	8.0739	8.15684	9.18554	9.48285	9.48116	8.14539	9.26295	9.37087	6.31895	9.0697	9.71765	8.52319	9.59793	8.5098	9.3313	5.19758	4.71313	4.61451	5.44919	4.76702	4.56705
ENSG00000163814	CDCP1	ENST00000296129,ENST00000425231,ENST00000490471	protein_coding,processed_transcript	protein_coding	CUB domain containing protein 1 [Source:HGNC Symbol;Acc:HGNC:24357]	45.19	3	45082277	45146422	64145	5.84688	1.04323e-28	6.37306	1.0713e-37	9.88548	9.70388	8.21582	8.94672	10.334	9.70892	9.50849	9.75082	9.61021	7.69404	8.79849	11.2229	9.9722	10.5004	9.06966	10.676	5.41534	4.60592	4.28938	5.40372	4.42685	5.76649
ENSG00000104946	TBC1D17	ENST00000221543,ENST00000535102,ENST00000594996,ENST00000598789,ENST00000599049,ENST00000596243,ENST00000594984,ENST00000600354,ENST00000622860	protein_coding,nonsense_mediated_decay,processed_transcript,retained_intron	protein_coding	TBC1 domain family member 17 [Source:HGNC Symbol;Acc:HGNC:25699]	57.5	19	49877425	49888750	11325	4.73803	3.02088e-28	4.92506	6.6542e-34	8.16587	9.06571	7.01455	9.09368	9.30986	8.91958	8.78178	8.90374	8.4883	9.1281	7.92334	9.99758	9.74981	8.51317	9.34027	9.28444	5.72578	4.46184	5.17341	5.35814	5.33452	5.09165
ENSG00000115419	GLS	ENST00000320717,ENST00000338435,ENST00000479552,ENST00000496170,ENST00000469774,ENST00000417154,ENST00000461965,ENST00000468352,ENST00000495444,ENST00000409626,ENST00000457316,ENST00000409428,ENST00000409215,ENST00000412247,ENST00000471443	protein_coding,retained_intron,nonsense_mediated_decay,processed_transcript	protein_coding	glutaminase [Source:HGNC Symbol;Acc:HGNC:4331]	35.11	2	190880821	190965552	84731	3.42204	1.48111e-27	3.35495	1.31646e-29	11.356	10.5763	10.5903	10.8401	11.5587	11.4398	10.5706	11.8391	10.8229	11.0023	10.92	11.0451	10.7209	11.3319	10.98	11.1296	9.25922	8.21361	8.14182	8.18747	7.80873	7.8858
ENSG00000113845	TIMMDC1	ENST00000494664,ENST00000493694,ENST00000264244,ENST00000486418,ENST00000492164,ENST00000466984,ENST00000463927,ENST00000498399,ENST00000469324	protein_coding,nonsense_mediated_decay,retained_intron	protein_coding	translocase of inner mitochondrial membrane domain containing 1 [Source:HGNC Symbol;Acc:HGNC:1321]	38.47	3	119498547	119525090	26543	5.81995	9.51654e-27	5.64993	8.60763e-28	8.9435	7.42076	6.74923	8.25351	8.94185	8.67516	7.46266	8.45902	8.41909	6.54656	7.55984	9.2314	7.88643	8.74231	7.89834	8.46414	4.58874	4.47401	2.7964	4.3919	3.70677	3.32736
ENSG00000162892	IL24	ENST00000391929,ENST00000294984,ENST00000367095,ENST00000367093,ENST00000491169,ENST00000480741,ENST00000611909	protein_coding,nonsense_mediated_decay,processed_transcript	protein_coding	interleukin 24 [Source:HGNC Symbol;Acc:HGNC:11346]	48.47	1	206897443	206904139	6696	4.77201	1.14891e-25	4.83666	1.51105e-28	7.25756	6.94887	5.93652	7.04393	7.31756	6.79574	7.53607	7.2745	6.97578	5.53074	6.83129	5.75833	7.04278	7.32779	7.47453	6.4736	3.51387	3.52112	3.27733	3.29765	3.69603	3.87275
ENSG00000221878	PSG7	ENST00000599226,ENST00000406070,ENST00000623675,ENST00000446844,ENST00000599620,ENST00000471557	retained_intron,protein_coding,processed_transcript	protein_coding	pregnancy specific beta-1-glycoprotein 7 (gene/pseudogene) [Source:HGNC Symbol;Acc:HGNC:9524]	45.37	19	42924132	42937207	13075	-4.31855	3.48461e-25	-4.63792	2.37248e-32	2.21861	3.33007	2.7131	2.74319	3.85245	3.14992	2.92578	1.61393	2.49056	3.28874	3.34789	3.02513	2.76621	2.95907	2.95833	3.39727	6.51711	6.3712	5.9871	6.86025	5.97639	6.49127
ENSG00000181036	FCRL6	ENST00000540741,ENST00000536257,ENST00000321935,ENST00000541729,ENST00000368106,ENST00000339348,ENST00000392235	retained_intron,protein_coding	protein_coding	Fc receptor like 6 [Source:HGNC Symbol;Acc:HGNC:31910]	47.56	1	159800511	159816257	15746	4.72688	1.25718e-24	5.12947	1.4926e-31	7.25396	6.64732	6.37329	6.89579	7.91679	7.5966	7.87384	7.42375	7.09498	6.68756	7.20369	8.08747	8.10869	7.78244	7.1968	7.18275	3.00758	3.62144	3.04004	4.23756	3.16884	4.70384
ENSG00000234511	C5orf58	ENST00000521850,ENST00000524171,ENST00000517575,ENST00000518395,ENST00000593851,ENST00000421269	retained_intron,protein_coding	protein_coding	chromosome 5 open reading frame 58 [Source:HGNC Symbol;Acc:HGNC:37272]	40.02	5	170232447	170252575	20128	3.6681	1.20169e-23	3.60373	2.65252e-25	9.1559	7.88495	7.80915	8.86771	8.98611	8.78667	8.48742	9.08825	8.58838	7.53125	8.54534	8.9161	8.54887	8.87775	8.563	8.06615	6.3938	5.81448	4.61736	5.41192	6.11158	5.4229
ENSG00000009694	TENM1	ENST00000371130,ENST00000461429,ENST00000422452	protein_coding,processed_transcript	protein_coding	teneurin transmembrane protein 1 [Source:HGNC Symbol;Acc:HGNC:8117]	37.17	X	124375903	124963817	587914	4.72021	5.74118e-22	4.24074	9.74561e-20	9.80146	9.22803	8.79219	9.38447	9.35512	9.71551	8.92594	9.57152	9.59844	8.47987	9.27631	6.38412	8.89952	9.25009	9.65459	8.28572	6.64152	5.45797	3.96925	4.84429	5.75409	5.81781
ENSG00000133742	CA1	ENST00000523953,ENST00000523022,ENST00000522389,ENST00000521679,ENST00000524324,ENST00000517618,ENST00000519991,ENST00000523712,ENST00000520663,ENST00000517590,ENST00000518233,ENST00000517429,ENST00000521846,ENST00000522579,ENST00000518341,ENST00000522814,ENST00000522662,ENST00000523858,ENST00000520093,ENST00000520990,ENST00000519129,ENST00000520692,ENST00000431316,ENST00000542576,ENST00000626824	protein_coding,retained_intron,nonsense_mediated_decay,processed_transcript	protein_coding	carbonic anhydrase 1 [Source:HGNC Symbol;Acc:HGNC:1368]	37.14	8	85327608	85379014	51406	-3.36138	4.22525e-21	-2.88495	5.39745e-18	4.99705	5.91605	6.48293	5.1144	5.40197	4.65141	6.00932	6.00734	4.58989	6.19446	5.97006	5.07374	5.42946	5.50049	5.55072	5.10855	8.08219	8.23562	8.21836	8.47576	7.65615	7.89404
ENSG00000231924	PSG1	ENST00000436291,ENST00000602039,ENST00000595124,ENST00000595356,ENST00000403380,ENST00000312439,ENST00000244296,ENST00000597058,ENST00000595930,ENST00000601456,ENST00000601073	protein_coding,retained_intron,processed_transcript	protein_coding	pregnancy specific beta-1-glycoprotein 1 [Source:HGNC Symbol;Acc:HGNC:9514]	45.75	19	42866464	42879822	13358	-4.64322	1.66757e-20	-3.99943	3.95674e-19	3.67479	3.3976	3.36094	2.81651	2.67612	2.23607	3.42443	2.33915	2.57259	3.56647	2.9582	3.92675	2.40332	3.02823	4.08056	4.39745	6.24317	7.05049	6.34429	7.13137	6.30803	6.0997
ENSG00000006118	TMEM132A	ENST00000537065,ENST00000544065,ENST00000453848,ENST00000005286,ENST00000543732,ENST00000540276,ENST00000537110,ENST00000534983,ENST00000544098,ENST00000536409,ENST00000536928,ENST00000538090,ENST00000540112,ENST00000535480	processed_transcript,protein_coding,retained_intron	protein_coding	transmembrane protein 132A [Source:HGNC Symbol;Acc:HGNC:31092]	58.71	11	60924463	60937159	12696	3.25027	1.73462e-20	3.30125	2.59118e-23	7.99695	7.32774	6.61951	7.24166	8.11164	7.65097	7.96861	7.32375	7.47177	7.28486	6.79793	8.14296	8.02835	7.80886	7.75933	7.74319	5.85639	4.99592	4.9433	4.66347	4.91041	4.85609
ENSG00000204767	INSYN2B	ENST00000377365,ENST00000523970	protein_coding,processed_transcript	protein_coding	inhibitory synaptic factor family member 2B [Source:HGNC Symbol;Acc:HGNC:37271]	43.5	5	169861303	169980495	119192	3.27372	2.5522e-19	3.13565	9.15866e-20	9.5289	8.9199	8.45197	9.34812	9.66496	9.01353	9.01565	9.41774	9.12242	8.12256	8.87269	9.12453	9.17532	9.2839	9.09459	8.93597	7.37715	6.68997	4.92217	6.70012	6.4464	5.94881
ENSG00000177494	ZBED2	ENST00000317012	protein_coding	protein_coding	zinc finger BED-type containing 2 [Source:HGNC Symbol;Acc:HGNC:20710]	47.49	3	111592900	111595346	2446	4.19749	6.30885e-19	4.09578	7.98521e-20	7.62626	6.8587	6.56839	7.19972	7.22559	7.74277	7.36756	7.60546	7.30576	6.75933	6.91922	6.58567	7.4943	7.51849	7.39026	6.89002	5.13311	2.53556	2.55777	4.23175	4.43922	3.96405
ENSG00000110042	DTX4	ENST00000532982,ENST00000227451,ENST00000531902,ENST00000527475	protein_coding,processed_transcript,retained_intron	protein_coding	deltex E3 ubiquitin ligase 4 [Source:HGNC Symbol;Acc:HGNC:29151]	47.6	11	59171430	59208588	37158	2.52969	1.49369e-18	2.04173	1.70259e-13	8.60884	8.11911	7.95921	8.03187	8.6883	8.81687	7.84387	8.296	8.74038	7.98091	7.89492	7.30611	8.20014	8.39946	8.33406	8.03778	6.84072	6.42634	5.6398	6.00594	6.48541	6.83313
ENSG00000177272	KCNA3	ENST00000369769	protein_coding	protein_coding	potassium voltage-gated channel subfamily A member 3 [Source:HGNC Symbol;Acc:HGNC:6221]	56.91	1	110672465	110674940	2475	3.75967	3.02307e-18	3.94315	1.00707e-21	6.60316	5.60541	5.73644	6.15325	5.88043	6.029	5.99043	6.55211	6.6177	5.5105	5.63554	6.21456	6.88388	6.77914	5.86082	6.11151	3.96284	2.75698	3.14492	3.16475	3.79711	3.74698
ENSG00000243137	PSG4	ENST00000405312,ENST00000490769,ENST00000244295,ENST00000597374,ENST00000597349,ENST00000596907,ENST00000599391,ENST00000601041,ENST00000599746,ENST00000595949,ENST00000599371,ENST00000495316,ENST00000596199,ENST00000451895,ENST00000600572,ENST00000597912,ENST00000433626	protein_coding,retained_intron,nonsense_mediated_decay	protein_coding	pregnancy specific beta-1-glycoprotein 4 [Source:HGNC Symbol;Acc:HGNC:9521]	47.18	19	43192702	43207299	14597	-4.18075	3.41628e-18	-4.03133	4.59404e-20	2.27043	3.36713	3.33093	3.36391	3.41745	2.63002	3.20148	3.31212	2.54214	3.86885	3.3838	2.60728	2.81172	3.00076	3.00003	4.12278	6.36676	5.69045	6.42969	6.79258	4.99002	6.80836
ENSG00000231389	HLA-DPA1	ENST00000419277,ENST00000479107,ENST00000437811,ENST00000453337,ENST00000476642,ENST00000463066,ENST00000417724	protein_coding,retained_intron,processed_transcript	protein_coding	major histocompatibility complex, class II, DP alpha 1 [Source:HGNC Symbol;Acc:HGNC:4938]	42.77	6	33064569	33080775	16206	3.21611	6.51248e-18	3.06284	3.55811e-18	11.9109	10.6023	10.5477	11.3651	11.7038	11.0179	11.0998	11.7069	11.0298	10.2711	10.8619	11.694	10.7754	11.0537	10.6771	11.0256	9.58208	8.58365	8.08923	8.70593	7.78274	8.05202
ENSG00000149743	TRPT1	ENST00000394547,ENST00000546133,ENST00000536158,ENST00000539436,ENST00000544286,ENST00000537907,ENST00000541928,ENST00000317459,ENST00000546089,ENST00000539595,ENST00000536234,ENST00000545812,ENST00000542040,ENST00000540472,ENST00000541278,ENST00000394546	protein_coding,retained_intron,processed_transcript	protein_coding	tRNA phosphotransferase 1 [Source:HGNC Symbol;Acc:HGNC:20316]	60.14	11	64223799	64226254	2455	3.509	8.84311e-18	3.44378	1.35204e-18	6.48603	6.15596	5.41611	6.12231	6.52456	6.05511	5.86512	6.4228	6.33007	4.97238	5.94657	6.57582	6.34732	6.43469	5.75606	5.85627	3.96938	4.11938	3.43297	3.17596	2.91812	3.9458
ENSG00000170848	PSG6	ENST00000187910,ENST00000402603,ENST00000599753,ENST00000292125,ENST00000595062,ENST00000594375,ENST00000402456,ENST00000484292,ENST00000601833	protein_coding,nonsense_mediated_decay,retained_intron	protein_coding	pregnancy specific beta-1-glycoprotein 6 [Source:HGNC Symbol;Acc:HGNC:9523]	45.55	19	42902079	42919563	17484	-4.83327	1.02728e-17	-4.84788	1.06986e-20	2.55687	3.96561	2.95795	2.19653	2.51253	2.81757	3.39093	1.46166	1.64407	2.61906	3.27885	2.94046	1.51214	2.54882	2.87801	2.71898	5.98536	6.69676	5.44516	7.0235	6.46053	6.65758
ENSG00000165507	DEPP1	ENST00000496638,ENST00000298295,ENST00000448778	processed_transcript,protein_coding	protein_coding	DEPP1 autophagy regulator [Source:HGNC Symbol;Acc:HGNC:23355]	57.21	10	44970981	44978809	7828	3.32621	8.08113e-17	3.225	1.01796e-17	10.8807	10.0118	8.61918	10.4198	10.7917	10.5841	10.085	9.9543	10.1436	8.84709	9.54877	10.9578	10.9595	10.4891	10.2211	10.3151	7.78395	7.45658	7.01887	7.31334	8.20084	7.93342
ENSG00000165682	CLEC1B	ENST00000398937,ENST00000428126,ENST00000298527,ENST00000348658	protein_coding	protein_coding	C-type lectin domain family 1 member B [Source:HGNC Symbol;Acc:HGNC:24356]	37.27	12	9985642	10013424	27782	3.38778	1.63143e-16	3.51622	1.17976e-19	7.21353	6.24587	7.1771	7.11071	7.91821	6.77959	6.92688	7.92972	7.35679	6.51008	7.01864	7.25673	6.85517	7.27314	5.81619	7.79776	4.46896	4.35295	4.2459	5.08982	4.05525	4.83297
ENSG00000188452	CERKL	ENST00000410087,ENST00000409440,ENST00000374969,ENST00000452174,ENST00000339098,ENST00000374970,ENST00000374967,ENST00000494398,ENST00000421817,ENST00000479558,ENST00000466715,ENST00000460319,ENST00000476070,ENST00000497337	protein_coding,nonsense_mediated_decay,retained_intron,processed_transcript	protein_coding	ceramide kinase like [Source:HGNC Symbol;Acc:HGNC:21699]	37.01	2	181536672	181680665	143993	3.10901	3.50232e-16	3.033	2.98508e-17	9.56707	8.39454	8.80032	9.63385	9.57375	9.12713	9.16348	10.0751	9.0361	8.19493	9.14834	8.17953	8.528	9.26049	8.96937	8.99804	7.50475	6.88344	6.25002	6.38253	6.21283	6.24296
ENSG00000141551	CSNK1D	ENST00000584672,ENST00000398519,ENST00000314028,ENST00000581241,ENST00000584377,ENST00000577578,ENST00000392334,ENST00000578501,ENST00000581737,ENST00000580784,ENST00000269361,ENST00000584913,ENST00000403276,ENST00000580565,ENST00000581108,ENST00000582844,ENST00000578904,ENST00000580446,ENST00000581660,ENST00000578194,ENST00000579316,ENST00000584472,ENST00000580061,ENST00000585026,ENST00000579308…	nonsense_mediated_decay,protein_coding,retained_intron,processed_transcript	protein_coding	casein kinase 1 delta [Source:HGNC Symbol;Acc:HGNC:2452]	55.31	17	82239023	82273731	34708	4.03894	4.05504e-16	3.59898	2.69588e-14	8.53409	8.03218	6.48446	8.76933	8.20865	8.76861	7.43577	7.67806	8.40278	7.15184	7.11304	9.0851	8.53519	7.6845	8.02228	8.03574	4.40253	4.41024	4.57599	4.59908	6.4294	5.10728
ENSG00000160439	RDH13	ENST00000592423,ENST00000586331,ENST00000591960,ENST00000591868,ENST00000415061,ENST00000291892,ENST00000396247,ENST00000592573,ENST00000587721,ENST00000589605,ENST00000589305,ENST00000586945,ENST00000587026,ENST00000591603,ENST00000588306,ENST00000591023,ENST00000589197,ENST00000590349,ENST00000587373,ENST00000593134,ENST00000587046,ENST00000588941,ENST00000610356	processed_transcript,nonsense_mediated_decay,protein_coding	protein_coding	retinol dehydrogenase 13 [Source:HGNC Symbol;Acc:HGNC:19978]	52.13	19	55039108	55071291	32183	2.94121	5.56666e-16	2.93957	1.33204e-17	6.59883	6.66621	6.5788	6.00746	6.34285	6.87871	6.13496	6.69302	7.04123	6.90312	6.27935	6.73813	6.64877	6.84447	7.10949	6.78883	5.26545	4.39605	4.86929	3.62386	3.96793	3.69695
ENSG00000106244	PDAP1	ENST00000496335,ENST00000350498,ENST00000426447,ENST00000488214,ENST00000626285	processed_transcript,protein_coding,nonsense_mediated_decay,retained_intron	protein_coding	PDGFA associated protein 1 [Source:HGNC Symbol;Acc:HGNC:14634]	53.84	7	99392048	99408597	16549	2.38759	6.02897e-16	2.3729	1.27492e-17	9.74709	9.29297	8.13251	9.1567	9.47342	9.26401	9.66711	9.13526	9.3971	8.85652	8.8359	9.77862	9.70953	9.49343	9.48114	8.86798	7.7461	7.12778	7.16322	7.09336	7.74351	7.39344
ENSG00000163171	CDC42EP3	ENST00000295324,ENST00000457889,ENST00000453555,ENST00000422687,ENST00000494083,ENST00000611976	protein_coding,retained_intron	protein_coding	CDC42 effector protein 3 [Source:HGNC Symbol;Acc:HGNC:16943]	41.38	2	37641882	37738468	96586	2.87829	1.56334e-15	3.18089	4.35597e-21	8.62436	7.84355	7.7676	8.47426	8.69047	7.80091	8.84614	8.79294	7.4568	7.15491	8.42287	7.57028	8.3575	8.84246	8.28101	7.75842	6.19278	5.4372	5.47088	6.22897	5.57125	5.96051
ENSG00000173821	RNF213	ENST00000508628,ENST00000582970,ENST00000319921,ENST00000559070,ENST00000573548,ENST00000574060,ENST00000571908,ENST00000558116,ENST00000560694,ENST00000558488,ENST00000559603,ENST00000411702,ENST00000573038,ENST00000559864,ENST00000574909,ENST00000572622,ENST00000427003,ENST00000570776,ENST00000560083,ENST00000573919	protein_coding,retained_intron,processed_transcript	protein_coding	ring finger protein 213 [Source:HGNC Symbol;Acc:HGNC:14539]	49.93	17	80260866	80398786	137920	-1.56049	2.02363e-15	-1.41238	2.53272e-14	7.37339	8.18145	8.111	7.57108	7.80518	7.86443	7.80415	7.8704	7.96674	8.27071	7.97694	8.27793	8.01044	7.90682	8.1732	7.94616	8.78568	9.20949	9.16786	9.24935	9.28361	9.30324
ENSG00000126001	CEP250	ENST00000446710,ENST00000420564,ENST00000476146,ENST00000397527,ENST00000461386,ENST00000397524,ENST00000425934,ENST00000465987,ENST00000474829,ENST00000425096,ENST00000487467,ENST00000425525,ENST00000422671,ENST00000621352	protein_coding,processed_transcript,nonsense_mediated_decay,retained_intron	protein_coding	centrosomal protein 250 [Source:HGNC Symbol;Acc:HGNC:1859]	47.9	20	35455164	35519280	64116	2.84516	3.23314e-15	3.17318	6.26308e-21	6.80846	6.7196	6.53721	6.93558	7.19492	6.93811	7.65351	7.38688	7.07564	6.62574	7.19783	6.38713	7.50568	7.19801	7.35111	6.7997	5.59557	4.59154	3.91168	3.93338	4.54541	5.01769
ENSG00000243130	PSG11	ENST00000403486,ENST00000320078,ENST00000593983,ENST00000593994,ENST00000306322,ENST00000599976,ENST00000594655,ENST00000595138,ENST00000598133,ENST00000595312,ENST00000597093,ENST00000488205,ENST00000599245	protein_coding,nonsense_mediated_decay,retained_intron,processed_transcript	protein_coding	pregnancy specific beta-1-glycoprotein 11 [Source:HGNC Symbol;Acc:HGNC:9516]	43.2	19	43007656	43026474	18818	-5.4645	3.23314e-15	-4.94317	1.23747e-16	1.09559	2.73327	2.35395	1.15381	2.2474	1.76687	1.88869	1.12501	1.28048	1.87488	1.75926	2.65905	1.16783	2.28222	1.09035	3.07056	5.38438	5.96814	5.28105	5.8723	4.68187	5.96156
ENSG00000154814	OXNAD1	ENST00000285083,ENST00000605932,ENST00000442255,ENST00000435829,ENST00000486267,ENST00000452581,ENST00000606098,ENST00000607329,ENST00000627468	protein_coding,nonsense_mediated_decay,retained_intron,processed_transcript	protein_coding	oxidoreductase NAD binding domain containing 1 [Source:HGNC Symbol;Acc:HGNC:25128]	42.08	3	16265160	16350299	85139	2.02146	3.51066e-15	1.77406	4.54835e-13	9.04861	8.39872	8.47365	8.49797	8.72599	8.993	8.20355	8.84948	9.05252	8.14613	8.72629	8.16709	8.37443	8.52945	8.75978	8.52994	7.49255	7.14529	6.61961	7.10365	7.42534	6.5309
ENSG00000173868	PHOSPHO1	ENST00000310544,ENST00000514112,ENST00000511066,ENST00000574638,ENST00000512250,ENST00000503902,ENST00000413580	protein_coding	protein_coding	phosphoethanolamine/phosphocholine phosphatase 1 [Source:HGNC Symbol;Acc:HGNC:16815]	56.65	17	49223362	49230766	7404	2.68716	4.23482e-15	2.74136	1.8974e-17	7.19595	7.30621	6.6547	7.93513	7.43223	7.31122	7.35633	7.32307	7.75742	6.78432	7.17289	7.33211	7.90405	7.25437	7.76691	8.01742	5.99311	5.06418	4.50752	5.19719	5.00067	5.70948
ENSG00000204941	PSG5	ENST00000366175,ENST00000407356,ENST00000407568,ENST00000599812,ENST00000342951,ENST00000401942,ENST00000599214,ENST00000404580,ENST00000600817,ENST00000489220,ENST00000401992	protein_coding,retained_intron,processed_transcript	protein_coding	pregnancy specific beta-1-glycoprotein 5 [Source:HGNC Symbol;Acc:HGNC:9522]	43.15	19	43166256	43186536	20280	-6.32243	4.26167e-15	-4.83841	8.56135e-15	2.25584	1.8638	1.83488	1.08511	0.995616	0.981983	3.2289	1.81984	2.04343	1.06305	1.71313	2.10695	1.09981	1.01865	2.59308	1.91697	5.2655	5.0345	5.18008	6.36863	5.42961	6.20082
ENSG00000168904	LRRC28	ENST00000558879,ENST00000301981,ENST00000559399,ENST00000560213,ENST00000559433,ENST00000558471,ENST00000561253,ENST00000558500,ENST00000447360,ENST00000558172,ENST00000561276,ENST00000331450,ENST00000558861,ENST00000558771,ENST00000558248,ENST00000558890,ENST00000559819,ENST00000559774,ENST00000558911,ENST00000560483,ENST00000560236,ENST00000561431	protein_coding,processed_transcript,retained_intron,nonsense_mediated_decay	protein_coding	leucine rich repeat containing 28 [Source:HGNC Symbol;Acc:HGNC:28355]	38.12	15	99251362	99390729	139367	4.86332	6.54469e-15	5.69118	2.6187e-22	7.03412	6.12807	6.70515	5.22356	8.07671	7.86801	8.51525	7.21273	5.48481	5.6015	6.36483	7.6729	8.28787	8.17728	7.03705	7.13406	3.24156	2.89449	4.13052	3.29794	3.05155	3.87872
ENSG00000054965	FAM168A	ENST00000064778,ENST00000450446,ENST00000356467,ENST00000632101,ENST00000432223	protein_coding,processed_transcript,retained_intron	protein_coding	family with sequence similarity 168 member A [Source:HGNC Symbol;Acc:HGNC:28999]	41.55	11	73400487	73598189	197702	2.18036	9.63401e-15	2.47177	4.24962e-21	9.92913	9.44591	8.82055	9.59045	10.0665	10.0059	9.93728	10.2701	9.8828	9.02117	9.6632	10.3041	10.2172	10.2468	9.81219	10.0819	8.41805	8.05084	7.90857	7.78672	8.0082	7.57431
ENSG00000108375	RNF43	ENST00000407977,ENST00000583753,ENST00000584437,ENST00000577716,ENST00000577625,ENST00000581868,ENST00000582293,ENST00000580014	protein_coding,retained_intron,processed_transcript	protein_coding	ring finger protein 43 [Source:HGNC Symbol;Acc:HGNC:18505]	43.09	17	58352500	58417595	65095	3.15792	1.21025e-14	3.16741	2.18177e-16	8.22558	7.28842	6.97895	7.94271	7.35985	8.3241	7.92546	8.40011	7.88186	7.88681	7.80324	6.2341	8.03994	7.99697	8.79488	7.22172	5.96151	5.51637	5.08146	4.71928	5.15902	5.66341
ENSG00000214872	SMTNL1	ENST00000527972,ENST00000399154	protein_coding	protein_coding	smoothelin like 1 [Source:HGNC Symbol;Acc:HGNC:32394]	53.84	11	57542641	57550274	7633	2.91733	1.90561e-14	2.69472	1.11353e-13	6.97922	7.47888	6.34534	6.76596	7.0605	7.37456	6.97873	7.56054	7.40048	8.13493	6.52129	6.4391	7.85099	7.47348	7.38216	7.3614	5.73686	5.01391	4.88021	5.07197	5.29008	4.26048
ENSG00000122783	CYREN	ENST00000459937,ENST00000464070,ENST00000424142,ENST00000393114,ENST00000430372,ENST00000481410,ENST00000483029,ENST00000472428,ENST00000477820,ENST00000488161,ENST00000487774,ENST00000486115,ENST00000620897,ENST00000617987	processed_transcript,protein_coding,retained_intron	protein_coding	cell cycle regulator of NHEJ [Source:HGNC Symbol;Acc:HGNC:22432]	40.03	7	135092363	135170795	78432	2.50572	3.17239e-14	2.41283	9.84724e-15	8.86324	8.95368	7.77088	8.7995	9.07373	8.85479	8.42749	8.81459	8.49794	8.25955	8.53716	9.00373	8.91555	8.91019	9.057	8.44452	7.34646	6.48979	5.26638	6.87494	7.08972	6.65426
ENSG00000101342	TLDC2	ENST00000602922,ENST00000217320,ENST00000436941	protein_coding	protein_coding	TBC/LysM-associated domain containing 2 [Source:HGNC Symbol;Acc:HGNC:16112]	50.21	20	36876121	36894235	18114	2.17536	4.19221e-14	2.1769	8.37221e-16	10.3196	9.83712	9.21704	9.81573	10.291	10.3667	10.2753	10.4988	10.1991	9.57062	9.72796	10.1217	10.1589	10.1889	10.2801	9.93039	8.89639	7.92369	7.63235	8.0064	8.73129	8.23098
ENSG00000206052	DOK6	ENST00000382713,ENST00000582172,ENST00000584435,ENST00000582992,ENST00000577609	protein_coding,processed_transcript	protein_coding	docking protein 6 [Source:HGNC Symbol;Acc:HGNC:28301]	36.19	18	69400888	69849087	448199	2.94778	1.35234e-13	2.90982	9.06577e-15	8.59435	7.75549	7.48236	8.37295	8.31697	8.09252	8.53938	9.03199	8.3854	7.35854	8.42096	6.91269	7.21108	7.79029	8.3228	8.19357	6.51532	6.11151	5.1605	5.75361	5.32315	5.67902
ENSG00000175899	A2M	ENST00000543436,ENST00000495442,ENST00000495709,ENST00000318602,ENST00000545828,ENST00000542567,ENST00000462568,ENST00000546069,ENST00000472360,ENST00000539638,ENST00000404455,ENST00000467091,ENST00000497324	processed_transcript,retained_intron,protein_coding,nonsense_mediated_decay	protein_coding	alpha-2-macroglobulin [Source:HGNC Symbol;Acc:HGNC:7]	37.18	12	9067664	9116229	48565	2.83743	2.19472e-13	2.9819	1.59085e-16	11.0287	10.1211	10.5744	11.0457	11.3006	11.0434	11.5737	11.5114	10.0372	10.5916	11.3409	9.50777	10.3827	11.0761	10.8502	10.3376	9.21282	8.17753	7.76266	7.92987	8.81871	8.53148
ENSG00000078596	ITM2A	ENST00000373298,ENST00000469541,ENST00000482194,ENST00000462038,ENST00000461357,ENST00000434584	protein_coding,processed_transcript	protein_coding	integral membrane protein 2A [Source:HGNC Symbol;Acc:HGNC:6173]	36.96	X	79360384	79367667	7283	3.82104	2.25543e-13	3.40435	1.2682e-11	6.85106	6.01985	5.84229	6.8088	6.16559	6.29561	6.01036	6.23728	4.96065	5.25298	5.94475	4.25359	5.63077	6.13794	6.47162	5.25337	3.55741	3.56478	4.09469	3.61641	3.21944	2.25372
ENSG00000198498	TMA16	ENST00000509657,ENST00000358572,ENST00000513272,ENST00000511562,ENST00000508652,ENST00000513134,ENST00000508268,ENST00000506214,ENST00000503148	protein_coding,processed_transcript,retained_intron	protein_coding	translation machinery associated 16 homolog [Source:HGNC Symbol;Acc:HGNC:25638]	36.88	4	163494442	163520539	26097	3.28913	2.34508e-13	2.59996	3.64994e-09	6.60245	5.64452	5.25616	6.41052	6.26109	6.28709	5.12495	6.12433	6.0682	5.46071	5.62221	5.30649	5.32216	5.466	5.87444	6.04252	4.75233	3.35334	3.60707	2.23148	3.7531	3.70362
ENSG00000117091	CD48	ENST00000368046,ENST00000613788,ENST00000368045	protein_coding	protein_coding	CD48 molecule [Source:HGNC Symbol;Acc:HGNC:1683]	42.19	1	160678746	160711831	33085	4.83523	2.8427e-13	5.22212	1.29691e-16	6.11853	5.51992	5.47762	5.4699	6.20103	5.3109	5.11643	5.99454	6.17308	3.05589	5.74477	5.8289	6.19804	6.54199	5.18744	6.8009	2.91734	2.92411	2.00744	2.97152	2.69019	2.07396
ENSG00000126838	PZP	ENST00000261336,ENST00000535230,ENST00000539983,ENST00000546197,ENST00000540995,ENST00000543108,ENST00000546116	protein_coding,nonsense_mediated_decay,processed_transcript	protein_coding	PZP alpha-2-macroglobulin like [Source:HGNC Symbol;Acc:HGNC:9750]	38.2	12	9148840	9208395	59555	2.84777	2.90596e-13	2.93239	1.00573e-15	10.2765	9.71529	9.70861	10.3508	10.5076	10.393	10.8561	10.791	9.37577	9.91762	10.6575	8.28354	9.6117	10.2761	10.1928	9.76577	8.3991	7.55449	7.43042	7.14039	8.12664	7.85322
ENSG00000103351	CLUAP1	ENST00000576634,ENST00000573370,ENST00000574369,ENST00000574592,ENST00000575134,ENST00000341633,ENST00000571025,ENST00000576117,ENST00000572600,ENST00000574551,ENST00000572632,ENST00000575323	protein_coding,nonsense_mediated_decay,retained_intron	protein_coding	clusterin associated protein 1 [Source:HGNC Symbol;Acc:HGNC:19009]	45.57	16	3500976	3539048	38072	4.12011	3.33631e-13	4.45364	5.65647e-17	6.93585	6.14401	6.49093	6.74921	7.16393	7.02028	7.21486	7.69318	6.96538	6.12749	6.91084	5.20734	7.39723	7.61571	7.51845	4.48702	4.06578	3.72341	3.25461	3.7762	2.50619	4.48435
ENSG00000266173	STRADA	ENST00000640870,ENST00000638708,ENST00000639835,ENST00000336174,ENST00000245865,ENST00000640999,ENST00000375840,ENST00000638702,ENST00000583085,ENST00000640979,ENST00000447001,ENST00000392950,ENST00000640086,ENST00000640679,ENST00000638276,ENST00000582026,ENST00000638888,ENST00000640827,ENST00000640397,ENST00000638698,ENST00000638193,ENST00000582137,ENST00000580039,ENST00000639521,ENST00000579340…	nonsense_mediated_decay,protein_coding,retained_intron,processed_transcript	protein_coding	STE20 related adaptor alpha [Source:HGNC Symbol;Acc:HGNC:30172]	48.88	17	63682336	63741986	59650	3.01113	4.97916e-13	3.52325	1.04176e-19	6.71633	6.93324	6.40989	7.07703	7.24799	7.02927	7.91009	7.92826	6.37164	6.88344	6.95923	5.85353	7.62801	7.34996	7.85389	6.47635	4.94555	4.47635	4.16977	5.08881	4.78302	4.00549
ENSG00000186854	TRABD2A	ENST00000335459,ENST00000479944,ENST00000496500,ENST00000495990,ENST00000409133,ENST00000460991,ENST00000436322,ENST00000474298,ENST00000489999,ENST00000409520	protein_coding,processed_transcript,retained_intron	protein_coding	TraB domain containing 2A [Source:HGNC Symbol;Acc:HGNC:27013]	45.98	2	84821650	84907008	85358	2.5238	5.19829e-13	2.4682	6.78979e-14	9.45158	7.88348	7.9032	8.82654	8.8394	8.83149	8.4689	8.57175	8.90681	8.2221	8.37017	9.80846	8.48346	9.11047	8.33152	8.59858	7.0058	6.46266	6.43766	6.96082	6.81066	6.80299
ENSG00000167995	BEST1	ENST00000378043,ENST00000534553,ENST00000529265,ENST00000533521,ENST00000524877,ENST00000524926,ENST00000449131,ENST00000526988,ENST00000652345	protein_coding,retained_intron,nonsense_mediated_decay	protein_coding	bestrophin 1 [Source:HGNC Symbol;Acc:HGNC:12703]	52.07	11	61950063	61965515	15452	2.78037	5.32143e-13	2.94628	2.53323e-16	14.7121	14.1584	12.9635	14.2543	14.4366	14.7435	14.5201	13.8943	14.4957	13.2767	13.4833	15.4215	14.9836	14.92	14.4011	14.2357	12.1473	11.8808	11.67	11.8022	12.6634	12.1723
ENSG00000100307	CBX7	ENST00000475962,ENST00000216133,ENST00000401405,ENST00000490741,ENST00000434260,ENST00000477827,ENST00000482294	processed_transcript,protein_coding,retained_intron	protein_coding	chromobox 7 [Source:HGNC Symbol;Acc:HGNC:1557]	54.25	22	39120167	39152680	32513	3.49474	6.79963e-13	3.86426	1.75485e-17	7.31029	6.82489	6.12489	6.75579	7.42868	8.07446	7.66384	7.70929	6.96122	7.95745	7.03328	7.08062	8.36272	7.8299	8.79135	7.04561	5.08384	5.16357	3.17557	4.59706	4.73394	4.89596
ENSG00000163565	IFI16	ENST00000566111,ENST00000426592,ENST00000447473,ENST00000368131,ENST00000368132,ENST00000493884,ENST00000483916,ENST00000295809,ENST00000359709,ENST00000448393,ENST00000567661,ENST00000474473,ENST00000562225,ENST00000340979	protein_coding,retained_intron	protein_coding	interferon gamma inducible protein 16 [Source:HGNC Symbol;Acc:HGNC:5395]	38.34	1	158999968	159055155	55187	3.19369	7.3294e-13	2.73847	2.6911e-10	6.37569	5.85667	5.5888	5.7452	6.39556	5.38252	5.28517	5.9821	5.4364	4.61767	5.60202	4.89141	5.01147	5.72048	5.10977	5.52813	3.86957	4.1461	3.05216	3.07127	3.46956	3.42258
ENSG00000175634	RPS6KB2	ENST00000530623,ENST00000556575,ENST00000524934,ENST00000524814,ENST00000420069,ENST00000312629,ENST00000528964,ENST00000525088,ENST00000525996,ENST00000525726,ENST00000526268,ENST00000531765	retained_intron,nonsense_mediated_decay,protein_coding,processed_transcript	protein_coding	ribosomal protein S6 kinase B2 [Source:HGNC Symbol;Acc:HGNC:10437]	58.79	11	67428460	67435401	6941	3.23475	8.2029e-13	2.93146	1.37722e-11	6.86368	6.24622	5.79781	6.80738	6.58538	6.08906	6.79962	6.25042	6.70206	6.19746	6.18163	5.16313	6.72422	5.78122	7.11605	5.29835	4.03529	4.04302	4.07438	3.52513	3.36611	5.01705
ENSG00000177732	SOX12	ENST00000342665	protein_coding	protein_coding	SRY-box transcription factor 12 [Source:HGNC Symbol;Acc:HGNC:11198]	61.99	20	325595	330224	4629	-2.14533	8.99403e-13	-0.730091	0.0240905	4.53263	4.64672	5.26002	4.93212	4.76655	5.1611	6.17639	6.06347	4.32627	5.3157	5.74018	5.70438	6.32933	5.82379	5.92614	5.88188	5.96041	6.34701	6.40496	6.74818	6.49599	6.8085
ENSG00000186174	BCL9L	ENST00000334801,ENST00000526143,ENST00000530293,ENST00000527266,ENST00000532899	protein_coding,processed_transcript	protein_coding	BCL9 like [Source:HGNC Symbol;Acc:HGNC:23688]	59.25	11	118893875	118925608	31733	4.60952	3.30242e-12	4.28035	1.41738e-11	7.23658	5.07378	4.49322	6.92347	7.2096	6.07956	6.95604	5.89556	7.00462	4.2369	6.6294	5.17524	6.5637	6.87514	7.02653	4.99401	2.68296	3.76857	2.18045	3.39642	3.52101	3.70617
ENSG00000204852	TCTN1	ENST00000550703,ENST00000551590,ENST00000552318,ENST00000498072,ENST00000490514,ENST00000397656,ENST00000495659,ENST00000481720,ENST00000397655,ENST00000546643,ENST00000471804,ENST00000478122,ENST00000547868,ENST00000397659,ENST00000464809,ENST00000480648,ENST00000552762,ENST00000551555,ENST00000482281,ENST00000463313,ENST00000547461,ENST00000549123,ENST00000552038,ENST00000460357,ENST00000485445…	protein_coding,nonsense_mediated_decay,retained_intron,processed_transcript	protein_coding	tectonic family member 1 [Source:HGNC Symbol;Acc:HGNC:26113]	44.42	12	110614027	110649430	35403	3.2824	3.49436e-12	3.3477	4.20059e-14	8.78577	6.5952	6.79651	7.39519	8.70635	7.81757	7.81756	7.8028	7.79512	6.16837	6.97235	8.39362	8.09275	8.83863	7.65177	8.08954	5.74585	5.50536	4.89119	5.38517	5.1467	5.17782
ENSG00000160325	CACFD1	ENST00000291722,ENST00000474734,ENST00000316948,ENST00000489519,ENST00000444798,ENST00000542192,ENST00000540581	protein_coding,processed_transcript	protein_coding	calcium channel flower domain containing 1 [Source:HGNC Symbol;Acc:HGNC:1365]	58.04	9	133459965	133470848	10883	3.64665	4.70049e-12	3.45152	7.95944e-12	6.0985	6.08473	5.00505	6.09596	6.11904	6.39945	5.90859	6.07836	6.22273	5.72775	4.68364	6.17172	6.57248	5.42731	6.92541	5.04603	4.05937	2.69819	2.72292	2.74089	4.25665	3.69749
ENSG00000213246	SUPT4H1	ENST00000581166,ENST00000225504,ENST00000577396,ENST00000581204,ENST00000581540,ENST00000580947,ENST00000579289	processed_transcript,protein_coding,retained_intron,nonsense_mediated_decay	protein_coding	SPT4 homolog, DSIF elongation factor subunit [Source:HGNC Symbol;Acc:HGNC:11467]	47.01	17	58345175	58353093	7918	3.31973	5.26537e-12	3.61845	7.48124e-16	7.86536	7.62144	7.34065	7.81075	8.13457	8.3149	8.48475	8.67993	8.16723	7.83835	8.10668	6.80955	8.34716	8.64441	8.78789	7.56372	5.94508	5.95381	2.95437	4.74102	5.08843	5.68568
[truncated: 1,133 more rows]

## Sheet: Unique lncRNA UCLand NUCL 566
UCL
probes	gene_name_v99	transcript_id_v99	transcript_type_v99	gene_type_v99	description_v99	gc_v99	chr_v99	start_v99	end_v99	size_v99	UCL_healty_log2FoldChange	UCL_healty_padj	A	B	D	E	F	I	J	H1	H2	H3	H4	H5	H7
[truncated: 568 more rows]

## Sheet: Unique mRNA UCLand NUCL986 
UCL
[truncated: 989 more rows]
