# Supplementary material for: Integrated analysis of lncRNA and mRNA expression profiles in cutaneous leishmaniasis lesions caused by Leishmania tropica
Source: Front Cell Infect Microbiol. 2024 Nov 21;14:1416925. doi: 10.3389/fcimb.2024.1416925 (PMC11617529; doi:10.3389/fcimb.2024.1416925)
Supplement: Supplementary Table 4 — Significant gene ontology-biological processes and Reactome pathways in key module (turquoise). [file Table4.xlsx]

## Sheet: Reactom pathway enrichment
Pathway identifier	Pathway name		#Entities found	#Entities total	Entities ratio	Entities pValue	Entities FDR	#Reactions found	#Reactions total	Reactions ratio	Submitted entities found	Mapped entities	Found reaction identifiers
R-HSA-877300	Interferon gamma signaling	0.118644	21	177	0.0115257	6.22e-07	0.000758	17	23	0.00158818	GBP5;VCAM1;IFNG;PRKCD;HLA-B;HLA-C;GBP2;GBP4;HLA-DQA1;HLA-DQB1;HLA-E		R-HSA-9689680;R-HSA-9732753;R-HSA-9734547;R-HSA-873924;R-HSA-873927;R-HSA-1031716;R-HSA-873926;R-HSA-873921;R-HSA-9732729;R-HSA-1031713;R-HSA-873922;R-HSA-877308;R-HSA-873919;R-HSA-873918;R-HSA-9732738;R-HSA-877269;R-HSA-909552
R-HSA-1280215	Cytokine Signaling in Immune system	0.0563124	62	1101	0.0716937	2.18e-05	0.0108228	215	785	0.0542052	IL21;IFITM1;IL26;ITGB2;IL24;FPR1;IL27;NOD2;TAPBPL;PSMB7;RPS6KA2;NUP62;TNFRSF14;GBP2;GBP4;HLA-DQA1;SKP1;STAT5A;NUP214;GBP5;MAP3K3;POU2F1;VCAM1;MMP2;MX2;PRKCD;STAT3;HLA-B;HLA-C;OPRM1;MMP9;NFKB1;HLA-E;DUS2;CD40LG;IFNG;VIM;LTB;HLA-DQB1;BIRC3		R-HSA-452102;R-HSA-9732753;R-HSA-452097;R-HSA-1112602;R-HSA-452108;R-HSA-8987266;R-HSA-1112604;R-HSA-8987270;R-HSA-1671691;R-HSA-9732738;R-HSA-5668417;R-HSA-1168393;R-HSA-8982163;R-HSA-8982162;R-HSA-1112587;R-HSA-1168394;R-HSA-8982165;R-HSA-8950441;R-HSA-507937;R-HSA-1031716;R-HSA-6786124;R-HSA-1031713;R-HSA-5668454;R-HSA-451634;R-HSA-8937654;R-HSA-6786095;R-HSA-5684250;R-HSA-921155;R-HSA-5684248…
R-HSA-913531	Interferon Signaling	0.0753769	30	398	0.0259165	2.67e-05	0.0108228	25	119	0.0082171	NUP214;GBP5;IFITM1;VCAM1;MX2;PRKCD;STAT3;HLA-B;HLA-C;HLA-E;DUS2;IFNG;NUP62;GBP2;GBP4;HLA-DQA1;HLA-DQB1		R-HSA-9689680;R-HSA-9732753;R-HSA-9734547;R-HSA-873924;R-HSA-873927;R-HSA-873926;R-HSA-873921;R-HSA-873922;R-HSA-9732738;R-HSA-877269;R-HSA-1015702;R-HSA-1015699;R-HSA-1678841;R-HSA-9835443;R-HSA-1176059;R-HSA-1031716;R-HSA-9732729;R-HSA-9833723;R-HSA-1031713;R-HSA-1169406;R-HSA-9835385;R-HSA-877308;R-HSA-873919;R-HSA-873918;R-HSA-909552
R-HSA-909733	Interferon alpha/beta signaling	0.0930233	12	129	0.00840008	0.00129816	0.395939	2	25	0.00172628	IFITM1;MX2;HLA-B;HLA-C;GBP2;HLA-E		R-HSA-1015702;R-HSA-1015699
R-HSA-168256	Immune System	0.0413378	110	2661	0.173276	0.0042751	0.55403	449	1704	0.117663	ARHGAP9;CYFIP2;IL21;IFITM1;PGLYRP2;IL26;ITGB2;IL24;IL27;ORM2;ACTB;GM2A;RPS6KA2;NUP62;SKP1;HERC6;NUP214;GBP5;CD93;MMP2;PRKCD;HLA-B;TAP1;HLA-C;CYBA;OPRM1;PPP2R5C;TMC6;CNPY3;MMP9;HLA-E;DUS2;DOK1;NCR3;IFNG;TAX1BP1;PRKCQ;LTB;BIRC3;HLA-DQB1;C1QB;C1R;FPR1;PRCP;RNF6;NOD2;TAPBPL;GNS;FBXO40;PSMB7;HLA-DMB;IFI16;POLR2E;MBP;TNFRSF14;GBP2;GBP4;HLA-DQA1;STAT5A;VAT1;CTSA;MAP3K3;CD74;ATP8B4;VCAM1;POU2F1;MX2;STAT3…		R-HSA-741386;R-HSA-688136;R-HSA-688137;R-HSA-936985;R-HSA-741395;R-HSA-1168393;R-HSA-1168394;R-HSA-507937;R-HSA-741411;R-HSA-6786124;R-HSA-8863914;R-HSA-451634;R-HSA-8937654;R-HSA-6786095;R-HSA-5684250;R-HSA-6800426;R-HSA-5684248;R-HSA-976991;R-HSA-6800434;R-HSA-6786097;R-HSA-9630923;R-HSA-198746;R-HSA-6793275;R-HSA-983150;R-HSA-6784006;R-HSA-8863973;R-HSA-983148;R-HSA-983147;R-HSA-983146;R-HSA-5…
R-HSA-6785807	Interleukin-4 and Interleukin-13 signaling	0.07109	15	211	0.0137397	0.00455176	0.55403	21	47	0.00324541	VCAM1;POU2F1;MMP2;ITGB2;STAT3;VIM;OPRM1;MMP9		R-HSA-6793958;R-HSA-6788582;R-HSA-6790022;R-HSA-6789615;R-HSA-6786095;R-HSA-6788623;R-HSA-6788622;R-HSA-6790029;R-HSA-6786124;R-HSA-6790025;R-HSA-6789960;R-HSA-6790038;R-HSA-6786293;R-HSA-6788628;R-HSA-6790036;R-HSA-6786097;R-HSA-6797245;R-HSA-6788571;R-HSA-6788346;R-HSA-6790041;R-HSA-6786072
R-HSA-2892247	POU5F1 (OCT4), SOX2, NANOG activate genes related to proliferation	0.190476	4	21	0.00136746	0.00526121	0.55403	4	16	0.00110482	STAT3;TDGF1		R-HSA-2972956;R-HSA-452338;R-HSA-452515;R-HSA-2972962
R-HSA-5619507	Activation of HOX genes during differentiation	0.0862069	10	116	0.00755356	0.00537317	0.55403	33	43	0.0029692	POLR2E;HOXA2;HOXB3;HOXB2		R-HSA-5617877;R-HSA-5617492;R-HSA-5617431;R-HSA-5621010;R-HSA-5617874;R-HSA-6810159;R-HSA-6810158;R-HSA-5617887;R-HSA-5617668;R-HSA-5617479;R-HSA-5617862;R-HSA-5617859;R-HSA-5617485;R-HSA-5617484;R-HSA-5617676;R-HSA-5693644;R-HSA-5617486;R-HSA-5617672;R-HSA-5617483;R-HSA-5617867;R-HSA-5621002;R-HSA-5617866;R-HSA-5617462;R-HSA-5617650;R-HSA-5617661;R-HSA-5617471;R-HSA-5617445;R-HSA-5617452;R-HSA-5…
R-HSA-5617472	Activation of anterior HOX genes in hindbrain development during early embryogenesis	0.0862069	10	116	0.00755356	0.00537317	0.55403	33	43	0.0029692	POLR2E;HOXA2;HOXB3;HOXB2		R-HSA-5617877;R-HSA-5617492;R-HSA-5617431;R-HSA-5621010;R-HSA-5617874;R-HSA-6810159;R-HSA-6810158;R-HSA-5617887;R-HSA-5617668;R-HSA-5617479;R-HSA-5617862;R-HSA-5617859;R-HSA-5617485;R-HSA-5617484;R-HSA-5617676;R-HSA-5693644;R-HSA-5617486;R-HSA-5617672;R-HSA-5617483;R-HSA-5617867;R-HSA-5621002;R-HSA-5617866;R-HSA-5617462;R-HSA-5617650;R-HSA-5617661;R-HSA-5617471;R-HSA-5617445;R-HSA-5617452;R-HSA-5…
R-HSA-9020958	Interleukin-21 signaling	0.25	3	12	0.000781	0.00740446	0.55403	5	5	0.000345	IL21;STAT5A;STAT3		R-HSA-9006873;R-HSA-9006844;R-HSA-9005980;R-HSA-9006850;R-HSA-9006870
R-HSA-3656535	TGFBR1 LBD Mutants in Cancer	0.5	2	4	0.00026	0.00776591	0.55403	1	1	6.91e-05	FPR1;TGFBR1		R-HSA-3656382
R-HSA-6798695	Neutrophil degranulation	0.0543933	26	478	0.0311259	0.00853931	0.55403	10	10	0.000691	ARHGAP9;ITGB2;FPR1;PRCP;GNS;ORM2;PSMB7;GM2A;MBP;CTSA;VAT1;ATP8B4;CD93;PRKCD;HSPA6;HLA-B;HLA-C;CYBA;TMC6;MMP9;NFKB1;DOK1;FCGR2A;PTPRC;STING1;SELL		R-HSA-6798743;R-HSA-6799350;R-HSA-6798739;R-HSA-6800434;R-HSA-6798751;R-HSA-6798749;R-HSA-6798748;R-HSA-6798747;R-HSA-6800426;R-HSA-6798745
R-HSA-391908	Prostanoid ligand receptors	0.214286	3	14	0.000912	0.0112124	0.55403	2	9	0.000621	PTGER2;PTGDR		R-HSA-391940;R-HSA-391935
R-HSA-983170	Antigen Presentation: Folding, assembly and peptide loading of class I MHC	0.121951	5	41	0.00266979	0.0117125	0.55403	14	16	0.00110482	HLA-B;HLA-C;TAP1;TAPBPL;HLA-E		R-HSA-8951499;R-HSA-983148;R-HSA-983146;R-HSA-983145;R-HSA-983144;R-HSA-983142;R-HSA-983427;R-HSA-983426;R-HSA-983138;R-HSA-983425;R-HSA-983424;R-HSA-983422;R-HSA-983421;R-HSA-983161
R-HSA-9725371	Nuclear events stimulated by ALK signaling in cancer	0.148148	4	27	0.00175816	0.0123627	0.55403	5	9	0.000621	STAT5A;STAT3;SKP1		R-HSA-9725030;R-HSA-9701810;R-HSA-9725357;R-HSA-9725023;R-HSA-9701903
R-HSA-1236977	Endosomal/Vacuolar pathway	0.2	3	15	0.000977	0.0134677	0.55403	3	4	0.000276	HLA-B;HLA-C;HLA-E		R-HSA-1236964;R-HSA-1236954;R-HSA-1236943
R-HSA-8854691	Interleukin-20 family signaling	0.137931	4	29	0.00188839	0.0156497	0.55403	33	56	0.00386687	STAT5A;IL26;STAT3;IL24		R-HSA-8987080;R-HSA-448708;R-HSA-8987150;R-HSA-8986446;R-HSA-8987214;R-HSA-8987266;R-HSA-8987141;R-HSA-8987012;R-HSA-8987270;R-HSA-8987014;R-HSA-8987161;R-HSA-8987097;R-HSA-8987033;R-HSA-8987096;R-HSA-8986972;R-HSA-9005340;R-HSA-8987230;R-HSA-8982163;R-HSA-6784765;R-HSA-8982162;R-HSA-8982165;R-HSA-6784763;R-HSA-8987156;R-HSA-8986985;R-HSA-8987052;R-HSA-8987104;R-HSA-8987236;R-HSA-8987129;R-HSA-89…
R-HSA-452723	Transcriptional regulation of pluripotent stem cells	0.111111	5	45	0.00293026	0.0168173	0.55403	7	35	0.00241679	HHEX;STAT3;TDGF1		R-HSA-2972956;R-HSA-452338;R-HSA-452515;R-HSA-2972966;R-HSA-2895778;R-HSA-480520;R-HSA-2972962
R-HSA-5676594	TNF receptor superfamily (TNFSF) members mediating non-canonical NF-kB pathway	0.176471	3	17	0.00110699	0.0186999	0.55403	8	12	0.000829	CD40LG;LTB;BIRC3		R-HSA-5676598;R-HSA-5676596;R-HSA-5676597;R-HSA-5668789;R-HSA-5676595;R-HSA-5676593;R-HSA-5676591;R-HSA-199404
R-HSA-5668541	TNFR2 non-canonical NF-kB pathway	0.0769231	8	104	0.00677216	0.0221741	0.55403	20	44	0.00303825	PSMB7;CD40LG;TNFRSF14;TAPBPL;LTB;SKP1;BIRC3		R-HSA-5676598;R-HSA-5668534;R-HSA-5676596;R-HSA-5676597;R-HSA-5668789;R-HSA-5676595;R-HSA-5607731;R-HSA-5676593;R-HSA-5668414;R-HSA-5668543;R-HSA-199404;R-HSA-5668454;R-HSA-5669024;R-HSA-5668417;R-HSA-5668481;R-HSA-5607725;R-HSA-5676591;R-HSA-5668520;R-HSA-5607723;R-HSA-5669097
R-HSA-3656534	Loss of Function of TGFBR1 in Cancer	0.285714	2	7	0.000456	0.022311	0.55403	2	2	0.000138	FPR1;TGFBR1		R-HSA-3656382;R-HSA-3656523
R-HSA-389948	PD-1 signaling	0.121212	4	33	0.00214886	0.023749	0.55403	5	5	0.000345	PDCD1;HLA-DQA1;HLA-DQB1		R-HSA-389762;R-HSA-388828;R-HSA-389759;R-HSA-389758;R-HSA-9679421
R-HSA-202427	Phosphorylation of CD3 and TCR zeta chains	0.121212	4	33	0.00214886	0.023749	0.55403	5	7	0.000483	PTPRC;HLA-DQA1;HLA-DQB1		R-HSA-202291;R-HSA-202214;R-HSA-202165;R-HSA-202233;R-HSA-8852200
R-HSA-446353	Cell-extracellular matrix interactions	0.157895	3	19	0.00123722	0.0249055	0.55403	2	10	0.000691	TESK1;ACTB		R-HSA-446372;R-HSA-430347
R-HSA-449147	Signaling by Interleukins	0.0471125	31	658	0.0428469	0.0274026	0.55403	145	505	0.0348709	STAT5A;IL21;MAP3K3;VCAM1;POU2F1;IL26;MMP2;ITGB2;STAT3;IL24;FPR1;IL27;OPRM1;NOD2;MMP9;NFKB1;PSMB7;IFNG;RPS6KA2;VIM;SKP1		R-HSA-452102;R-HSA-452097;R-HSA-1112602;R-HSA-452108;R-HSA-8987266;R-HSA-1112604;R-HSA-8987012;R-HSA-8985988;R-HSA-8987270;R-HSA-8987014;R-HSA-8987033;R-HSA-9005980;R-HSA-8982163;R-HSA-8865693;R-HSA-8950674;R-HSA-8982162;R-HSA-1112587;R-HSA-8982165;R-HSA-8950441;R-HSA-6784323;R-HSA-8952749;R-HSA-8987052;R-HSA-507937;R-HSA-450337;R-HSA-879909;R-HSA-6786124;R-HSA-450346;R-HSA-6789960;R-HSA-451634;R…
R-HSA-5635851	GLI proteins bind promoters of Hh responsive genes to promote transcription	0.25	2	8	0.000521	0.0285301	0.55403	4	4	0.000276	GLI1		R-HSA-5635846;R-HSA-5635853;R-HSA-5635848;R-HSA-5635850
R-HSA-5340588	Signaling by RNF43 mutants	0.25	2	8	0.000521	0.0285301	0.55403	1	1	6.91e-05	RNF43;FZD4		R-HSA-5340587
R-HSA-202424	Downstream TCR signaling	0.0714286	8	112	0.00729309	0.0322673	0.55403	8	24	0.00165723	PSMB7;PRKCQ;HLA-DQA1;NFKB1;HLA-DQB1;SKP1		R-HSA-202307;R-HSA-5607728;R-HSA-202437;R-HSA-2730894;R-HSA-5607724;R-HSA-202328;R-HSA-202222;R-HSA-202541
R-HSA-202403	TCR signaling	0.0666667	9	135	0.00879078	0.0349299	0.55403	20	52	0.00359066	PSMB7;PTPRC;PRKCQ;HLA-DQA1;NFKB1;HLA-DQB1;SKP1		R-HSA-202307;R-HSA-5607728;R-HSA-202214;R-HSA-202245;R-HSA-202437;R-HSA-2730894;R-HSA-202248;R-HSA-202216;R-HSA-202344;R-HSA-202222;R-HSA-202541;R-HSA-8852200;R-HSA-202291;R-HSA-8855381;R-HSA-202165;R-HSA-5607724;R-HSA-202233;R-HSA-202168;R-HSA-202328;R-HSA-202174
R-HSA-3656244	Defective B4GALT1 causes B4GALT1-CDG (CDG-2d)	0.222222	2	9	0.000586	0.0353537	0.55403	3	3	0.000207	ACAN;PRELP		R-HSA-3656230;R-HSA-9035949;R-HSA-9035950
R-HSA-3656225	Defective CHST6 causes MCDC1	0.222222	2	9	0.000586	0.0353537	0.55403	1	1	6.91e-05	ACAN;PRELP		R-HSA-3656269
R-HSA-3656243	Defective ST3GAL3 causes MCT12 and EIEE15	0.222222	2	9	0.000586	0.0353537	0.55403	1	1	6.91e-05	ACAN;PRELP		R-HSA-3656258
R-HSA-3304351	Signaling by TGF-beta Receptor Complex in Cancer	0.222222	2	9	0.000586	0.0353537	0.55403	4	7	0.000483	FPR1;TGFBR1		R-HSA-3645780;R-HSA-3304394;R-HSA-3656382;R-HSA-3656523
R-HSA-167242	Abortive elongation of HIV-1 transcript in the absence of Tat	0.125	3	24	0.00156281	0.0446528	0.55403	2	2	0.000138	POLR2E;NELFCD;NELFE		R-HSA-167147;R-HSA-167087
R-HSA-2022857	Keratan sulfate degradation	0.125	3	24	0.00156281	0.0446528	0.55403	3	7	0.000483	ACAN;PRELP;GNS		R-HSA-2046239;R-HSA-1638032;R-HSA-1793217
R-HSA-391903	Eicosanoid ligand-binding receptors	0.12	3	25	0.00162792	0.0493091	0.55403	2	15	0.00103577	PTGER2;PTGDR		R-HSA-391940;R-HSA-391935

## Sheet: GO_BiologicalProcess
shared name	Term	Term PValue	Term PValue Corrected with Bonferroni step down	UNIQUE_ID	% Associated Genes	All Associated Genes	Associated Genes Found	CEREBRAL_DOWNSTRAM_INFO	CEREBRAL_DOWNSTRAM_INFO_ALL	CEREBRAL_LOCALIZATION_INFO	CEREBRAL_LOCALIZATION_INFO_ALL	Cluster	Common Genes	ENSEMBL_GENE_ID	GeneType	GOGroups	GOLevels	Group PValue	Group PValue Corrected with Bonferroni step down	ID	Input Gene ID	Nr. Genes	Ontology Source	OverViewTerm
regulation of immune response	regulation of immune response	3.08482e-05	0.0107043	GO:0050776	4.20513	[A2M, ABL1, ACOD1, ADA, ADAM8, ADAR, ADCY7, ADGRE2, ADORA2B, AGER, AHR, AIM2, AKIRIN2, AKR1C1, ALOX15, ALPK1, AMBP, ANKRD17, ANXA1, AP1G1, AP3B1, APLF, APLP2, APOE, APPL1, APPL2, ARG1, ARG2, ARHGEF7, ARID5A, ARRB2, ATAD5, ATG12, ATG5, B2M, BAG6, BANF1, BANK1, BATF, BAX, BCAR1, BCL10, BCL2, BCL6, BCR, BIRC2, BIRC3, BLK, BLNK, BMX, BPIFB1, BRAF, BTK, BTLA, BTN1A1, BTN2A1, BTN2A2, BTN2A3P, BTN3A1, B…	[A2M, BIRC3, C1QB, C1QC, C1R, CD48, CD74, CLSTN1, COL3A1, CYBA, DUSP22, ESR1, FCGR2A, FPR1, GBP5, HLA-B, HLA-DMB, HLA-DQB1, HLA-E, IFI16, IFNG, IL21, IL27, INSL6, ITGB2, NCR3, NFKBIL1, NLRP6, NOD2, PARP9, PDCD1, PGLYRP2, PRKCD, PRKCQ, PTPRC, RFTN1, SARM1, SLAMF1, STING1, TAPBPL, TNFRSF14]									[Group0]	[3, 4]	{Group0=3.0848188299506074E-5}	{Group0=1.233927531980243E-4}	GO:0050776		41	GO_BiologicalProcess-EBI-UniProt-GOA-ACAP-ARAP_25.05.2022_00h00	TRUE
leukocyte activation involved in immune response	leukocyte activation involved in immune response	0.000146316	0.0494549	GO:0002366	5.73248	[ABL1, ADA, ADGRE2, ADORA2B, AICDA, ANXA1, ANXA3, AP1G1, APBB1IP, APLF, ARTN, ATAD5, ATP7A, BATF, BCL3, BCL6, BCR, BLK, BTK, C12orf4, C17orf99, CBL, CCL19, CCL3, CCR2, CCR6, CD177, CD180, CD19, CD1C, CD244, CD28, CD300A, CD40, CD40LG, CD46, CD74, CD80, CD81, CD84, CD86, CDH17, CEACAM1, CHGA, CLCF1, CLEC4D, CLEC4E, CLNK, CLSTN1, CORO1A, CPLX2, CR1, CRACR2A, CX3CR1, DEAF1, DLL1, DNASE1, DNASE1L3, D…	[CD244, CD40LG, CD74, CLSTN1, HLA-DMB, IFNG, IL21, IL27, INSL6, ITGB2, ITM2A, LGALS1, LY9, PGLYRP2, PTGDR, PTPRC, SLAMF1, STAT3]									[Group1]	[3, 4]	{Group1=1.4631615268636186E-4}	{Group1=1.4631615268636186E-4}	GO:0002366		18	GO_BiologicalProcess-EBI-UniProt-GOA-ACAP-ARAP_25.05.2022_00h00	TRUE
inflammatory response	inflammatory response	3.51636e-08	1.23776e-05	GO:0006954	5.1963	[A2M, ABCC1, ABCD1, ABCD2, ABCF1, ABHD12, ABI3BP, ACE, ACE2, ACER3, ACKR1, ACKR2, ACOD1, ACP5, ACVR1, ADA, ADAM8, ADAMTS12, ADCY1, ADCY7, ADCY8, ADGRE2, ADGRE5, ADIPOQ, ADM, ADORA1, ADORA2A, ADORA2B, ADORA3, ADRA2A, AFAP1L2, AGER, AGT, AGTR1, AGTR2, AGXT, AHCY, AHSG, AIF1, AIM2, AIMP1, AKNA, AKT1, ALOX15, ALOX5, ALOX5AP, AMH, ANKRD42, ANO6, ANXA1, AOAH, AOC3, AP3B1, APCS, APLP2, APOA1, APOA2, APO…	[A2M, APOL2, APOL3, BIRC3, CCR3, CD40LG, CD6, CLSTN1, CYBA, ESR1, F2R, FPR1, GBP5, HLA-E, IFI16, IFNG, IGFBP4, IL21, IL27, ITGB2, KNG1, LGALS1, LIPA, MMP9, NCR3, NFKB1, NLRP6, NLRP7, NOD2, OPRM1, ORM2, PGLYRP2, POLG2, PRCP, PRKCD, PRKCQ, PTGDR, PTGER2, PTPRC, SIGLEC10, SLAMF1, STAT3, STING1, VCAM1, XCR1]									[Group2]	[4]	{Group2=3.5163561651616456E-8}	{Group2=2.1098136990969874E-7}	GO:0006954		45	GO_BiologicalProcess-EBI-UniProt-GOA-ACAP-ARAP_25.05.2022_00h00	TRUE
antigen processing and presentation of peptide antigen	antigen processing and presentation of peptide antigen	1.50114e-05	0.00522395	GO:0048002	13.0435	[ABCB9, ACE, AZGP1, B2M, CALR, CD209, CD74, CLEC4A, CLEC4M, CTSD, CTSE, CTSF, CTSL, CTSS, CTSV, DNM2, ERAP1, ERAP2, FCER1G, FCGR1A, FCGR1BP, FCGR2B, GNAO1, HFE, HLA-A, HLA-B, HLA-C, HLA-DMA, HLA-DMB, HLA-DOA, HLA-DOB, HLA-DPA1, HLA-DPB1, HLA-DQA1, HLA-DQA2, HLA-DQB1, HLA-DQB2, HLA-DRA, HLA-DRB1, HLA-DRB3, HLA-DRB4, HLA-DRB5, HLA-E, HLA-F, HLA-G, HLA-H, IDE, IFI30, IKBKB, LGMN, LNPEP, MARCHF1, MAR…	[CD74, HLA-B, HLA-C, HLA-DMB, HLA-DQA1, HLA-DQB1, HLA-E, TAP1, TAPBPL]									[Group3]	[3]	{Group3=1.501136412417296E-5}	{Group3=7.50568206208648E-5}	GO:0048002		9	GO_BiologicalProcess-EBI-UniProt-GOA-ACAP-ARAP_25.05.2022_00h00	TRUE
cytokine production	cytokine production	7.18767e-05	0.0246537	GO:0001816	4.38596	[ABCC8, ABCD1, ABCD2, ABL1, ACE2, ACKR1, ACOD1, ACP5, ADAM17, ADAM8, ADAMTS3, ADCY7, ADCYAP1, ADGRG1, ADIPOQ, ADORA2B, ADRA2A, AFAP1L2, AGER, AGPAT1, AGPAT2, AGT, AGXT, AIF1, AIFM2, AIM2, AIRE, AKAP12, AKAP8, AKIRIN2, ALOX15B, ALOX5, AMH, ANGPT1, ANKRD42, ANXA1, ANXA4, APLP2, APOA1, APOA2, APOD, APP, APPL1, APPL2, AQP4, ARFGEF2, ARG1, ARG2, ARHGEF2, ARID5A, ARNT, ARRB1, ARRB2, ASB1, ATF2, ATF4, A…	[CD244, CD40LG, CD6, CD74, CLSTN1, COL3A1, CYBA, F2R, GBP5, HLA-B, HLA-E, IFI16, IFNG, IL21, IL26, IL27, LITAF, LTB, LY9, MBP, NFKB1, NFKBIL1, NLRP6, NLRP7, NOD2, ORM2, PGLYRP2, PRKCQ, PTPRC, RFTN1, SLAMF1, STAT3, STING1, TNFRSF14, ZBTB20]									[Group4]	[2, 5]	{Group4=7.187671902751548E-5}	{Group4=1.4375343805503096E-4}	GO:0001816		35	GO_BiologicalProcess-EBI-UniProt-GOA-ACAP-ARAP_25.05.2022_00h00	FALSE
regulation of cytokine production	regulation of cytokine production	0.000117586	0.0398615	GO:0001817	4.29293	[ABCC8, ABCD1, ABCD2, ABL1, ACE2, ACKR1, ACOD1, ACP5, ADAM17, ADAM8, ADCY7, ADCYAP1, ADIPOQ, ADORA2B, ADRA2A, AFAP1L2, AGER, AGPAT1, AGPAT2, AGT, AGXT, AIF1, AIFM2, AIM2, AIRE, AKAP12, AKAP8, AKIRIN2, ALOX15B, ALOX5, AMH, ANGPT1, ANKRD42, ANXA1, ANXA4, APLP2, APOA1, APOA2, APOD, APP, APPL1, APPL2, AQP4, ARFGEF2, ARG1, ARG2, ARHGEF2, ARID5A, ARNT, ARRB1, ARRB2, ASB1, ATF2, ATF4, ATG12, ATG5, ATP2B…	[CD244, CD40LG, CD6, CD74, CLSTN1, CYBA, F2R, GBP5, HLA-B, HLA-E, IFI16, IFNG, IL21, IL26, IL27, LITAF, LTB, LY9, MBP, NFKB1, NFKBIL1, NLRP6, NLRP7, NOD2, ORM2, PGLYRP2, PRKCQ, PTPRC, RFTN1, SLAMF1, STAT3, STING1, TNFRSF14, ZBTB20]									[Group4]	[3, 4, 5, 6]	{Group4=7.187671902751548E-5}	{Group4=1.4375343805503096E-4}	GO:0001817		34	GO_BiologicalProcess-EBI-UniProt-GOA-ACAP-ARAP_25.05.2022_00h00	FALSE
positive regulation of cytokine production	positive regulation of cytokine production	3.15e-05	0.010899	GO:0001819	5.20231	[ABCC8, ABL1, ADAM17, ADAM8, ADCYAP1, ADIPOQ, ADORA2B, ADRA2A, AFAP1L2, AGER, AGPAT1, AGPAT2, AGT, AGXT, AIF1, AIFM2, AIM2, AIRE, AKAP12, AKIRIN2, ALOX15B, AMH, ANKRD42, ANXA1, APOA2, APP, APPL1, ARFGEF2, ARHGEF2, ARID5A, ARNT, ATF2, ATF4, ATP6AP2, AZU1, B2M, BATF, BCL10, BCL3, BMPR1A, BRCA1, BTK, BTN3A1, BTN3A2, BTNL2, C1QTNF3, C1QTNF4, C3, C3AR1, C5, C5AR1, CADM1, CALCA, CAMK4, CARD11, CARD8, C…	[CD244, CD40LG, CD6, CD74, CLSTN1, CYBA, F2R, GBP5, HLA-E, IFI16, IFNG, IL21, IL26, IL27, LTB, LY9, MBP, NOD2, ORM2, PRKCQ, PTPRC, RFTN1, SLAMF1, STAT3, STING1, TNFRSF14, ZBTB20]									[Group4]	[3, 4, 5, 6, 7]	{Group4=7.187671902751548E-5}	{Group4=1.4375343805503096E-4}	GO:0001819		27	GO_BiologicalProcess-EBI-UniProt-GOA-ACAP-ARAP_25.05.2022_00h00	TRUE
leukocyte cell-cell adhesion	leukocyte cell-cell adhesion	3.56169e-05	0.0122878	GO:0007159	5.48926	[ABL1, ABL2, ACTB, ACTL6A, ACTL6B, ADA, ADAM8, ADD2, ADORA2A, ADTRP, AGER, AIF1, AKT1, ALOX5, AMBRA1, ANXA1, AP3B1, AP3D1, APOA4, ARG1, ARG2, ARID1A, ARID1B, ARID2, ASS1, B2M, BAD, BCL10, BCL6, BMI1, BMP4, BMP7, BRD7, BTN2A2, BTNL2, CALCA, CARD11, CASP3, CAV1, CBFB, CBLB, CCDC88B, CCL19, CCL2, CCL21, CCL25, CCL28, CCL5, CCR2, CCR7, CD160, CD177, CD1D, CD209, CD24, CD27, CD274, CD276, CD28, CD300A…	[ACTB, BRD7, CD40LG, CD6, CD74, DUSP22, HLA-DMB, HLA-DQA1, HLA-DQB1, HLA-E, IFNG, IL21, ITGB2, LGALS1, NOD2, PRKCQ, PTPRC, SELL, SELPLG, SLAMF1, TNFRSF14, VCAM1, ZC3H8]									[Group5]	[4]	{Group5=6.719393553379501E-5}	{Group5=2.0158180660138502E-4}	GO:0007159		23	GO_BiologicalProcess-EBI-UniProt-GOA-ACAP-ARAP_25.05.2022_00h00	FALSE
regulation of cell-cell adhesion	regulation of cell-cell adhesion	4.68779e-05	0.016126	GO:0022407	5.18962	[ABAT, ABCA12, ABL1, ABL2, ACTB, ACTL6A, ACTL6B, ADA, ADAM19, ADAM8, ADAMTS18, ADIPOQ, ADORA2A, ADTRP, AFD1, AFDN, AGER, AIF1, AKNA, AKT1, ALOX12, ALOX5, AMBRA1, ANK3, ANXA1, AP3B1, AP3D1, APOA1, ARG1, ARG2, ARID1A, ARID1B, ARID2, ASS1, B2M, B4GALNT2, BAD, BCL10, BCL6, BLK, BMI1, BMP2, BMP4, BMP6, BMP7, BRD7, BTN2A2, BTNL2, C1QTNF1, CARD11, CASP3, CAV1, CBFB, CBLB, CCDC88B, CCL19, CCL2, CCL21, CC…	[ACTB, BRD7, CD40LG, CD6, CD74, DUSP22, EMILIN2, GP6, HLA-DMB, HLA-DQA1, HLA-DQB1, HLA-E, IFNG, IL21, ITGB2, LGALS1, MBP, NOD2, PRKCD, PRKCQ, PTPRC, SLAMF1, TNFRSF14, VCAM1, WNT1, ZC3H8]									[Group5]	[4, 5]	{Group5=6.719393553379501E-5}	{Group5=2.0158180660138502E-4}	GO:0022407		26	GO_BiologicalProcess-EBI-UniProt-GOA-ACAP-ARAP_25.05.2022_00h00	FALSE
positive regulation of cell-cell adhesion	positive regulation of cell-cell adhesion	1.0588e-05	0.0037164	GO:0022409	6.28743	[ABL1, ABL2, ACTB, ACTL6A, ACTL6B, ADA, ADAM19, ADAM8, AFD1, AFDN, AGER, AIF1, AKT1, ALOX5, AMBRA1, ANK3, ANXA1, AP3B1, AP3D1, ARID1A, ARID1B, ARID2, B2M, BAD, BCL10, BCL6, BMI1, BMP7, BRD7, BTN2A2, BTNL2, CARD11, CAV1, CBFB, CCDC88B, CCL19, CCL2, CCL21, CCL5, CCR2, CCR7, CD160, CD1D, CD209, CD24, CD27, CD274, CD276, CD28, CD3E, CD4, CD40LG, CD44, CD46, CD47, CD5, CD55, CD6, CD70, CD74, CD80, CD8…	[ACTB, BRD7, CD40LG, CD6, CD74, EMILIN2, GP6, HLA-DMB, HLA-DQA1, HLA-DQB1, HLA-E, IFNG, IL21, ITGB2, LGALS1, NOD2, PRKCQ, PTPRC, SLAMF1, TNFRSF14, VCAM1]									[Group5]	[4, 5, 6]	{Group5=6.719393553379501E-5}	{Group5=2.0158180660138502E-4}	GO:0022409		21	GO_BiologicalProcess-EBI-UniProt-GOA-ACAP-ARAP_25.05.2022_00h00	TRUE
positive regulation of cell adhesion	positive regulation of cell adhesion	0.000114737	0.0391252	GO:0045785	4.91159	[ABI3BP, ABL1, ABL2, ACTB, ACTL6A, ACTL6B, ADA, ADAM19, ADAM8, ADAM9, ADGRG1, AFD1, AFDN, AGER, AGR2, AIF1, AKT1, ALOX15, ALOX5, AMBRA1, ANGPT1, ANK3, ANXA1, AP3B1, AP3D1, APBB1IP, APOA1, ARHGEF7, ARID1A, ARID1B, ARID2, ARL2, ARPC2, ATM, AZU1, B2M, BAD, BAG4, BCL10, BCL6, BMI1, BMP7, BRAF, BRD7, BTN2A2, BTNL2, C1QBP, CALR, CARD11, CARMIL1, CASS4, CAV1, CBFB, CCDC80, CCDC88B, CCL19, CCL2, CCL21, C…	[ACTB, BRD7, CARMIL1, CD40LG, CD6, CD74, CDH13, DMTF1, EMILIN2, GP6, HLA-DMB, HLA-DQA1, HLA-DQB1, HLA-E, IFNG, IL21, ITGB2, LGALS1, NOD2, PRKCQ, PTPRC, SLAMF1, TESK1, TNFRSF14, VCAM1]									[Group5]	[3, 4, 5]	{Group5=6.719393553379501E-5}	{Group5=2.0158180660138502E-4}	GO:0045785		25	GO_BiologicalProcess-EBI-UniProt-GOA-ACAP-ARAP_25.05.2022_00h00	FALSE
regulation of T cell activation	regulation of T cell activation	0.000117329	0.039892	GO:0050863	5.32995	[ABL1, ABL2, ACTB, ACTL6A, ACTL6B, ADA, ADAM8, ADORA2A, AGER, AIF1, AKT1, AMBRA1, ANXA1, AP3B1, AP3D1, ARG1, ARG2, ARID1A, ARID1B, ARID2, B2M, BAD, BATF, BCL10, BCL6, BID, BMI1, BMP4, BRAF, BRD7, BTN2A2, BTNL2, CAMK4, CARD11, CASP3, CAV1, CBFB, CBLB, CCDC88B, CCL19, CCL2, CCL21, CCL5, CCR2, CCR7, CD160, CD1D, CD2, CD209, CD24, CD27, CD274, CD276, CD28, CD300A, CD3E, CD4, CD40LG, CD46, CD47, CD5, …	[ACTB, BRD7, CD40LG, CD6, CD74, DUSP22, HLA-DMB, HLA-DQA1, HLA-DQB1, HLA-E, IFNG, IL21, IL27, LGALS1, NOD2, PRKCQ, PTPRC, SLAMF1, TNFRSF14, VCAM1, ZC3H8]									[Group5]	[5, 6, 7]	{Group5=6.719393553379501E-5}	{Group5=2.0158180660138502E-4}	GO:0050863		21	GO_BiologicalProcess-EBI-UniProt-GOA-ACAP-ARAP_25.05.2022_00h00	FALSE
positive regulation of T cell activation	positive regulation of T cell activation	1.25142e-05	0.00436745	GO:0050870	6.92308	[ABL1, ABL2, ACTB, ACTL6A, ACTL6B, ADA, ADAM8, AGER, AIF1, AKT1, AMBRA1, ANXA1, AP3B1, AP3D1, ARID1A, ARID1B, ARID2, B2M, BAD, BCL10, BCL6, BMI1, BRD7, BTN2A2, BTNL2, CARD11, CAV1, CBFB, CCDC88B, CCL19, CCL2, CCL21, CCL5, CCR2, CCR7, CD160, CD1D, CD209, CD24, CD27, CD274, CD276, CD28, CD3E, CD4, CD40LG, CD46, CD47, CD5, CD55, CD6, CD70, CD74, CD80, CD81, CD83, CD86, CLECL1, COMMD3-BMI1, CORO1A, C…	[ACTB, BRD7, CD40LG, CD6, CD74, HLA-DMB, HLA-DQA1, HLA-DQB1, HLA-E, IFNG, IL21, LGALS1, NOD2, PRKCQ, PTPRC, SLAMF1, TNFRSF14, VCAM1]									[Group5]	[5, 6, 7, 8]	{Group5=6.719393553379501E-5}	{Group5=2.0158180660138502E-4}	GO:0050870		18	GO_BiologicalProcess-EBI-UniProt-GOA-ACAP-ARAP_25.05.2022_00h00	FALSE
regulation of leukocyte cell-cell adhesion	regulation of leukocyte cell-cell adhesion	7.32236e-05	0.0250425	GO:1903037	5.51181	[ABL1, ABL2, ACTB, ACTL6A, ACTL6B, ADA, ADAM8, ADORA2A, ADTRP, AGER, AIF1, AKT1, ALOX5, AMBRA1, ANXA1, AP3B1, AP3D1, ARG1, ARG2, ARID1A, ARID1B, ARID2, ASS1, B2M, BAD, BCL10, BCL6, BMI1, BMP4, BRD7, BTN2A2, BTNL2, CARD11, CASP3, CAV1, CBFB, CBLB, CCDC88B, CCL19, CCL2, CCL21, CCL25, CCL28, CCL5, CCR2, CCR7, CD160, CD1D, CD209, CD24, CD27, CD274, CD276, CD28, CD300A, CD3E, CD4, CD40LG, CD44, CD46, …	[ACTB, BRD7, CD40LG, CD6, CD74, DUSP22, HLA-DMB, HLA-DQA1, HLA-DQB1, HLA-E, IFNG, IL21, ITGB2, LGALS1, NOD2, PRKCQ, PTPRC, SLAMF1, TNFRSF14, VCAM1, ZC3H8]									[Group5]	[5, 6]	{Group5=6.719393553379501E-5}	{Group5=2.0158180660138502E-4}	GO:1903037		21	GO_BiologicalProcess-EBI-UniProt-GOA-ACAP-ARAP_25.05.2022_00h00	FALSE
positive regulation of leukocyte cell-cell adhesion	positive regulation of leukocyte cell-cell adhesion	1.17115e-05	0.00409904	GO:1903039	6.69014	[ABL1, ABL2, ACTB, ACTL6A, ACTL6B, ADA, ADAM8, AGER, AIF1, AKT1, ALOX5, AMBRA1, ANXA1, AP3B1, AP3D1, ARID1A, ARID1B, ARID2, B2M, BAD, BCL10, BCL6, BMI1, BRD7, BTN2A2, BTNL2, CARD11, CAV1, CBFB, CCDC88B, CCL19, CCL2, CCL21, CCL5, CCR2, CCR7, CD160, CD1D, CD209, CD24, CD27, CD274, CD276, CD28, CD3E, CD4, CD40LG, CD44, CD46, CD47, CD5, CD55, CD6, CD70, CD74, CD80, CD81, CD83, CD86, CHST2, CHST4, CLE…	[ACTB, BRD7, CD40LG, CD6, CD74, HLA-DMB, HLA-DQA1, HLA-DQB1, HLA-E, IFNG, IL21, ITGB2, LGALS1, NOD2, PRKCQ, PTPRC, SLAMF1, TNFRSF14, VCAM1]									[Group5]	[5, 6, 7]	{Group5=6.719393553379501E-5}	{Group5=2.0158180660138502E-4}	GO:1903039		19	GO_BiologicalProcess-EBI-UniProt-GOA-ACAP-ARAP_25.05.2022_00h00	FALSE
114770	PGLYRP2			114770						1.Extracellular	1.Extracellular			ENSG00000161031	GENE-protein_coding	GO:0050776				PGLYRP2	PGLYRP2			ASSOCIATED_GENE
115362	GBP5			115362						3.Intra Cellular	3.Intra Cellular			ENSG00000154451	GENE-processed_transcript,protein_coding,retained_intron	GO:0050776				GBP5	GBP5			ASSOCIATED_GENE
1281	COL3A1			1281						1.Extracellular	1.Extracellular, 3.Intra Cellular			ENSG00000168542	GENE-protein_coding,retained_intron	GO:0050776				COL3A1	COL3A1			ASSOCIATED_GENE
1535	CYBA			1535						2.Plasma Membrane	2.Plasma Membrane, 3.Intra Cellular			ENSG00000051523	GENE-protein_coding,retained_intron	GO:0050776				CYBA	CYBA			ASSOCIATED_GENE
171389	NLRP6			171389						2.Plasma Membrane	2.Plasma Membrane, 3.Intra Cellular, 4.Nuclear Membrane			ENSG00000174885	GENE-protein_coding,retained_intron	GO:0050776				NLRP6	NLRP6			ASSOCIATED_GENE
199713	NLRP7			199713						3.Intra Cellular	3.Intra Cellular			ENSG00000167634	GENE-nonsense_mediated_decay,protein_coding	GO:0006954				NLRP7	NLRP7			ASSOCIATED_GENE
2149	F2R			2149						1.Extracellular	1.Extracellular, 2.Plasma Membrane, 3.Intra Cellular			ENSG00000181104	GENE-protein_coding	GO:0006954				F2R	F2R			ASSOCIATED_GENE
22883	CLSTN1			22883						1.Extracellular	1.Extracellular, 2.Plasma Membrane, 3.Intra Cellular			ENSG00000171603	GENE-nonsense_mediated_decay,processed_transcript,protein_coding	GO:0050776				CLSTN1	CLSTN1			ASSOCIATED_GENE
23180	RFTN1			23180						1.Extracellular	1.Extracellular, 2.Plasma Membrane, 3.Intra Cellular			ENSG00000131378	GENE-nonsense_mediated_decay,processed_transcript,protein_coding	GO:0050776				RFTN1	RFTN1			ASSOCIATED_GENE
246778	IL27			246778						1.Extracellular	1.Extracellular, 3.Intra Cellular			ENSG00000197272	GENE-protein_coding	GO:0050863				IL27	IL27			ASSOCIATED_GENE
26137	ZBTB20			26137						3.Intra Cellular	3.Intra Cellular			ENSG00000181722	GENE-processed_transcript,protein_coding	GO:0001819				ZBTB20	ZBTB20			ASSOCIATED_GENE
3106	HLA-B									1.Extracellular	1.Extracellular, 2.Plasma Membrane, 3.Intra Cellular			ENSG00000206450	GENE-nonsense_mediated_decay,protein_coding,retained_intron	GO:0050776				HLA-B	HLA-B			ASSOCIATED_GENE
3133	HLA-E			3133						1.Extracellular	1.Extracellular, 2.Plasma Membrane, 3.Intra Cellular			ENSG00000204592	GENE-protein_coding,retained_intron	GO:1903039				HLA-E	HLA-E			ASSOCIATED_GENE
340061	STING1			340061						2.Plasma Membrane	2.Plasma Membrane, 3.Intra Cellular			ENSG00000184584	GENE-nonsense_mediated_decay,processed_transcript,protein_coding,retained_intron	GO:0050776				STING1	STING1			ASSOCIATED_GENE
3428	IFI16			3428						3.Intra Cellular	3.Intra Cellular, 5.Nucleus			ENSG00000163565	GENE-protein_coding,retained_intron	GO:0050776				IFI16	IFI16			ASSOCIATED_GENE
3458	IFNG			3458						1.Extracellular	1.Extracellular			ENSG00000111537	GENE-protein_coding	GO:1903039				IFNG	IFNG			ASSOCIATED_GENE
4050	LTB			4050						1.Extracellular	1.Extracellular, 2.Plasma Membrane			ENSG00000204487	GENE-processed_transcript,protein_coding,retained_intron	GO:0001819				LTB	LTB			ASSOCIATED_GENE
4063	LY9			4063						2.Plasma Membrane	2.Plasma Membrane			ENSG00000122224	GENE-nonsense_mediated_decay,processed_transcript,protein_coding,retained_intron	GO:0002366				LY9	LY9			ASSOCIATED_GENE
4155	MBP			4155						2.Plasma Membrane	2.Plasma Membrane, 3.Intra Cellular			ENSG00000197971	GENE-nonsense_mediated_decay,processed_transcript,protein_coding,retained_intron	GO:0022407				MBP	MBP			ASSOCIATED_GENE
4790	NFKB1			4790						1.Extracellular	1.Extracellular, 3.Intra Cellular			ENSG00000109320	GENE-nonsense_mediated_decay,processed_transcript,protein_coding,retained_intron	GO:0006954				NFKB1	NFKB1			ASSOCIATED_GENE
4795	NFKBIL1			4795						3.Intra Cellular	3.Intra Cellular			ENSG00000204498	GENE-nonsense_mediated_decay,processed_transcript,protein_coding,retained_intron	GO:0050776				NFKBIL1	NFKBIL1			ASSOCIATED_GENE
5005	ORM2			5005						1.Extracellular	1.Extracellular, 3.Intra Cellular			ENSG00000228278	GENE-protein_coding	GO:0006954				ORM2	ORM2			ASSOCIATED_GENE
51744	CD244			51744						2.Plasma Membrane	2.Plasma Membrane			ENSG00000122223	GENE-nonsense_mediated_decay,processed_transcript,protein_coding	GO:0002366				CD244	CD244			ASSOCIATED_GENE
55801	IL26			55801						1.Extracellular	1.Extracellular, 3.Intra Cellular			ENSG00000111536	GENE-protein_coding	GO:0001819				IL26	IL26			ASSOCIATED_GENE
5588	PRKCQ			5588						2.Plasma Membrane	2.Plasma Membrane, 3.Intra Cellular			ENSG00000065675	GENE-protein_coding	GO:1903039				PRKCQ	PRKCQ			ASSOCIATED_GENE
5788	PTPRC			5788						1.Extracellular	1.Extracellular, 2.Plasma Membrane, 3.Intra Cellular			ENSG00000081237	GENE-non_stop_decay,nonsense_mediated_decay,processed_transcript,protein_coding,retained_intron	GO:1903039				PTPRC	PTPRC			ASSOCIATED_GENE
59067	IL21			59067						1.Extracellular	1.Extracellular			ENSG00000138684	GENE-processed_transcript,protein_coding	GO:1903039				IL21	IL21			ASSOCIATED_GENE
64127	NOD2			64127						2.Plasma Membrane	2.Plasma Membrane, 3.Intra Cellular			ENSG00000167207	GENE-nonsense_mediated_decay,processed_transcript,protein_coding	GO:1903039				NOD2	NOD2			ASSOCIATED_GENE
6504	SLAMF1			6504						1.Extracellular	1.Extracellular, 2.Plasma Membrane, 3.Intra Cellular			ENSG00000117090	GENE-protein_coding,retained_intron	GO:1903039				SLAMF1	SLAMF1			ASSOCIATED_GENE
6774	STAT3			6774				Transcription Factor Complex	Transcription Factor Complex	2.Plasma Membrane	2.Plasma Membrane, 3.Intra Cellular			ENSG00000168610	GENE-nonsense_mediated_decay,processed_transcript,protein_coding,retained_intron	GO:0006954				STAT3	STAT3			ASSOCIATED_GENE
8764	TNFRSF14			8764						2.Plasma Membrane	2.Plasma Membrane			ENSG00000157873	GENE-processed_transcript,protein_coding,retained_intron	GO:1903039				TNFRSF14	TNFRSF14			ASSOCIATED_GENE
923	CD6			923						1.Extracellular	1.Extracellular, 2.Plasma Membrane			ENSG00000013725	GENE-nonsense_mediated_decay,processed_transcript,protein_coding,retained_intron	GO:1903039				CD6	CD6			ASSOCIATED_GENE
9516	LITAF			9516						2.Plasma Membrane	2.Plasma Membrane, 3.Intra Cellular			ENSG00000189067	GENE-nonsense_mediated_decay,protein_coding	GO:0001817				LITAF	LITAF			ASSOCIATED_GENE
959	CD40LG			959						1.Extracellular	1.Extracellular, 2.Plasma Membrane, 3.Intra Cellular			ENSG00000102245	GENE-processed_transcript,protein_coding,retained_intron	GO:1903039				CD40LG	CD40LG			ASSOCIATED_GENE
972	CD74			972						1.Extracellular	1.Extracellular, 2.Plasma Membrane, 3.Intra Cellular			ENSG00000019582	GENE-nonsense_mediated_decay,protein_coding,retained_intron	GO:1903039				CD74	CD74			ASSOCIATED_GENE
11172	INSL6			11172						1.Extracellular	1.Extracellular, 2.Plasma Membrane, 3.Intra Cellular, 4.Nuclear Membrane			ENSG00000120210	GENE-processed_transcript,protein_coding	GO:0050776				INSL6	INSL6			ASSOCIATED_GENE
3109	HLA-DMB			3109						2.Plasma Membrane	2.Plasma Membrane, 3.Intra Cellular			ENSG00000226264	GENE-protein_coding,retained_intron	GO:1903039				HLA-DMB	HLA-DMB			ASSOCIATED_GENE
3689	ITGB2			3689						1.Extracellular	1.Extracellular, 2.Plasma Membrane, 3.Intra Cellular			ENSG00000160255	GENE-nonsense_mediated_decay,processed_transcript,protein_coding,retained_intron	GO:1903039				ITGB2	ITGB2			ASSOCIATED_GENE
3956	LGALS1			3956						1.Extracellular	1.Extracellular, 3.Intra Cellular			ENSG00000100097	GENE-nonsense_mediated_decay,processed_transcript,protein_coding,retained_intron	GO:1903039				LGALS1	LGALS1			ASSOCIATED_GENE
5729	PTGDR			5729						2.Plasma Membrane	2.Plasma Membrane			ENSG00000168229	GENE-protein_coding	GO:0006954				PTGDR	PTGDR			ASSOCIATED_GENE
9452	ITM2A			9452						2.Plasma Membrane	2.Plasma Membrane, 3.Intra Cellular			ENSG00000078596	GENE-processed_transcript,protein_coding	GO:0002366				ITM2A	ITM2A			ASSOCIATED_GENE
11232	POLG2			11232						3.Intra Cellular	3.Intra Cellular			ENSG00000256525	GENE-nonsense_mediated_decay,processed_transcript,protein_coding,retained_intron	GO:0006954				POLG2	POLG2			ASSOCIATED_GENE
1232	CCR3			1232						2.Plasma Membrane	2.Plasma Membrane, 3.Intra Cellular			ENSG00000183625	GENE-processed_transcript,protein_coding,retained_intron	GO:0006954				CCR3	CCR3			ASSOCIATED_GENE
2	A2M			2						1.Extracellular	1.Extracellular, 3.Intra Cellular			ENSG00000175899	GENE-nonsense_mediated_decay,processed_transcript,protein_coding,retained_intron	GO:0050776				A2M	A2M			ASSOCIATED_GENE
2099	ESR1			2099				Transcription Factor Complex	Transcription Factor Complex	2.Plasma Membrane	2.Plasma Membrane, 3.Intra Cellular			ENSG00000091831	GENE-processed_transcript,protein_coding	GO:0050776				ESR1	ESR1			ASSOCIATED_GENE
2357	FPR1			2357						2.Plasma Membrane	2.Plasma Membrane, 3.Intra Cellular			ENSG00000171051	GENE-protein_coding	GO:0050776				FPR1	FPR1			ASSOCIATED_GENE
23780	APOL2			23780						1.Extracellular	1.Extracellular, 3.Intra Cellular			ENSG00000128335	GENE-processed_transcript,protein_coding	GO:0006954				APOL2	APOL2			ASSOCIATED_GENE
259197	NCR3			259197						2.Plasma Membrane	2.Plasma Membrane			ENSG00000204475	GENE-nonsense_mediated_decay,processed_transcript,protein_coding	GO:0050776				NCR3	NCR3			ASSOCIATED_GENE
2829	XCR1			2829						2.Plasma Membrane	2.Plasma Membrane			ENSG00000173578	GENE-protein_coding	GO:0006954				XCR1	XCR1			ASSOCIATED_GENE
330	BIRC3			330						3.Intra Cellular	3.Intra Cellular			ENSG00000023445	GENE-processed_transcript,protein_coding,retained_intron	GO:0050776				BIRC3	BIRC3			ASSOCIATED_GENE
3487	IGFBP4			3487						1.Extracellular	1.Extracellular, 3.Intra Cellular			ENSG00000141753	GENE-protein_coding	GO:0006954				IGFBP4	IGFBP4			ASSOCIATED_GENE
3827	KNG1			3827						1.Extracellular	1.Extracellular, 2.Plasma Membrane, 3.Intra Cellular			ENSG00000113889	GENE-protein_coding,retained_intron	GO:0006954				KNG1	KNG1			ASSOCIATED_GENE
3988	LIPA			3988						3.Intra Cellular	3.Intra Cellular, 5.Nucleus			ENSG00000107798	GENE-processed_transcript,protein_coding	GO:0006954				LIPA	LIPA			ASSOCIATED_GENE
4318	MMP9			4318						1.Extracellular	1.Extracellular, 3.Intra Cellular			ENSG00000100985	GENE-protein_coding	GO:0006954				MMP9	MMP9			ASSOCIATED_GENE
4988	OPRM1			4988						2.Plasma Membrane	2.Plasma Membrane, 3.Intra Cellular			ENSG00000112038	GENE-nonsense_mediated_decay,processed_transcript,protein_coding	GO:0006954				OPRM1	OPRM1			ASSOCIATED_GENE
5547	PRCP			5547						1.Extracellular	1.Extracellular, 2.Plasma Membrane, 3.Intra Cellular			ENSG00000137509	GENE-TEC,nonsense_mediated_decay,processed_transcript,protein_coding,retained_intron	GO:0006954				PRCP	PRCP			ASSOCIATED_GENE
5580	PRKCD			5580						1.Extracellular	1.Extracellular, 2.Plasma Membrane, 3.Intra Cellular			ENSG00000163932	GENE-nonsense_mediated_decay,protein_coding	GO:0050776				PRKCD	PRKCD			ASSOCIATED_GENE
5732	PTGER2			5732						2.Plasma Membrane	2.Plasma Membrane			ENSG00000125384	GENE-protein_coding	GO:0006954				PTGER2	PTGER2			ASSOCIATED_GENE
7412	VCAM1			7412						1.Extracellular	1.Extracellular, 2.Plasma Membrane, 3.Intra Cellular			ENSG00000162692	GENE-nonsense_mediated_decay,protein_coding,retained_intron	GO:1903039				VCAM1	VCAM1			ASSOCIATED_GENE
80833	APOL3			80833						1.Extracellular	1.Extracellular, 3.Intra Cellular			ENSG00000128284	GENE-nonsense_mediated_decay,processed_transcript,protein_coding	GO:0006954				APOL3	APOL3			ASSOCIATED_GENE
89790	SIGLEC10			89790						1.Extracellular	1.Extracellular, 2.Plasma Membrane			ENSG00000142512	GENE-protein_coding,retained_intron	GO:0006954				SIGLEC10	SIGLEC10			ASSOCIATED_GENE
29117	BRD7			29117						3.Intra Cellular	3.Intra Cellular			ENSG00000166164	GENE-processed_transcript,protein_coding,retained_intron	GO:1903039				BRD7	BRD7			ASSOCIATED_GENE
3117	HLA-DQA1			3117						2.Plasma Membrane	2.Plasma Membrane, 3.Intra Cellular			ENSG00000196735	GENE-nonsense_mediated_decay,processed_transcript,protein_coding,retained_intron	GO:1903039				HLA-DQA1	HLA-DQA1			ASSOCIATED_GENE
3119	HLA-DQB1									2.Plasma Membrane	2.Plasma Membrane, 3.Intra Cellular			ENSG00000179344	GENE-nonsense_mediated_decay,processed_transcript,protein_coding,retained_intron	GO:1903039				HLA-DQB1	HLA-DQB1			ASSOCIATED_GENE
56940	DUSP22			56940						2.Plasma Membrane	2.Plasma Membrane, 3.Intra Cellular			ENSG00000112679	GENE-nonsense_mediated_decay,processed_transcript,protein_coding	GO:1903037				DUSP22	DUSP22			ASSOCIATED_GENE
60	ACTB			60						1.Extracellular	1.Extracellular, 2.Plasma Membrane, 3.Intra Cellular			ENSG00000075624	GENE-nonsense_mediated_decay,processed_transcript,protein_coding,retained_intron	GO:1903039				ACTB	ACTB			ASSOCIATED_GENE
6402	SELL			6402						2.Plasma Membrane	2.Plasma Membrane, 3.Intra Cellular			ENSG00000188404	GENE-processed_transcript,protein_coding,retained_intron	GO:0007159				SELL	SELL			ASSOCIATED_GENE
6404	SELPLG			6404						2.Plasma Membrane	2.Plasma Membrane			ENSG00000110876	GENE-protein_coding	GO:0007159				SELPLG	SELPLG			ASSOCIATED_GENE
84524	ZC3H8			84524						0.Annotation definition not found in 'Homo Sapiens.properties' file	0.Annotation definition not found in 'Homo Sapiens.properties' file			ENSG00000144161	GENE-processed_transcript,protein_coding,retained_intron	GO:1903037				ZC3H8	ZC3H8			ASSOCIATED_GENE
51206	GP6			51206						1.Extracellular	1.Extracellular, 2.Plasma Membrane			ENSG00000088053	GENE-protein_coding,retained_intron	GO:0045785				GP6	GP6			ASSOCIATED_GENE
7471	WNT1			7471						1.Extracellular	1.Extracellular, 2.Plasma Membrane, 3.Intra Cellular			ENSG00000125084	GENE-protein_coding	GO:0022407				WNT1	WNT1			ASSOCIATED_GENE
84034	EMILIN2			84034						1.Extracellular	1.Extracellular			ENSG00000132205	GENE-processed_transcript,protein_coding,retained_intron	GO:0045785				EMILIN2	EMILIN2			ASSOCIATED_GENE
1012	CDH13			1012						1.Extracellular	1.Extracellular, 2.Plasma Membrane, 3.Intra Cellular			ENSG00000140945	GENE-nonsense_mediated_decay,processed_transcript,protein_coding,retained_intron	GO:0045785				CDH13	CDH13			ASSOCIATED_GENE
55604	CARMIL1			55604						1.Extracellular	1.Extracellular, 2.Plasma Membrane, 3.Intra Cellular			ENSG00000079691	GENE-nonsense_mediated_decay,processed_transcript,protein_coding,retained_intron	GO:0045785				CARMIL1	CARMIL1			ASSOCIATED_GENE
7016	TESK1			7016						3.Intra Cellular	3.Intra Cellular			ENSG00000107140	GENE-processed_transcript,protein_coding	GO:0045785				TESK1	TESK1			ASSOCIATED_GENE
9988	DMTF1			9988						1.Extracellular	1.Extracellular, 3.Intra Cellular			ENSG00000135164	GENE-nonsense_mediated_decay,processed_transcript,protein_coding,retained_intron	GO:0045785				DMTF1	DMTF1			ASSOCIATED_GENE
3107	HLA-C									1.Extracellular	1.Extracellular, 2.Plasma Membrane, 3.Intra Cellular			ENSG00000204525	GENE-nonsense_mediated_decay,processed_transcript,protein_coding,retained_intron	GO:0048002				HLA-C	HLA-C			ASSOCIATED_GENE
55080	TAPBPL			55080						2.Plasma Membrane	2.Plasma Membrane, 3.Intra Cellular			ENSG00000139192	GENE-processed_transcript,protein_coding	GO:0050776				TAPBPL	TAPBPL			ASSOCIATED_GENE
6890	TAP1			6890						3.Intra Cellular	3.Intra Cellular			ENSG00000168394	GENE-processed_transcript,protein_coding,retained_intron	GO:0048002				TAP1	TAP1			ASSOCIATED_GENE
2212	FCGR2A			2212						2.Plasma Membrane	2.Plasma Membrane, 3.Intra Cellular			ENSG00000143226	GENE-nonsense_mediated_decay,processed_transcript,protein_coding,retained_intron	GO:0050776				FCGR2A	FCGR2A			ASSOCIATED_GENE
23098	SARM1			23098						3.Intra Cellular	3.Intra Cellular			ENSG00000004139	GENE-nonsense_mediated_decay,processed_transcript,protein_coding,retained_intron	GO:0050776				SARM1	SARM1			ASSOCIATED_GENE
5133	PDCD1			5133						2.Plasma Membrane	2.Plasma Membrane			ENSG00000188389	GENE-nonsense_mediated_decay,protein_coding	GO:0050776				PDCD1	PDCD1			ASSOCIATED_GENE
713	C1QB			713						1.Extracellular	1.Extracellular			ENSG00000173369	GENE-protein_coding	GO:0050776				C1QB	C1QB			ASSOCIATED_GENE
714	C1QC			714						1.Extracellular	1.Extracellular			ENSG00000159189	GENE-protein_coding	GO:0050776				C1QC	C1QC			ASSOCIATED_GENE
715	C1R			715						1.Extracellular	1.Extracellular			ENSG00000159403	GENE-nonsense_mediated_decay,processed_transcript,protein_coding,retained_intron	GO:0050776				C1R	C1R			ASSOCIATED_GENE
83666	PARP9			83666						3.Intra Cellular	3.Intra Cellular			ENSG00000138496	GENE-protein_coding,retained_intron	GO:0050776				PARP9	PARP9			ASSOCIATED_GENE
962	CD48			962						1.Extracellular	1.Extracellular, 2.Plasma Membrane			ENSG00000117091	GENE-protein_coding	GO:0050776				CD48	CD48			ASSOCIATED_GENE
